# Supplementary material for: Causal Analysis Between Gut Microbes, Aging Indicator, and Age‐Related Disease, Involving the Discovery and Validation of Biomarkers
Source: Aging Cell. 2025 Apr 9;24(7):e70057. doi: 10.1111/acel.70057 (PMC12266770; doi:10.1111/acel.70057)
Supplement: Supplementary file 1 — Appendix S1 [file ACEL-24-e70057-s001.zip]

Archive with 11 entries (11 files):
- acel70057-sup-0001-Supplementarymaterial1.pdf
- acel70057-sup-0002-Supplementarymaterial2.pdf
- acel70057-sup-0003-TableS2.xlsx
- acel70057-sup-0004-TableS3.xlsx
- acel70057-sup-0005-TableS4.xlsx
- acel70057-sup-0006-TableS5.xlsx
- acel70057-sup-0007-TableS6.xlsx
- acel70057-sup-0008-TableS7.xlsx
- acel70057-sup-0009-TableS8.xlsx
- acel70057-sup-0011-TableS10.xlsx
- acel70057-sup-0012-TableS11.xlsx
