# Supplementary material for: Causal Analysis Between Gut Microbes, Aging Indicator, and Age‐Related Disease, Involving the Discovery and Validation of Biomarkers
Source: Aging Cell. 2025 Apr 9;24(7):e70057. doi: 10.1111/acel.70057 (PMC12266770; doi:10.1111/acel.70057)
Supplement: Supplementary file 1 — Appendix S1 [file ACEL-24-e70057-s001.zip › acel70057-sup-0003-TableS2.xlsx]

## Sheet: bac on age indicator & disease
trait1	trait2	rg	rg_se	rg_p	sig
c_Alphaproteobacteria	HF	-2.14256	0.906327	0.0180786	*
c_Bacteroidia	NAFLD	-1.08664	0.494768	0.028074	*
c_Clostridia	CHD	-0.55761	0.270562	0.0393096	*
c_Deltaproteobacteria	VaD	1.12441	0.524727	0.0321248	*
c_Deltaproteobacteria	COPD	0.462439	0.220665	0.036112	*
c_Deltaproteobacteria	NAFLD	-0.938058	0.390497	0.0162961	*
c_Negativicutes	LF	2.44917	1.15631	0.034167	*
c_Verrucomicrobiae	VaD	-1.0459	0.454922	0.0215006	*
p_Actinobacteriota	FI	0.184206	0.0909059	0.0427301	*
p_Actinobacteriota	PD	-0.519836	0.212785	0.0145655	*
p_Actinobacteriota	FA	0.231099	0.10866	0.0334358	*
o_Actinomycetales	FA	0.182291	0.0917438	0.0469275	*
o_Actinomycetales	PD	-0.407186	0.175674	0.0204577	*
f_Jiangellaceae	CKD	-0.397977	0.20299	0.0499291	*
g_Herbidospora	COPD	0.395521	0.185979	0.033445	*
g_Herbidospora	T2D	0.433754	0.218437	0.0470646	*
g_UBA6398	FA	-0.528155	0.244528	0.0307806	*
g_UBA6398	PD	-1.26361	0.542217	0.019782	*
g_CAG-1031	FA	-0.220923	0.103038	0.0320257	*
g_CAG-1031	FI	-0.212124	0.107758	0.0490077	*
g_CAG-1031	LF	0.974236	0.486096	0.0450482	*
g_CAG-1031	CHD	-0.305153	0.15541	0.0495837	*
g_CAG-1031	HF	-0.365685	0.171094	0.0325708	*
g_K10	FA	-0.257616	0.113051	0.0226808	*
g_Halarcobacter	TL	-0.43195	0.188122	0.0216693	*
p_Cyanobacteria	FI	-0.631772	0.304821	0.0382097	*
p_Cyanobacteria	CHD	0.659717	0.315742	0.03667	*
g_UBA8904	FI	1.56982	0.56199	0.00521686	*
g_UBA8904	hypertension	1.30345	0.506182	0.0100222	*
p_Desulfobacterota_A	FA	-0.471994	0.179414	0.00851977	*
p_Desulfobacterota_A	FI	-0.434977	0.194996	0.0257011	*
c_Desulfovibrionia	FA	-0.462914	0.173796	0.00773217	*
c_Desulfovibrionia	FI	-0.426322	0.187506	0.0229876	*
o_Bacillales_A	AD	0.58996	0.293126	0.0441515	*
f_Planococcaceae	AD	0.580404	0.260253	0.0257373	*
f_Erysipelatoclostridiaceae	T2D	0.707318	0.341265	0.038206	*
g_Faecalicoccus	PD	-1.073	0.39976	0.00727255	*
g_Faecalicoccus	stroke	-1.01759	0.330439	0.00207344	*
g_Holdemania	COPD	0.241035	0.108677	0.0265617	*
g_Holdemania	CHD	-0.195881	0.0929496	0.0350841	*
g_Holdemania	NAFLD	0.419557	0.166981	0.0119846	*
g_CAG-1000	COPD	-0.81874	0.266872	0.0021556	*
g_CAG-1000	AD	-0.80921	0.364496	0.0264133	*
g_CAG-1000	FI	-0.52732	0.22077	0.016915	*
g_CAG-1000	VaD	-1.71584	0.759112	0.0238013	*
g_CAG-302	FI	-0.352453	0.142029	0.0130808	*
g_CAG-302	CHD	0.523871	0.159832	0.00104682	*
g_CAG-302	COPD	-0.391611	0.182302	0.0317023	*
f_CAG-433	stroke	0.60078	0.222723	0.00698776	*
f_CAG-433	AD	-0.468956	0.221196	0.0339986	*
f_CAG-433	TL	-0.282276	0.123465	0.0222376	*
g_CAG-877	AD	-0.770363	0.277882	0.00556677	*
g_CAG-822	stroke	0.740116	0.356569	0.0379251	*
g_CAG-884	COPD	-0.490995	0.181057	0.00669135	*
g_CAG-884	AD	-0.483833	0.213403	0.0233766	*
g_CAG-884	VaD	-0.995303	0.447381	0.0260992	*
g_CAG-884	stroke	0.471886	0.192815	0.0143912	*
g_CAG-349	OP	1.11412	0.548574	0.0422614	*
g_CAG-349	NAFLD	-1.46584	0.735406	0.046235	*
o_Lachnospirales	T2D	0.364056	0.166677	0.0289477	*
g_CAG-632	Cirrhosis	1.13209	0.543431	0.0372303	*
g_Dorea	FA	0.578247	0.211598	0.00628065	*
g_Dorea	NAFLD	1.59292	0.549839	0.00376667	*
g_Dorea	AD	1.17495	0.439882	0.00756138	*
g_Dorea	T2D	0.9883	0.35982	0.00602076	*
g_Eubacterium_Q	HF	0.320365	0.146848	0.0291376	*
g_F0428	HF	1.10819	0.507499	0.0289894	*
g_F0428	hypertension	0.768412	0.378572	0.0423807	*
g_F0428	FA	0.755689	0.373047	0.0427934	*
g_CAG-110	PD	0.695568	0.284837	0.0146068	*
g_CAG-110	stroke	0.426757	0.207462	0.0396825	*
g_Negativibacillus	FI	0.16287	0.0825424	0.0484761	*
g_Phocea	VaD	1.09281	0.494336	0.0270589	*
g_GCA-900066495	FI	0.424797	0.195815	0.0300543	*
g_CAG-245	AD	-0.424737	0.213733	0.0468966	*
f_Ezakiellaceae	AD	0.409499	0.179432	0.0224775	*
g_Megamonas	VaD	-0.992695	0.50476	0.0492217	*
g_Veillonella	hypertension	0.479314	0.213893	0.0250319	*
p_Firmicutes_E	TL	0.245515	0.114774	0.0324261	*
g_Fusobacterium_A	FA	-0.362105	0.175497	0.039083	*
c_koll11	AD	0.384943	0.17927	0.0317705	*
g_CAG-495	Cirrhosis	1.26178	0.535134	0.0183797	*
f_CAG-977	TL	0.658924	0.261972	0.0118949	*
g_Microvirga	AD	-0.324028	0.140035	0.0206731	*
g_Citrobacter_A	stroke	0.936311	0.405174	0.0208392	*
f_Succinivibrionaceae	NAFLD	-1.61383	0.731786	0.0274308	*
g_Succinivibrio	FI	-0.538232	0.202275	0.00779348	*
o_Francisellales	TL	-0.528659	0.255095	0.0382281	*
f_Francisellaceae	FI	0.429647	0.214174	0.0448489	*
f_Francisellaceae	TL	-0.488121	0.22828	0.0324961	*
g_Treponema_D	FA	-0.282093	0.139137	0.0426165	*
g_Roseibacillus	hypertension	0.213814	0.109067	0.0499487	*
f_Lachnospiraceae	NAFLD	-1.02922	0.443139	0.0202021	*
f_Lachnospiraceae	FA	-0.380133	0.183313	0.0381091	*
f_Bacteroidaceae	NAFLD	-1.37092	0.492135	0.0053418	*
f_Bacteroidaceae	stroke	0.795004	0.336949	0.0183035	*
f_Bacteroidaceae	hypertension	0.54343	0.209095	0.00935076	*
f_Christensenellaceae	T2D	-0.414572	0.179808	0.0211305	*
f_Clostridiaceae1	hypertension	-0.1854	0.0697123	0.00782552	*
f_Clostridiaceae1	VaD	-0.68664	0.282258	0.0149881	*
f_ClostridialesvadinBB60group	NAFLD	2.72057	1.352	0.044193	*
f_Defluviitaleaceae	OP	1.31215	0.566923	0.0206401	*
f_Desulfovibrionaceae	COPD	0.503342	0.236296	0.0331607	*
f_Desulfovibrionaceae	NAFLD	-0.947982	0.415327	0.02246	*
f_Desulfovibrionaceae	VaD	1.19246	0.554586	0.0315411	*
f_FamilyXIII	HF	-0.79804	0.395483	0.0436032	*
f_Peptostreptococcaceae	VaD	-0.513818	0.24514	0.0360808	*
f_Peptostreptococcaceae	OP	0.323387	0.133081	0.0150984	*
f_Prevotellaceae	VaD	1.5576	0.704571	0.0270564	*
f_Prevotellaceae	stroke	-0.690479	0.329307	0.0360144	*
f_Prevotellaceae	CKD	-0.672133	0.311717	0.0310657	*
f_Verrucomicrobiaceae	VaD	-1.04502	0.455034	0.0216427	*
g_Clostridiales	FI	-0.561323	0.185279	0.00244867	*
g_Clostridiales	COPD	-0.540795	0.250536	0.0308847	*
g_Lachnospiraceae	hypertension	-0.466074	0.176211	0.00816975	*
g_Lachnospiraceae	NAFLD	-1.21023	0.507096	0.0170052	*
g_Lachnospiraceae	FI	-0.583646	0.22623	0.00988343	*
g_Porphyromonadaceae	PD	2.25623	0.789133	0.00424802	*
g_Porphyromonadaceae	COPD	-1.07153	0.519393	0.0391087	*
g_Porphyromonadaceae	LF	3.26969	1.46069	0.0251918	*
g_Porphyromonadaceae	CHD	1.23009	0.472867	0.00928573	*
g_Ruminococcus	VaD	-1.13547	0.472422	0.0162389	*
g_Eubacteriumcoprostanoligenesgroup	LF	1.18123	0.595071	0.0471418	*
g_Eubacteriumcoprostanoligenesgroup	NAFLD	0.986984	0.344789	0.00420217	*
g_Eubacteriumcoprostanoligenesgroup	CKD	-0.469917	0.226862	0.0383237	*
g_Akkermansia	VaD	-1.03856	0.449226	0.0207838	*
g_Bacteroides	hypertension	0.54343	0.209095	0.00935076	*
g_Bacteroides	NAFLD	-1.37092	0.492135	0.0053418	*
g_Bacteroides	stroke	0.795004	0.336949	0.0183035	*
g_Bilophila	VaD	1.65167	0.813386	0.0422949	*
g_Bilophila	AD	-1.15998	0.450453	0.0100199	*
g_Blautia	LF	-0.999245	0.399555	0.0123881	*
g_Blautia	FA	-0.288754	0.107002	0.00696335	*
g_Blautia	HF	-0.338102	0.153002	0.0271196	*
g_Blautia	CHD	-0.344807	0.139177	0.0132317	*
g_Coprobacter	Cirrhosis	1.064	0.377495	0.00482382	*
g_Coprococcus1	LF	-2.62876	1.26615	0.0378765	*
g_Coprococcus2	HF	0.586997	0.276691	0.0338808	*
g_Eggerthella	CHD	0.313189	0.153214	0.0409411	*
g_Eggerthella	FA	-0.264392	0.119649	0.0271234	*
g_Erysipelatoclostridium	NAFLD	0.836511	0.416692	0.0446957	*
g_ErysipelotrichaceaeUCG003	LF	-0.879663	0.408174	0.0311526	*
g_Haemophilus	AD	0.866927	0.415507	0.0369397	*
g_LachnospiraceaeNK4A136group	stroke	-1.58304	0.62529	0.0113516	*
g_LachnospiraceaeNK4A136group	TL	0.673406	0.33882	0.0468668	*
g_LachnospiraceaeNK4A136group	CHD	-1.1139	0.476316	0.0193573	*
g_LachnospiraceaeUCG010	CKD	2.17439	0.944829	0.0213715	*
g_LachnospiraceaeUCG010	PD	2.57367	1.24532	0.0387651	*
g_Lactobacillus	TL	1.0382	0.475462	0.0289943	*
g_Oscillospira	COPD	0.570759	0.263092	0.0300504	*
g_RikenellaceaeRC9gutgroup	AD	0.693092	0.307042	0.0239883	*
g_Ruminiclostridium9	LF	-0.742551	0.33991	0.0289216	*
g_Ruminiclostridium9	T2D	-0.288091	0.138978	0.0381799	*
g_RuminococcaceaeUCG010	AD	-0.652513	0.300043	0.0296502	*
g_RuminococcaceaeUCG014	T2D	-0.788674	0.204129	0.000111727	*
g_RuminococcaceaeUCG014	HF	0.486618	0.186674	0.00914001	*
g_Streptococcus	TL	-0.442371	0.216671	0.0411838	*
g_Streptococcus	stroke	0.649325	0.298718	0.0297274	*
g_Subdoligranulum	PD	-0.746647	0.243791	0.00219383	*
g_Sutterella	CKD	0.729832	0.307013	0.0174444	*
s_Bifidobacterium_catenulatum	hypertension	-0.214449	0.078838	0.00652584	*
s_Bifidobacterium_longum	CHD	0.272785	0.128862	0.0342699	*
g_Gordonibacter	FI	1.86664	0.866491	0.0312206	*
s_Gordonibacter_pamelaeae	FI	1.53862	0.712169	0.0307366	*
s_Bacteroides_caccae	hypertension	0.383609	0.120402	0.00144221	*
s_Bacteroides_caccae	VaD	-0.854623	0.414143	0.0390561	*
s_Bacteroides_cellulosilyticus	AD	-0.52057	0.225339	0.0208789	*
s_Bacteroides_dorei	FA	0.359486	0.160311	0.0249341	*
s_Bacteroides_eggerthii	CHD	-0.422599	0.18318	0.0210536	*
s_Bacteroides_eggerthii	HF	-0.639083	0.210503	0.00239755	*
s_Bacteroides_massiliensis	FI	0.59707	0.260291	0.0217987	*
s_Bacteroides_salyersiae	stroke	0.804686	0.404489	0.0466581	*
s_Bacteroides_salyersiae	VaD	1.57022	0.725292	0.0303917	*
g_Parabacteroides	FI	0.71406	0.230329	0.00193407	*
s_Alistipes_putredinis	HF	-1.15805	0.505463	0.02196	*
s_Alistipes_putredinis	hypertension	-0.738711	0.363772	0.0422857	*
p_Firmicutes	Cirrhosis	-1.05089	0.371297	0.00465014	*
p_Firmicutes	T2D	-0.447583	0.205329	0.0292693	*
s_Eubacterium_eligens	T2D	-0.898612	0.410337	0.028529	*
s_Eubacterium_eligens	hypertension	-0.44657	0.205169	0.0295111	*
s_Coprococcus_sp_ART55_1	COPD	0.389765	0.195046	0.0456809	*
s_Coprococcus_sp_ART55_1	TL	-0.341354	0.165481	0.0391318	*
s_Dorea_longicatena	OP	-0.469758	0.192155	0.0144979	*
f_Oscillospiraceae	hypertension	0.228681	0.076412	0.00276486	*
f_Oscillospiraceae	FI	0.363422	0.0954949	0.000141424	*
g_Anaerotruncus	AD	1.19193	0.458698	0.00936319	*
g_Faecalibacterium	Cirrhosis	-0.640657	0.321735	0.0464523	*
g_Faecalibacterium	FI	-0.315424	0.123045	0.0103627	*
s_Faecalibacterium_prausnitzii	FI	-0.323991	0.123832	0.00888661	*
s_Faecalibacterium_prausnitzii	Cirrhosis	-0.66871	0.325431	0.0398943	*
s_Ruminococcus_bromii	PD	-0.562205	0.269614	0.0370489	*
o_Burkholderiales	T2D	1.00947	0.372556	0.00673674	*
o_Burkholderiales	hypertension	0.494276	0.250235	0.04824	*
o_Burkholderiales	stroke	0.903839	0.374005	0.0156642	*
f_Oxalobacteraceae	CHD	-0.624445	0.274624	0.0229771	*
g_Oxalobacter	CHD	-0.627638	0.275579	0.0227549	*
s_Oxalobacter_formigenes	CHD	-0.554341	0.239556	0.0206659	*
f_Sutterellaceae	T2D	1.43347	0.529041	0.00673706	*
f_Sutterellaceae	hypertension	0.873332	0.352065	0.0131163	*
s_Sutterella_wadsworthensis	stroke	3.47278	1.67929	0.0386395	*
g_Escherichia	OP	-0.675375	0.285444	0.0179789	*
s_Haemophilus_parainfluenzae	stroke	0.561019	0.173414	0.0012158	*
s_Haemophilus_parainfluenzae	HF	0.348297	0.169366	0.0397364	*
o_Bacteroidales	NAFLD	-1.08708	0.49502	0.0280894	*
o_Clostridiales	CHD	-0.542885	0.258145	0.0354638	*
o_Desulfovibrionales	COPD	0.482565	0.226533	0.0331537	*
o_Desulfovibrionales	VaD	1.13913	0.531975	0.0322473	*
o_Desulfovibrionales	NAFLD	-0.917641	0.399195	0.0215204	*
o_Selenomonadales	LF	2.44917	1.15631	0.034167	*
o_Verrucomicrobiales	VaD	-1.0459	0.454922	0.0215006	*
p_Bacteroidetes	CHD	-0.546357	0.223887	0.0146739	*
p_Verrucomicrobia	VaD	-1.0449	0.446378	0.0192404	*
c_Actinobacteria	FA	-0.00782631	0.083258	0.925109
c_Actinobacteria	CKD	0.00485944	0.125893	0.969209
c_Actinobacteria	Cirrhosis	-0.29348	0.282318	0.298555
c_Actinobacteria	LF	0.342734	0.340946	0.314779
c_Actinobacteria	VaD	-0.0754805	0.306718	0.805612
c_Actinobacteria	PD	-0.116107	0.217893	0.594128
c_Actinobacteria	FI	-0.068783	0.100034	0.491709
c_Actinobacteria	COPD	-0.071107	0.128683	0.580553
c_Actinobacteria	CHD	0.0997557	0.103796	0.336513
c_Actinobacteria	stroke	-0.0136997	0.13941	0.921719
c_Actinobacteria	hypertension	0.000682064	0.0898179	0.993941
c_Actinobacteria	T2D	0.00884388	0.134957	0.947751
c_Actinobacteria	AD	0.266089	0.1687	0.114728
c_Actinobacteria	TL	0.016584	0.0754406	0.826004
c_Actinobacteria	OP	0.220925	0.149966	0.140705
c_Actinobacteria	NAFLD	0.0849248	0.233253	0.715792
c_Actinobacteria	HF	0.0774583	0.107342	0.470541
c_Alphaproteobacteria	hypertension	-0.715934	0.514254	0.163868
c_Alphaproteobacteria	TL	1.15103	0.630509	0.0679159
c_Alphaproteobacteria	AD	-0.724271	1.27235	0.569192
c_Alphaproteobacteria	Cirrhosis	-0.932139	2.08198	0.654357
c_Alphaproteobacteria	CKD	0.821059	0.997171	0.410287
c_Alphaproteobacteria	FA	0.19304	0.604181	0.749342
c_Alphaproteobacteria	FI	-0.989679	0.788035	0.209159
c_Alphaproteobacteria	VaD	-0.710952	2.34578	0.761831
c_Alphaproteobacteria	LF	2.14968	2.85188	0.450983
c_Alphaproteobacteria	PD	-0.204232	1.37897	0.88226
c_Alphaproteobacteria	OP	0.558284	1.13566	0.623007
c_Alphaproteobacteria	NAFLD	-2.62507	1.57736	0.0960689
c_Alphaproteobacteria	CHD	-1.27998	0.923197	0.165604
c_Alphaproteobacteria	stroke	-0.665519	1.09749	0.544249
c_Alphaproteobacteria	COPD	-1.08688	0.937111	0.246124
c_Alphaproteobacteria	T2D	-1.12314	1.1275	0.319188
c_Bacteroidia	CHD	0.382489	0.256738	0.136277
c_Bacteroidia	COPD	0.212034	0.269693	0.431748
c_Bacteroidia	OP	-0.205589	0.336097	0.540739
c_Bacteroidia	TL	-0.0348165	0.206136	0.865875
c_Bacteroidia	VaD	0.873643	0.785401	0.265987
c_Bacteroidia	LF	0.564916	0.958639	0.555667
c_Bacteroidia	CKD	-0.246882	0.346147	0.475704
c_Bacteroidia	T2D	-0.0105543	0.336791	0.975
c_Bacteroidia	HF	0.503758	0.313591	0.108182
c_Bacteroidia	AD	-0.179182	0.368525	0.626815
c_Bacteroidia	stroke	0.566268	0.376415	0.132486
c_Bacteroidia	PD	0.241287	0.426125	0.571233
c_Bacteroidia	FA	0.358494	0.196241	0.0677289
c_Bacteroidia	Cirrhosis	-0.0112238	0.652108	0.986268
c_Bacteroidia	hypertension	0.261531	0.184734	0.156859
c_Bacteroidia	FI	-0.032267	0.230644	0.888739
c_Clostridia	TL	0.0280107	0.204086	0.890834
c_Clostridia	FA	-0.15904	0.200914	0.428603
c_Clostridia	AD	0.433651	0.428976	0.312066
c_Clostridia	VaD	-0.879982	0.73346	0.230229
c_Clostridia	LF	0.018517	0.891579	0.98343
c_Clostridia	stroke	-0.604214	0.365782	0.0985666
c_Clostridia	T2D	-0.444975	0.365613	0.22358
c_Clostridia	PD	0.25386	0.414589	0.540328
c_Clostridia	CKD	0.157247	0.35336	0.656317
c_Clostridia	hypertension	-0.09003	0.189167	0.634126
c_Clostridia	HF	-0.407606	0.314305	0.194683
c_Clostridia	Cirrhosis	-0.0648381	0.680542	0.924097
c_Clostridia	FI	-0.292671	0.215173	0.173777
c_Clostridia	COPD	-0.0286041	0.287372	0.920712
c_Clostridia	OP	-0.0508384	0.323096	0.874971
c_Clostridia	NAFLD	0.121514	0.499764	0.807895
c_Deltaproteobacteria	OP	-0.0872117	0.292262	0.765396
c_Deltaproteobacteria	HF	0.0333226	0.25068	0.894249
c_Deltaproteobacteria	CKD	0.371462	0.306521	0.225564
c_Deltaproteobacteria	LF	-0.0219537	0.736709	0.976227
c_Deltaproteobacteria	Cirrhosis	0.0928426	0.514722	0.856859
c_Deltaproteobacteria	CHD	0.169808	0.213785	0.427024
c_Deltaproteobacteria	TL	-0.0159913	0.179655	0.929073
c_Deltaproteobacteria	FI	-0.0229732	0.175188	0.895669
c_Deltaproteobacteria	AD	-0.245807	0.321325	0.444284
c_Deltaproteobacteria	stroke	0.0244019	0.295936	0.934284
c_Deltaproteobacteria	FA	-0.158754	0.186222	0.393937
c_Deltaproteobacteria	hypertension	-0.108582	0.149267	0.466961
c_Deltaproteobacteria	PD	0.046108	0.326475	0.887688
c_Deltaproteobacteria	T2D	-0.181922	0.260779	0.48542
c_Gammaproteobacteria	HF	0.0911249	0.141488	0.519545
c_Gammaproteobacteria	stroke	-0.125574	0.170476	0.461361
c_Gammaproteobacteria	VaD	0.298825	0.336109	0.373965
c_Gammaproteobacteria	LF	0.0759388	0.385702	0.843918
c_Gammaproteobacteria	hypertension	0.0724456	0.0860033	0.399587
c_Gammaproteobacteria	Cirrhosis	-0.368192	0.299022	0.218203
c_Gammaproteobacteria	T2D	0.0366465	0.162044	0.821084
c_Gammaproteobacteria	OP	0.0490108	0.146508	0.737983
c_Gammaproteobacteria	NAFLD	0.0786463	0.229963	0.732355
c_Gammaproteobacteria	FA	0.00610292	0.0881423	0.944799
c_Gammaproteobacteria	PD	-0.0214556	0.190267	0.910216
c_Gammaproteobacteria	COPD	-0.0594868	0.12135	0.623987
c_Gammaproteobacteria	FI	-0.0563953	0.105545	0.593116
c_Gammaproteobacteria	AD	-0.0326986	0.174807	0.851617
c_Gammaproteobacteria	TL	0.0954137	0.0933826	0.306899
c_Gammaproteobacteria	CHD	0.0150181	0.115053	0.896146
c_Gammaproteobacteria	CKD	-0.131151	0.14493	0.365505
c_Mollicutes	CHD	-0.197702	0.226324	0.382373
c_Mollicutes	stroke	-0.15413	0.308859	0.617757
c_Mollicutes	CKD	0.104641	0.254385	0.680815
c_Mollicutes	Cirrhosis	-0.270987	0.502406	0.589627
c_Mollicutes	HF	0.077494	0.253131	0.759497
c_Mollicutes	AD	0.00116514	0.280104	0.996681
c_Mollicutes	hypertension	-0.0779147	0.142662	0.584963
c_Mollicutes	PD	-0.162769	0.345337	0.637403
c_Mollicutes	FA	-0.0718174	0.173952	0.679711
c_Mollicutes	TL	0.0701996	0.173536	0.685827
c_Mollicutes	COPD	0.161832	0.218924	0.459776
c_Mollicutes	FI	0.348758	0.193782	0.0719014
c_Mollicutes	T2D	-0.128238	0.275051	0.641048
c_Mollicutes	LF	-0.496665	0.765891	0.516674
c_Mollicutes	OP	-0.081429	0.283265	0.773755
c_Mollicutes	VaD	-0.0956689	0.587723	0.870692
c_Mollicutes	NAFLD	0.088944	0.375935	0.812971
c_Negativicutes	OP	-0.211158	0.41447	0.610427
c_Negativicutes	HF	-0.324108	0.426156	0.446934
c_Negativicutes	NAFLD	0.0877242	0.616611	0.886868
c_Negativicutes	COPD	-0.212576	0.358883	0.553631
c_Negativicutes	Cirrhosis	-1.12635	0.821116	0.170147
c_Negativicutes	FI	0.0687847	0.255858	0.788053
c_Negativicutes	CHD	0.0723015	0.356542	0.839303
c_Negativicutes	CKD	-0.574855	0.465421	0.216782
c_Negativicutes	AD	0.462027	0.492462	0.348143
c_Negativicutes	hypertension	0.102178	0.226432	0.651807
c_Negativicutes	PD	-0.0260665	0.505842	0.958902
c_Negativicutes	TL	0.0532234	0.255608	0.835055
c_Negativicutes	FA	-0.0867465	0.266967	0.745231
c_Negativicutes	T2D	0.593414	0.445568	0.182921
c_Negativicutes	stroke	-0.291292	0.438466	0.50647
c_Negativicutes	VaD	-0.220855	0.829246	0.789983
c_Verrucomicrobiae	CHD	-0.0280168	0.162275	0.862927
c_Verrucomicrobiae	stroke	-0.0764268	0.20468	0.708853
c_Verrucomicrobiae	T2D	-0.441434	0.23564	0.0610221
c_Verrucomicrobiae	FI	0.0345918	0.135415	0.798375
c_Verrucomicrobiae	COPD	-0.00715179	0.245198	0.976731
c_Verrucomicrobiae	NAFLD	-0.042079	0.324797	0.896919
c_Verrucomicrobiae	AD	-0.197003	0.211389	0.351365
c_Verrucomicrobiae	PD	0.113883	0.242969	0.639274
c_Verrucomicrobiae	FA	0.0673449	0.143696	0.639311
c_Verrucomicrobiae	LF	-0.591399	0.611995	0.333872
c_Verrucomicrobiae	Cirrhosis	0.438367	0.370087	0.236216
c_Verrucomicrobiae	HF	-0.248455	0.166289	0.135144
c_Verrucomicrobiae	TL	-0.152272	0.131366	0.246396
c_Verrucomicrobiae	OP	0.191217	0.217528	0.379376
c_Verrucomicrobiae	hypertension	-0.2416	0.155997	0.121443
c_Verrucomicrobiae	CKD	0.172999	0.213498	0.417763
p_Actinobacteriota	LF	0.0251129	0.444554	0.954951
p_Actinobacteriota	OP	0.135492	0.170099	0.425713
p_Actinobacteriota	CHD	0.170016	0.120595	0.158597
p_Actinobacteriota	T2D	0.036379	0.16235	0.822697
p_Actinobacteriota	VaD	0.133936	0.374998	0.720968
p_Actinobacteriota	COPD	0.295631	0.16594	0.0748217
p_Actinobacteriota	AD	0.213482	0.202163	0.290974
p_Actinobacteriota	stroke	-0.0719756	0.162045	0.656919
p_Actinobacteriota	TL	0.104639	0.0873441	0.230912
p_Actinobacteriota	HF	-0.0711509	0.141802	0.615836
p_Actinobacteriota	CKD	-0.0545319	0.139283	0.695414
p_Actinobacteriota	hypertension	-0.13011	0.123284	0.291254
p_Actinobacteriota	NAFLD	0.0327482	0.258936	0.899358
p_Actinobacteriota	Cirrhosis	-0.0413334	0.292399	0.887586
o_Actinomycetales	T2D	-0.00248274	0.134164	0.985236
o_Actinomycetales	NAFLD	0.040682	0.203653	0.841667
o_Actinomycetales	FI	0.0474935	0.0784075	0.544696
o_Actinomycetales	CHD	0.103512	0.101328	0.306994
o_Actinomycetales	stroke	-0.0411996	0.137871	0.765073
o_Actinomycetales	TL	0.102552	0.0632981	0.105201
o_Actinomycetales	HF	-0.0610131	0.109821	0.578505
o_Actinomycetales	CKD	-0.0397876	0.112724	0.724114
o_Actinomycetales	AD	0.234674	0.179038	0.189942
o_Actinomycetales	Cirrhosis	-0.00495841	0.255147	0.984495
o_Actinomycetales	COPD	0.121838	0.136387	0.371682
o_Actinomycetales	hypertension	-0.127141	0.102131	0.213173
o_Actinomycetales	LF	-0.174091	0.354788	0.623646
o_Actinomycetales	VaD	-0.0284384	0.311902	0.927352
o_Actinomycetales	OP	0.165407	0.1391	0.234392
f_Jiangellaceae	FI	0.211087	0.1357	0.119817
f_Jiangellaceae	AD	-0.351087	0.252282	0.16403
f_Jiangellaceae	VaD	0.638761	0.453976	0.159417
f_Jiangellaceae	T2D	-0.396558	0.220445	0.0720344
f_Jiangellaceae	NAFLD	-0.106339	0.315928	0.736424
f_Jiangellaceae	stroke	-0.0220937	0.228949	0.923123
f_Jiangellaceae	TL	0.108704	0.13411	0.41762
f_Jiangellaceae	OP	-0.028875	0.226557	0.898583
f_Jiangellaceae	PD	-0.0432564	0.254924	0.865259
f_Jiangellaceae	CHD	0.00191995	0.166711	0.990811
f_Jiangellaceae	FA	-0.05446	0.1153	0.636689
f_Jiangellaceae	COPD	-0.114672	0.202138	0.570512
f_Jiangellaceae	HF	-0.0701093	0.203813	0.730855
f_Jiangellaceae	Cirrhosis	-0.0228254	0.428588	0.957527
f_Jiangellaceae	LF	0.0330659	0.579154	0.954471
f_Jiangellaceae	hypertension	-0.182761	0.135505	0.177422
g_Rhodococcus	HF	-0.119168	0.239718	0.619108
g_Rhodococcus	NAFLD	-0.138391	0.430824	0.748041
g_Rhodococcus	CHD	0.240993	0.208436	0.247599
g_Rhodococcus	OP	0.304078	0.309797	0.326327
g_Rhodococcus	LF	-0.661043	0.745784	0.375416
g_Rhodococcus	Cirrhosis	-0.571646	0.517929	0.269717
g_Rhodococcus	PD	-0.0395945	0.353651	0.910856
g_Rhodococcus	COPD	0.055606	0.221779	0.802025
g_Rhodococcus	FI	-0.0209328	0.158256	0.894769
g_Rhodococcus	FA	0.109488	0.150858	0.467981
g_Rhodococcus	CKD	0.0238598	0.241443	0.92128
g_Rhodococcus	stroke	-0.0385022	0.262333	0.883315
g_Rhodococcus	AD	-0.394272	0.289098	0.17263
g_Rhodococcus	hypertension	-0.307794	0.170909	0.0717156
g_Rhodococcus	TL	0.136836	0.142353	0.336428
g_Rhodococcus	VaD	0.368304	0.572633	0.52011
g_Rhodococcus	T2D	-0.249805	0.280945	0.373917
g_Streptacidiphilus	FA	0.144379	0.181775	0.427036
g_Streptacidiphilus	NAFLD	-0.385985	0.493479	0.434114
g_Streptacidiphilus	TL	0.239507	0.201613	0.234852
g_Streptacidiphilus	AD	-0.159837	0.386804	0.679441
g_Streptacidiphilus	LF	-0.822115	0.887773	0.354424
g_Streptacidiphilus	Cirrhosis	0.172956	0.611039	0.777137
g_Streptacidiphilus	CHD	0.434302	0.262845	0.0984712
g_Streptacidiphilus	COPD	0.430856	0.265438	0.104549
g_Streptacidiphilus	PD	0.219711	0.422357	0.602923
g_Streptacidiphilus	FI	0.335854	0.214319	0.117097
g_Streptacidiphilus	VaD	0.418364	0.768466	0.586156
g_Streptacidiphilus	OP	0.0927528	0.353727	0.793155
g_Streptacidiphilus	stroke	-0.00266767	0.331248	0.993574
g_Streptacidiphilus	HF	0.162462	0.295975	0.583071
g_Streptacidiphilus	CKD	0.355287	0.311436	0.253951
g_Streptacidiphilus	hypertension	-0.181133	0.179914	0.314043
g_Streptacidiphilus	T2D	-0.222232	0.324073	0.492873
g_Herbidospora	OP	-0.0777391	0.239184	0.745168
g_Herbidospora	FI	0.254189	0.144782	0.0791458
g_Herbidospora	LF	0.160822	0.619137	0.795055
g_Herbidospora	NAFLD	0.532632	0.337105	0.114103
g_Herbidospora	hypertension	-0.00659853	0.127376	0.958685
g_Herbidospora	HF	-0.0776666	0.200872	0.699017
g_Herbidospora	VaD	0.591648	0.556231	0.287477
g_Herbidospora	TL	-0.00995427	0.130462	0.93918
g_Herbidospora	FA	-0.089998	0.120509	0.455175
g_Herbidospora	CKD	-0.0580465	0.189654	0.759555
g_Herbidospora	stroke	-0.0726736	0.227235	0.749107
g_Herbidospora	PD	-0.257654	0.292557	0.378482
g_Herbidospora	Cirrhosis	0.151725	0.468738	0.746174
g_Herbidospora	CHD	0.000994318	0.17778	0.995537
g_Herbidospora	AD	0.0965173	0.265947	0.716665
g_An7	FI	0.988074	0.7752	0.202449
g_An7	CHD	1.23765	0.903026	0.170514
g_An7	FA	1.19406	0.737547	0.105456
g_An7	CKD	0.422823	1.01006	0.6755
g_An7	OP	-0.436879	1.21622	0.719438
g_An7	NAFLD	1.86937	1.77127	0.29125
g_An7	COPD	1.1488	0.952115	0.227597
g_An7	VaD	1.97935	2.62714	0.451195
g_An7	AD	0.710951	1.32509	0.591593
g_An7	PD	-2.69408	1.49419	0.0713818
g_An7	hypertension	-0.0895428	0.652521	0.890852
g_An7	LF	5.98747	3.58191	0.0946057
g_An7	TL	0.257855	0.666335	0.698775
g_An7	T2D	-0.30422	1.19071	0.798341
g_An7	HF	-0.828858	0.995271	0.404959
g_An7	stroke	-0.150938	1.30165	0.907685
g_An7	Cirrhosis	2.77855	2.31089	0.229218
g_Bacteroides_A	AD	-0.361474	0.19478	0.0634819
g_Bacteroides_A	CHD	-0.248554	0.147631	0.0922556
g_Bacteroides_A	Cirrhosis	0.160466	0.350799	0.647362
g_Bacteroides_A	TL	0.126825	0.101991	0.213686
g_Bacteroides_A	HF	0.100864	0.169484	0.551761
g_Bacteroides_A	hypertension	0.0410067	0.112369	0.715164
g_Bacteroides_A	T2D	-0.0609101	0.186147	0.743505
g_Bacteroides_A	CKD	0.15015	0.162971	0.35688
g_Bacteroides_A	FA	-0.107875	0.0952312	0.257313
g_Bacteroides_A	stroke	-0.304262	0.187911	0.105407
g_Bacteroides_A	FI	0.0215183	0.113988	0.850268
g_Bacteroides_A	LF	-0.444657	0.459958	0.333677
g_Bacteroides_A	COPD	-0.0405693	0.144856	0.779427
g_Bacteroides_A	OP	-0.00752764	0.219118	0.972595
g_Bacteroides_A	NAFLD	-0.0777027	0.267438	0.771399
g_Bacteroides_A	PD	0.00573458	0.223073	0.979491
g_Bacteroides_A	VaD	-0.166566	0.431093	0.699216
g_Prevotellamassilia	T2D	-0.0206307	0.174678	0.905983
g_Prevotellamassilia	FA	-0.0793327	0.105498	0.45206
g_Prevotellamassilia	TL	0.0165219	0.118154	0.888792
g_Prevotellamassilia	PD	-0.250582	0.24903	0.314305
g_Prevotellamassilia	hypertension	0.0437073	0.119494	0.714537
g_Prevotellamassilia	Cirrhosis	-0.199419	0.394648	0.613343
g_Prevotellamassilia	FI	-0.126427	0.126567	0.317844
g_Prevotellamassilia	stroke	-0.253764	0.204078	0.213696
g_Prevotellamassilia	CKD	0.250474	0.175254	0.152944
g_Prevotellamassilia	LF	-0.239146	0.520567	0.64595
g_Prevotellamassilia	COPD	-0.217695	0.166372	0.190709
g_Prevotellamassilia	OP	-0.28377	0.216487	0.189927
g_Prevotellamassilia	VaD	0.0990212	0.439359	0.821686
g_Prevotellamassilia	HF	-0.0277193	0.182104	0.879016
g_Prevotellamassilia	CHD	-0.063207	0.1516	0.676727
g_Prevotellamassilia	AD	-0.102752	0.192961	0.594379
g_Prevotellamassilia	NAFLD	-0.0773957	0.273533	0.777217
g_UBA6398	LF	0.602189	1.14677	0.599501
g_UBA6398	Cirrhosis	-0.575321	0.801522	0.47289
g_UBA6398	HF	-0.140981	0.365392	0.699619
g_UBA6398	AD	0.315943	0.502051	0.529149
g_UBA6398	VaD	1.30697	0.863482	0.130127
g_UBA6398	NAFLD	-0.880346	0.588823	0.134889
g_UBA6398	FI	-0.323037	0.269518	0.230694
g_UBA6398	COPD	-0.0914726	0.321683	0.776138
g_UBA6398	OP	-0.254516	0.431834	0.555603
g_UBA6398	TL	-0.143835	0.218661	0.510668
g_UBA6398	stroke	-0.564548	0.475831	0.235447
g_UBA6398	T2D	0.184438	0.416192	0.657652
g_UBA6398	CKD	0.159283	0.362825	0.660657
g_UBA6398	CHD	0.203762	0.335293	0.543378
g_UBA6398	hypertension	-0.325749	0.242424	0.179042
f_Dysgonomonadaceae	PD	-0.670053	0.738902	0.364501
f_Dysgonomonadaceae	VaD	0.437508	1.30332	0.737108
f_Dysgonomonadaceae	hypertension	-0.106728	0.367089	0.771249
f_Dysgonomonadaceae	LF	-0.167864	1.58926	0.915881
f_Dysgonomonadaceae	NAFLD	0.983139	0.895091	0.272044
f_Dysgonomonadaceae	FI	-0.67613	0.381579	0.0764066
f_Dysgonomonadaceae	OP	0.0897932	0.70072	0.898035
f_Dysgonomonadaceae	stroke	-0.508878	0.66293	0.442713
f_Dysgonomonadaceae	FA	-0.521857	0.332965	0.117044
f_Dysgonomonadaceae	HF	-0.244366	0.607956	0.687724
f_Dysgonomonadaceae	AD	-0.640375	0.705367	0.363952
f_Dysgonomonadaceae	TL	-0.0230953	0.327273	0.943741
f_Dysgonomonadaceae	Cirrhosis	0.297113	1.18881	0.802646
f_Dysgonomonadaceae	CKD	0.487359	0.564464	0.387917
f_Dysgonomonadaceae	COPD	-0.461872	0.495313	0.351086
f_Dysgonomonadaceae	CHD	-0.929773	0.5303	0.079551
f_Dysgonomonadaceae	T2D	0.169145	0.625792	0.786937
g_CAG-1031	VaD	0.302976	0.389452	0.436596
g_CAG-1031	TL	0.091882	0.100744	0.36175
g_CAG-1031	T2D	0.105893	0.207581	0.609962
g_CAG-1031	NAFLD	-0.441663	0.299855	0.140773
g_CAG-1031	OP	-0.164395	0.194889	0.398929
g_CAG-1031	Cirrhosis	0.122755	0.356751	0.730776
g_CAG-1031	hypertension	0.0945188	0.104534	0.365894
g_CAG-1031	CKD	-0.0838001	0.183075	0.647143
g_CAG-1031	COPD	0.0338772	0.148575	0.819635
g_CAG-1031	stroke	0.0539044	0.182625	0.767868
g_CAG-1031	PD	-0.00192483	0.238345	0.993556
g_CAG-1031	AD	-0.153398	0.214713	0.474958
g_K10	COPD	0.118234	0.166456	0.477518
g_K10	CKD	-0.095069	0.207895	0.64746
g_K10	stroke	-0.388369	0.208541	0.0625584
g_K10	OP	-0.193358	0.2102	0.357636
g_K10	Cirrhosis	0.60666	0.396751	0.126247
g_K10	PD	0.374261	0.276146	0.175322
g_K10	TL	-0.0353754	0.135268	0.793691
g_K10	hypertension	0.201225	0.108873	0.0645659
g_K10	T2D	-0.0805253	0.201857	0.689949
g_K10	VaD	0.852808	0.450818	0.0585321
g_K10	FI	0.0421082	0.140982	0.765186
g_K10	NAFLD	0.430823	0.312637	0.168195
g_K10	HF	-0.071679	0.1833	0.695763
g_K10	AD	0.0399224	0.237472	0.866493
g_K10	CHD	0.0785993	0.173418	0.650379
g_K10	LF	-0.165285	0.527171	0.753877
g_Psychroserpens	FI	-0.252734	0.148843	0.0895111
g_Psychroserpens	AD	0.319673	0.259373	0.217768
g_Psychroserpens	CHD	-0.0248828	0.179142	0.889529
g_Psychroserpens	TL	-0.103086	0.122029	0.398244
g_Psychroserpens	hypertension	0.239839	0.153813	0.118928
g_Psychroserpens	FA	0.000590556	0.137976	0.996585
g_Psychroserpens	VaD	-0.330329	0.508441	0.515892
g_Psychroserpens	Cirrhosis	0.531501	0.463554	0.251556
g_Psychroserpens	COPD	0.0908007	0.202666	0.65413
g_Psychroserpens	T2D	0.118533	0.252918	0.639312
g_Psychroserpens	CKD	-0.0160151	0.222187	0.942539
g_Psychroserpens	PD	0.472145	0.312505	0.130829
g_Psychroserpens	OP	-0.255385	0.263896	0.33317
g_Psychroserpens	NAFLD	0.230192	0.361534	0.524315
g_Psychroserpens	HF	0.0287157	0.22835	0.899928
g_Psychroserpens	stroke	-0.436153	0.237149	0.0658927
g_Psychroserpens	LF	0.327376	0.581826	0.573659
g_Halarcobacter	T2D	0.357391	0.286188	0.211738
g_Halarcobacter	LF	0.546528	0.838549	0.51456
g_Halarcobacter	OP	-0.338399	0.29713	0.254749
g_Halarcobacter	NAFLD	-0.0637319	0.470082	0.892156
g_Halarcobacter	AD	0.50738	0.32467	0.11811
g_Halarcobacter	CKD	0.277613	0.283233	0.327007
g_Halarcobacter	hypertension	0.099142	0.180016	0.581813
g_Halarcobacter	COPD	-0.143109	0.243084	0.556048
g_Halarcobacter	CHD	0.0879302	0.246817	0.721649
g_Halarcobacter	HF	0.408411	0.272349	0.133721
g_Halarcobacter	VaD	0.442844	0.712014	0.533968
g_Halarcobacter	stroke	0.210716	0.314751	0.503196
g_Halarcobacter	PD	0.0169591	0.358341	0.962253
g_Halarcobacter	FA	-0.0448824	0.162514	0.782413
g_Halarcobacter	Cirrhosis	0.382744	0.488996	0.433796
g_Halarcobacter	FI	-0.0187786	0.202244	0.926022
g_Helicobacter	LF	-0.0917902	0.759909	0.903857
g_Helicobacter	NAFLD	-0.0475994	0.374292	0.898804
g_Helicobacter	Cirrhosis	0.184408	0.49473	0.709339
g_Helicobacter	HF	0.0144989	0.225487	0.948731
g_Helicobacter	TL	-0.273086	0.145656	0.0608102
g_Helicobacter	CHD	-0.0202281	0.204915	0.921365
g_Helicobacter	VaD	-0.523062	0.623409	0.40145
g_Helicobacter	CKD	0.308701	0.253269	0.222895
g_Helicobacter	OP	0.0277893	0.289126	0.923429
g_Helicobacter	COPD	0.161684	0.276699	0.558996
g_Helicobacter	stroke	-0.0117062	0.272503	0.965735
g_Helicobacter	AD	0.050913	0.298379	0.864513
g_Helicobacter	PD	0.275442	0.348615	0.429468
g_Helicobacter	hypertension	0.135269	0.18783	0.471421
g_Helicobacter	FA	-0.0567393	0.177323	0.748986
g_Helicobacter	FI	-0.164595	0.188325	0.382121
g_Helicobacter	T2D	0.0878417	0.275067	0.749464
f_Bin127	AD	-0.0260263	0.464755	0.955342
f_Bin127	TL	-0.355387	0.223987	0.112595
f_Bin127	FI	-0.0158195	0.257979	0.951104
f_Bin127	Cirrhosis	-1.3688	0.705797	0.0524558
f_Bin127	HF	0.048358	0.348057	0.8895
f_Bin127	VaD	-0.721422	0.918632	0.432265
f_Bin127	NAFLD	-0.341828	0.563577	0.544161
f_Bin127	CHD	-0.0756177	0.281833	0.788463
f_Bin127	stroke	-0.494397	0.394167	0.209739
f_Bin127	PD	0.16343	0.509759	0.748511
f_Bin127	LF	-1.06942	1.03631	0.302096
f_Bin127	COPD	-0.0333209	0.329031	0.919336
f_Bin127	T2D	0.165319	0.412401	0.688517
f_Bin127	FA	-0.129222	0.234526	0.58164
f_Bin127	CKD	0.366515	0.334775	0.2736
f_Bin127	OP	0.12297	0.426387	0.773041
f_Bin127	hypertension	-0.106632	0.223594	0.633432
p_Cyanobacteria	PD	0.547982	0.641481	0.392969
p_Cyanobacteria	VaD	-0.245477	1.15885	0.832241
p_Cyanobacteria	Cirrhosis	0.941167	0.969734	0.331777
p_Cyanobacteria	OP	-0.556943	0.645449	0.388206
p_Cyanobacteria	T2D	0.729484	0.545738	0.181323
p_Cyanobacteria	AD	0.13735	0.541396	0.79973
p_Cyanobacteria	hypertension	-0.48017	0.3014	0.11113
p_Cyanobacteria	LF	0.0638357	1.29422	0.960661
p_Cyanobacteria	CKD	-0.115347	0.530023	0.82772
p_Cyanobacteria	HF	-0.429674	0.447033	0.336468
p_Cyanobacteria	TL	-0.155824	0.361915	0.666792
p_Cyanobacteria	NAFLD	0.248631	0.740701	0.73712
p_Cyanobacteria	FA	-0.327472	0.27572	0.234953
p_Cyanobacteria	stroke	0.215716	0.550069	0.694939
p_Cyanobacteria	COPD	-0.202188	0.456414	0.657771
g_UBA8904	T2D	1.3782	0.867851	0.112272
g_UBA8904	Cirrhosis	-0.867775	1.83176	0.635686
g_UBA8904	CKD	-0.377802	0.912792	0.678949
g_UBA8904	HF	0.243867	0.753407	0.746176
g_UBA8904	PD	0.110999	1.22796	0.927975
g_UBA8904	AD	-0.715355	0.997945	0.47348
g_UBA8904	VaD	-0.152118	2.04813	0.940794
g_UBA8904	OP	-0.047558	1.06605	0.964417
g_UBA8904	CHD	-0.297305	0.68932	0.666248
g_UBA8904	stroke	0.721078	0.975368	0.459732
g_UBA8904	TL	0.0480495	0.563374	0.932032
g_UBA8904	FA	0.153284	0.540122	0.776568
g_UBA8904	COPD	1.05076	0.725701	0.14764
g_UBA8904	LF	0.526262	2.37292	0.824487
g_UBA8904	NAFLD	-1.16124	1.33461	0.384244
c_Syntrophorhabdia	VaD	-0.585526	0.577225	0.310401
c_Syntrophorhabdia	stroke	-0.22865	0.237242	0.335154
c_Syntrophorhabdia	NAFLD	-0.363207	0.353461	0.30415
c_Syntrophorhabdia	CKD	0.0330056	0.215585	0.878321
c_Syntrophorhabdia	AD	-0.346928	0.298736	0.245512
c_Syntrophorhabdia	FA	0.104184	0.134509	0.438605
c_Syntrophorhabdia	hypertension	-0.0507627	0.13308	0.702873
c_Syntrophorhabdia	TL	0.0221346	0.153912	0.885648
c_Syntrophorhabdia	FI	0.066392	0.160484	0.679094
c_Syntrophorhabdia	COPD	-0.215515	0.205829	0.295072
c_Syntrophorhabdia	LF	-1.2509	0.71388	0.0797305
c_Syntrophorhabdia	PD	-0.156588	0.323022	0.627848
c_Syntrophorhabdia	T2D	-0.316152	0.234178	0.176999
c_Syntrophorhabdia	OP	-0.197509	0.267107	0.459641
c_Syntrophorhabdia	CHD	-0.219234	0.192175	0.25395
c_Syntrophorhabdia	Cirrhosis	-0.413232	0.477604	0.386919
c_Syntrophorhabdia	HF	0.119089	0.179304	0.50658
p_Desulfobacterota_A	CKD	-0.0420304	0.302178	0.889378
p_Desulfobacterota_A	VaD	-0.577792	0.64985	0.37394
p_Desulfobacterota_A	CHD	-0.0661643	0.265346	0.803089
p_Desulfobacterota_A	AD	-0.409828	0.340506	0.22875
p_Desulfobacterota_A	PD	0.476947	0.411609	0.246563
p_Desulfobacterota_A	HF	0.144516	0.267413	0.588907
p_Desulfobacterota_A	stroke	0.0256509	0.340644	0.939975
p_Desulfobacterota_A	NAFLD	0.133896	0.493696	0.786229
p_Desulfobacterota_A	OP	-0.00412568	0.333741	0.990137
p_Desulfobacterota_A	Cirrhosis	-0.0359963	0.574439	0.950035
p_Desulfobacterota_A	COPD	-0.513521	0.304085	0.091269
p_Desulfobacterota_A	T2D	-0.538271	0.323951	0.0965969
p_Desulfobacterota_A	LF	-0.716354	0.947229	0.449492
p_Desulfobacterota_A	hypertension	-0.312939	0.218643	0.15235
p_Desulfobacterota_A	TL	0.0359919	0.178912	0.840565
c_Desulfovibrionia	T2D	-0.523521	0.312297	0.0936686
c_Desulfovibrionia	stroke	0.0381888	0.328436	0.907435
c_Desulfovibrionia	OP	-0.00516403	0.322187	0.987212
c_Desulfovibrionia	TL	0.0373709	0.171778	0.827777
c_Desulfovibrionia	PD	0.48167	0.396851	0.224851
c_Desulfovibrionia	CHD	-0.0765647	0.256281	0.765129
c_Desulfovibrionia	AD	-0.400626	0.328961	0.223279
c_Desulfovibrionia	CKD	-0.0407817	0.291175	0.888614
c_Desulfovibrionia	NAFLD	0.127041	0.476755	0.789877
c_Desulfovibrionia	LF	-0.722559	0.915611	0.430021
c_Desulfovibrionia	HF	0.136034	0.258986	0.599406
c_Desulfovibrionia	VaD	-0.571131	0.622431	0.358839
c_Desulfovibrionia	Cirrhosis	-0.0451011	0.553537	0.935062
c_Desulfovibrionia	hypertension	-0.302125	0.212315	0.154735
c_Desulfovibrionia	COPD	-0.502137	0.29524	0.0889849
p_Elusimicrobiota	CKD	0.114472	1.0662	0.9145
p_Elusimicrobiota	hypertension	-0.370282	0.678552	0.585276
p_Elusimicrobiota	CHD	-0.228639	0.892012	0.797705
p_Elusimicrobiota	TL	-0.489338	0.7255	0.500004
p_Elusimicrobiota	LF	-1.94952	3.22653	0.5457
p_Elusimicrobiota	AD	-0.082594	1.51694	0.956578
p_Elusimicrobiota	COPD	1.3474	0.987816	0.172561
p_Elusimicrobiota	VaD	2.07884	3.07441	0.498929
p_Elusimicrobiota	OP	0.497251	1.28993	0.699876
p_Elusimicrobiota	NAFLD	0.563988	1.86535	0.762386
p_Elusimicrobiota	Cirrhosis	2.51598	2.14117	0.239975
p_Elusimicrobiota	HF	-0.812089	1.05804	0.442759
p_Elusimicrobiota	FI	0.0536442	0.728664	0.941313
p_Elusimicrobiota	T2D	-0.61394	1.32507	0.643131
p_Elusimicrobiota	stroke	0.960761	1.11208	0.387624
p_Elusimicrobiota	FA	-0.960813	0.706292	0.173715
p_Elusimicrobiota	PD	-0.352398	1.69683	0.835479
f_Fibrobacteraceae	FI	-0.0382881	0.101734	0.706655
f_Fibrobacteraceae	hypertension	-0.133505	0.110807	0.228265
f_Fibrobacteraceae	T2D	-0.0861892	0.147811	0.559823
f_Fibrobacteraceae	LF	0.160441	0.38967	0.680534
f_Fibrobacteraceae	CHD	-0.0485438	0.103931	0.640445
f_Fibrobacteraceae	AD	0.118281	0.127214	0.352489
f_Fibrobacteraceae	PD	-0.157107	0.156802	0.316369
f_Fibrobacteraceae	CKD	-0.0563218	0.146165	0.699993
f_Fibrobacteraceae	FA	0.0132684	0.0849893	0.87594
f_Fibrobacteraceae	COPD	-0.212354	0.160106	0.18473
f_Fibrobacteraceae	stroke	-0.0552308	0.13714	0.687145
f_Fibrobacteraceae	TL	-0.0172098	0.0872827	0.843692
f_Fibrobacteraceae	HF	0.0429365	0.125393	0.732039
f_Fibrobacteraceae	Cirrhosis	-0.249269	0.26477	0.346471
f_Fibrobacteraceae	OP	0.172098	0.130352	0.18675
f_Fibrobacteraceae	NAFLD	0.0242533	0.18331	0.894741
f_Fibrobacteraceae	VaD	0.240826	0.346333	0.48683
f_Bacillaceae_A	AD	0.431311	0.260867	0.0982539
f_Bacillaceae_A	CKD	0.0967558	0.196765	0.622909
f_Bacillaceae_A	hypertension	0.068455	0.12363	0.57978
f_Bacillaceae_A	TL	-0.0678619	0.135571	0.616678
f_Bacillaceae_A	FA	0.237279	0.123843	0.0553696
f_Bacillaceae_A	OP	-0.314687	0.23364	0.178016
f_Bacillaceae_A	VaD	-0.143187	0.477274	0.76417
f_Bacillaceae_A	T2D	0.35869	0.233134	0.123914
f_Bacillaceae_A	stroke	0.230218	0.218558	0.292182
f_Bacillaceae_A	FI	0.0963365	0.135987	0.478682
f_Bacillaceae_A	CHD	-0.0306621	0.177373	0.862755
f_Bacillaceae_A	NAFLD	0.195644	0.325894	0.548287
f_Bacillaceae_A	COPD	-0.0939585	0.185536	0.612564
f_Bacillaceae_A	Cirrhosis	0.139442	0.407382	0.732134
f_Bacillaceae_A	HF	0.208144	0.195359	0.286676
f_Bacillaceae_A	LF	0.564545	0.609205	0.354087
f_Bacillaceae_A	PD	0.022321	0.289754	0.938596
o_Bacillales_A	FA	0.120824	0.14896	0.4173
o_Bacillales_A	TL	-0.151477	0.160592	0.345556
o_Bacillales_A	NAFLD	0.455302	0.355271	0.199996
o_Bacillales_A	FI	-0.000609765	0.158496	0.99693
o_Bacillales_A	CHD	-0.174193	0.216042	0.420075
o_Bacillales_A	stroke	0.137171	0.263531	0.602708
o_Bacillales_A	PD	0.218454	0.303964	0.472334
o_Bacillales_A	LF	0.18479	0.728997	0.799893
o_Bacillales_A	OP	-0.445461	0.275314	0.10566
o_Bacillales_A	T2D	0.124119	0.240594	0.605935
o_Bacillales_A	HF	0.149511	0.224637	0.505689
o_Bacillales_A	COPD	-0.179144	0.202348	0.375981
o_Bacillales_A	CKD	0.0924349	0.216039	0.668752
o_Bacillales_A	hypertension	0.172589	0.149654	0.248806
o_Bacillales_A	Cirrhosis	-0.709507	0.44422	0.110221
o_Bacillales_A	VaD	-0.483068	0.541119	0.372007
f_Planococcaceae	CKD	0.0792962	0.18799	0.673164
f_Planococcaceae	CHD	-0.138876	0.1939	0.473853
f_Planococcaceae	Cirrhosis	-0.487111	0.39889	0.222024
f_Planococcaceae	COPD	-0.129161	0.178628	0.469637
f_Planococcaceae	LF	0.111042	0.635831	0.861362
f_Planococcaceae	stroke	0.180949	0.231245	0.433923
f_Planococcaceae	FI	0.0554288	0.140406	0.693008
f_Planococcaceae	TL	-0.12683	0.138545	0.35996
f_Planococcaceae	VaD	-0.340236	0.484001	0.482078
f_Planococcaceae	HF	0.135432	0.202337	0.50328
f_Planococcaceae	FA	0.118914	0.131617	0.366271
f_Planococcaceae	hypertension	0.122328	0.132951	0.357524
f_Planococcaceae	T2D	0.094353	0.218766	0.666252
f_Planococcaceae	NAFLD	0.396032	0.321537	0.218067
f_Planococcaceae	PD	0.170845	0.27486	0.534226
f_Planococcaceae	OP	-0.414186	0.24123	0.0859831
f_Erysipelatoclostridiaceae	PD	-0.480839	0.385037	0.211735
f_Erysipelatoclostridiaceae	FA	0.244999	0.190441	0.198273
f_Erysipelatoclostridiaceae	FI	0.054142	0.183867	0.768404
f_Erysipelatoclostridiaceae	hypertension	0.102531	0.214256	0.632262
f_Erysipelatoclostridiaceae	stroke	0.252099	0.263682	0.339036
f_Erysipelatoclostridiaceae	LF	0.862436	0.778547	0.267969
f_Erysipelatoclostridiaceae	OP	-0.607331	0.318377	0.0564447
f_Erysipelatoclostridiaceae	VaD	-0.452964	0.641011	0.479791
f_Erysipelatoclostridiaceae	Cirrhosis	0.368026	0.55497	0.507237
f_Erysipelatoclostridiaceae	NAFLD	0.762716	0.447261	0.0881375
f_Erysipelatoclostridiaceae	TL	-0.20494	0.166188	0.217509
f_Erysipelatoclostridiaceae	AD	0.55576	0.326025	0.0882589
f_Erysipelatoclostridiaceae	CHD	0.203595	0.219174	0.35293
f_Erysipelatoclostridiaceae	CKD	-0.214024	0.274119	0.434937
f_Erysipelatoclostridiaceae	COPD	0.442576	0.310147	0.153584
f_Erysipelatoclostridiaceae	HF	0.144627	0.235914	0.539843
g_Faecalicoccus	T2D	-0.290273	0.307967	0.345913
g_Faecalicoccus	LF	0.939762	0.851619	0.26981
g_Faecalicoccus	hypertension	-0.356973	0.206928	0.0845078
g_Faecalicoccus	NAFLD	-0.839609	0.476059	0.077788
g_Faecalicoccus	HF	-0.31554	0.314284	0.31538
g_Faecalicoccus	OP	0.127673	0.36489	0.726418
g_Faecalicoccus	CHD	-0.277781	0.256289	0.278429
g_Faecalicoccus	AD	0.329693	0.361921	0.36232
g_Faecalicoccus	COPD	0.349913	0.299955	0.243391
g_Faecalicoccus	Cirrhosis	0.843448	0.586438	0.150361
g_Faecalicoccus	CKD	0.368254	0.32783	0.261307
g_Faecalicoccus	FA	0.103957	0.185207	0.574593
g_Faecalicoccus	TL	0.242044	0.166701	0.146513
g_Faecalicoccus	VaD	0.117325	0.744878	0.874844
g_Faecalicoccus	FI	0.106865	0.210969	0.612474
g_Holdemania	stroke	-0.0592592	0.125748	0.637461
g_Holdemania	hypertension	0.115122	0.0789235	0.144663
g_Holdemania	OP	-0.116015	0.122336	0.342963
g_Holdemania	FI	0.0649286	0.0815241	0.425779
g_Holdemania	VaD	-0.324201	0.260639	0.213547
g_Holdemania	PD	-0.318201	0.171649	0.0637705
g_Holdemania	LF	-0.135705	0.305775	0.657183
g_Holdemania	FA	0.0561686	0.0772035	0.466895
g_Holdemania	TL	-0.143347	0.0762098	0.0599778
g_Holdemania	HF	0.00642101	0.102004	0.949807
g_Holdemania	CKD	0.00807259	0.109319	0.941134
g_Holdemania	T2D	0.170653	0.111268	0.1251
g_Holdemania	AD	0.149971	0.14545	0.302502
g_Holdemania	Cirrhosis	-0.0369318	0.226727	0.870605
o_Haloplasmatales	CHD	-0.146374	0.160074	0.360501
o_Haloplasmatales	TL	-0.165761	0.115629	0.151697
o_Haloplasmatales	NAFLD	0.0179487	0.316176	0.95473
o_Haloplasmatales	Cirrhosis	-0.191267	0.399795	0.632356
o_Haloplasmatales	AD	-0.151929	0.249726	0.542934
o_Haloplasmatales	FI	0.126356	0.130996	0.334754
o_Haloplasmatales	VaD	-0.0728925	0.476964	0.878536
o_Haloplasmatales	CKD	0.0173035	0.213583	0.93543
o_Haloplasmatales	PD	0.223157	0.301774	0.459613
o_Haloplasmatales	HF	0.152714	0.167155	0.360924
o_Haloplasmatales	T2D	-0.136882	0.194404	0.481363
o_Haloplasmatales	COPD	0.245961	0.152442	0.106641
o_Haloplasmatales	FA	0.182782	0.120992	0.130865
o_Haloplasmatales	stroke	0.311746	0.212289	0.141969
o_Haloplasmatales	OP	-0.161178	0.23023	0.483881
o_Haloplasmatales	LF	0.0184785	0.542239	0.972815
o_Haloplasmatales	hypertension	0.200876	0.123832	0.104766
f_Turicibacteraceae	LF	-0.0528641	0.501369	0.916027
f_Turicibacteraceae	HF	0.139264	0.154262	0.366644
f_Turicibacteraceae	TL	-0.137407	0.106135	0.195442
f_Turicibacteraceae	CHD	-0.145405	0.147421	0.323972
f_Turicibacteraceae	CKD	0.0202022	0.197833	0.918663
f_Turicibacteraceae	OP	-0.129776	0.213505	0.543297
f_Turicibacteraceae	stroke	0.263743	0.195001	0.176208
f_Turicibacteraceae	NAFLD	0.0281709	0.291679	0.923058
f_Turicibacteraceae	COPD	0.236665	0.139516	0.0898235
f_Turicibacteraceae	hypertension	0.172767	0.112153	0.123451
f_Turicibacteraceae	AD	-0.133894	0.231547	0.563089
f_Turicibacteraceae	Cirrhosis	-0.171157	0.368917	0.642688
f_Turicibacteraceae	T2D	-0.150263	0.177057	0.396066
f_Turicibacteraceae	VaD	-0.0632033	0.439899	0.885756
f_Turicibacteraceae	PD	0.207821	0.281649	0.460593
f_Turicibacteraceae	FI	0.11838	0.119818	0.323155
f_Turicibacteraceae	FA	0.172603	0.1122	0.123964
g_Enterococcus_B	CKD	-0.201024	0.322232	0.532727
g_Enterococcus_B	AD	0.663923	0.494588	0.179474
g_Enterococcus_B	NAFLD	0.542988	0.551615	0.324939
g_Enterococcus_B	CHD	-0.275327	0.320481	0.390284
g_Enterococcus_B	FA	-0.0924675	0.199893	0.643662
g_Enterococcus_B	Cirrhosis	1.0562	0.740756	0.153913
g_Enterococcus_B	T2D	-0.0217327	0.340145	0.949056
g_Enterococcus_B	FI	-0.145933	0.239744	0.542721
g_Enterococcus_B	stroke	-0.509018	0.393875	0.196241
g_Enterococcus_B	hypertension	0.193483	0.19649	0.324773
g_Enterococcus_B	COPD	-0.137429	0.302473	0.649577
g_Enterococcus_B	OP	0.400259	0.412137	0.331459
g_Enterococcus_B	PD	-0.606789	0.477635	0.203941
g_Enterococcus_B	LF	1.35689	1.11623	0.224137
g_Enterococcus_B	HF	0.0960989	0.348974	0.783028
g_Enterococcus_B	TL	0.0351296	0.214751	0.870059
g_Enterococcus_B	VaD	-1.50456	0.845962	0.075318
g_Leuconostoc	HF	-0.0578027	0.282743	0.838013
g_Leuconostoc	FI	-0.315514	0.214971	0.142186
g_Leuconostoc	VaD	-0.0228711	0.662706	0.972469
g_Leuconostoc	hypertension	0.00633633	0.224254	0.977459
g_Leuconostoc	T2D	0.25549	0.389767	0.512151
g_Leuconostoc	Cirrhosis	0.463647	0.681597	0.496355
g_Leuconostoc	PD	-0.0115964	0.475389	0.980539
g_Leuconostoc	FA	0.248716	0.208617	0.233176
g_Leuconostoc	AD	0.0602577	0.425345	0.887342
g_Leuconostoc	stroke	0.0323843	0.353962	0.927103
g_Leuconostoc	COPD	-0.374253	0.282909	0.185878
g_Leuconostoc	TL	-0.157632	0.214558	0.462532
g_Leuconostoc	NAFLD	0.55582	0.530534	0.294794
g_Leuconostoc	CHD	-0.0383846	0.282935	0.892086
g_Leuconostoc	OP	-0.206383	0.402059	0.607731
g_Leuconostoc	LF	-0.284089	0.880912	0.747078
g_Leuconostoc	CKD	0.3335	0.327259	0.308169
g_CAG-1000	CKD	0.0626903	0.303591	0.836403
g_CAG-1000	CHD	0.36922	0.23824	0.121194
g_CAG-1000	PD	0.299445	0.387635	0.439823
g_CAG-1000	TL	-0.196233	0.162223	0.226414
g_CAG-1000	stroke	0.344192	0.339186	0.310221
g_CAG-1000	T2D	-0.174993	0.333045	0.599282
g_CAG-1000	NAFLD	-0.774501	0.464147	0.0951857
g_CAG-1000	hypertension	-0.167968	0.183258	0.35937
g_CAG-1000	Cirrhosis	0.233286	0.556001	0.674793
g_CAG-1000	OP	0.366472	0.323706	0.257586
g_CAG-1000	FA	-0.222758	0.188769	0.237978
g_CAG-1000	HF	0.243637	0.270838	0.36835
g_CAG-1000	LF	-0.212897	0.891741	0.811305
g_CAG-302	TL	-0.125382	0.122512	0.306104
g_CAG-302	AD	-0.399951	0.244539	0.101938
g_CAG-302	HF	0.0662855	0.202909	0.743912
g_CAG-302	stroke	0.344822	0.214487	0.10791
g_CAG-302	CKD	0.0576668	0.186239	0.756835
g_CAG-302	NAFLD	0.0538355	0.351076	0.878127
g_CAG-302	LF	-0.349184	0.5765	0.544716
g_CAG-302	OP	0.0435245	0.251147	0.862413
g_CAG-302	Cirrhosis	0.0483404	0.434295	0.911372
g_CAG-302	FA	-0.157038	0.12391	0.205027
g_CAG-302	T2D	-0.111027	0.218601	0.611525
g_CAG-302	hypertension	-0.0927864	0.108596	0.392873
g_CAG-302	VaD	-0.845798	0.493882	0.0867954
g_CAG-302	PD	0.333365	0.263869	0.206454
f_CAG-433	Cirrhosis	0.326749	0.392737	0.405421
f_CAG-433	FA	-0.0359706	0.121638	0.767446
f_CAG-433	PD	0.041579	0.262414	0.874104
f_CAG-433	NAFLD	-0.0907423	0.332615	0.784995
f_CAG-433	COPD	-0.2071	0.174408	0.23505
f_CAG-433	OP	0.422904	0.233587	0.0702217
f_CAG-433	FI	-0.0823106	0.147635	0.577167
f_CAG-433	HF	0.0493499	0.203527	0.808414
f_CAG-433	CHD	0.169113	0.173957	0.330974
f_CAG-433	hypertension	-0.00688366	0.117803	0.953403
f_CAG-433	LF	-0.0864863	0.57956	0.881374
f_CAG-433	VaD	-0.395114	0.515442	0.443347
f_CAG-433	T2D	-0.0875915	0.204526	0.668457
f_CAG-433	CKD	-0.0711887	0.202262	0.724866
g_CAG-877	CHD	0.203287	0.198463	0.305691
g_CAG-877	PD	0.339746	0.328514	0.301047
g_CAG-877	TL	-0.0925431	0.143284	0.518363
g_CAG-877	HF	0.313888	0.222919	0.159109
g_CAG-877	FI	-0.277285	0.167416	0.097669
g_CAG-877	OP	0.502646	0.270654	0.0632888
g_CAG-877	COPD	-0.12314	0.211571	0.560548
g_CAG-877	VaD	-0.638744	0.584537	0.27451
g_CAG-877	Cirrhosis	-0.150303	0.532377	0.777694
g_CAG-877	hypertension	0.0823008	0.148571	0.579615
g_CAG-877	LF	0.399061	0.696735	0.566808
g_CAG-877	stroke	0.283188	0.253765	0.264445
g_CAG-877	NAFLD	-0.133084	0.395035	0.736199
g_CAG-877	CKD	0.088377	0.242377	0.71539
g_CAG-877	FA	-0.0553245	0.143632	0.700103
g_CAG-877	T2D	-0.117938	0.252119	0.639937
g_CAG-822	T2D	0.130129	0.35905	0.717034
g_CAG-822	Cirrhosis	0.217595	0.661193	0.742085
g_CAG-822	LF	-0.645213	0.895218	0.471074
g_CAG-822	TL	-0.173783	0.182417	0.340756
g_CAG-822	OP	0.51615	0.391619	0.187507
g_CAG-822	FI	-0.13487	0.239357	0.573114
g_CAG-822	VaD	-0.621052	0.714143	0.384493
g_CAG-822	CKD	0.283619	0.316837	0.370703
g_CAG-822	COPD	-0.18958	0.262793	0.47066
g_CAG-822	PD	0.766289	0.402184	0.0567388
g_CAG-822	FA	0.19038	0.214871	0.375605
g_CAG-822	AD	-0.716229	0.394276	0.0692833
g_CAG-822	HF	0.129779	0.304707	0.670171
g_CAG-822	NAFLD	0.18701	0.557272	0.737187
g_CAG-822	CHD	0.437619	0.262738	0.0957911
g_CAG-822	hypertension	0.180245	0.18361	0.326261
g_CAG-884	hypertension	-0.113585	0.117612	0.334163
g_CAG-884	HF	-0.117482	0.165627	0.47813
g_CAG-884	LF	0.153529	0.47654	0.747321
g_CAG-884	CHD	0.20614	0.154511	0.182158
g_CAG-884	TL	-0.115523	0.114967	0.314973
g_CAG-884	CKD	0.0164662	0.187214	0.929914
g_CAG-884	FI	-0.233945	0.13695	0.0875898
g_CAG-884	Cirrhosis	-0.247095	0.373683	0.508457
g_CAG-884	PD	0.0168409	0.245586	0.945329
g_CAG-884	FA	-0.106086	0.117516	0.366664
g_CAG-884	T2D	0.230782	0.201488	0.25205
g_CAG-884	OP	0.342796	0.212619	0.106906
g_CAG-884	NAFLD	-0.178767	0.333572	0.592015
f_CAG-449	CKD	0.0414198	0.202131	0.837638
f_CAG-449	stroke	-0.076057	0.261219	0.770928
f_CAG-449	LF	0.0956224	0.584799	0.870114
f_CAG-449	Cirrhosis	-0.482293	0.41089	0.240484
f_CAG-449	AD	-0.166942	0.254374	0.51164
f_CAG-449	CHD	0.089539	0.168964	0.59616
f_CAG-449	HF	-0.134808	0.209996	0.520903
f_CAG-449	COPD	-0.20614	0.18223	0.257968
f_CAG-449	FI	-0.16873	0.140047	0.228276
f_CAG-449	NAFLD	-0.195787	0.345815	0.571284
f_CAG-449	PD	0.320364	0.288123	0.266181
f_CAG-449	OP	0.166634	0.241727	0.490603
f_CAG-449	VaD	-0.332417	0.510905	0.515277
f_CAG-449	hypertension	-0.0284944	0.140526	0.839316
f_CAG-449	TL	-0.107063	0.141998	0.450862
f_CAG-449	T2D	-0.143773	0.215472	0.504615
f_CAG-449	FA	0.0693748	0.124926	0.578672
p_Firmicutes_A	CHD	-0.189028	0.180694	0.295505
p_Firmicutes_A	AD	0.0856336	0.256258	0.738251
p_Firmicutes_A	CKD	-0.0363331	0.20422	0.858793
p_Firmicutes_A	COPD	0.291372	0.176232	0.098262
p_Firmicutes_A	TL	-0.23365	0.124138	0.0598114
p_Firmicutes_A	T2D	0.399124	0.210849	0.0583665
p_Firmicutes_A	VaD	0.0275492	0.525749	0.95821
p_Firmicutes_A	hypertension	0.242704	0.134642	0.0714524
p_Firmicutes_A	OP	-0.229396	0.260055	0.37772
p_Firmicutes_A	FA	0.168281	0.12925	0.192921
p_Firmicutes_A	PD	0.224784	0.345061	0.514769
p_Firmicutes_A	HF	-0.128518	0.198834	0.518048
p_Firmicutes_A	stroke	-0.324583	0.21061	0.123279
p_Firmicutes_A	FI	0.277709	0.154492	0.0722472
p_Firmicutes_A	Cirrhosis	-0.0521402	0.449109	0.907576
p_Firmicutes_A	NAFLD	0.324235	0.330513	0.326591
p_Firmicutes_A	LF	-0.358341	0.586879	0.541473
g_CAG-349	LF	-0.853911	1.40634	0.543728
g_CAG-349	CKD	0.696311	0.489855	0.155182
g_CAG-349	AD	-0.859507	0.537204	0.109607
g_CAG-349	PD	0.830968	0.595389	0.162813
g_CAG-349	COPD	-0.541036	0.590061	0.359187
g_CAG-349	Cirrhosis	-0.734691	0.78889	0.3517
g_CAG-349	FI	-0.349121	0.316059	0.26933
g_CAG-349	stroke	0.410827	0.480918	0.392963
g_CAG-349	HF	-0.20289	0.430578	0.637495
g_CAG-349	FA	-0.32649	0.361158	0.365991
g_CAG-349	TL	0.119271	0.245042	0.626444
g_CAG-349	hypertension	-0.544227	0.417253	0.192128
g_CAG-349	VaD	-1.42923	1.14923	0.213631
g_CAG-349	CHD	-0.0380303	0.343447	0.91183
g_CAG-349	T2D	-0.790715	0.568797	0.164482
g_RUG472	TL	0.419748	0.273319	0.124601
g_RUG472	LF	0.304633	1.42664	0.830912
g_RUG472	CKD	0.405421	0.505237	0.422301
g_RUG472	PD	0.111609	0.651937	0.864069
g_RUG472	NAFLD	-1.34702	0.77102	0.0806259
g_RUG472	Cirrhosis	-0.97795	0.999425	0.327821
g_RUG472	AD	-0.509472	0.667356	0.445214
g_RUG472	HF	0.198959	0.474846	0.675219
g_RUG472	stroke	0.789738	0.502363	0.11594
g_RUG472	OP	0.248027	0.555515	0.655249
g_RUG472	CHD	0.279585	0.400633	0.485265
g_RUG472	hypertension	-0.349646	0.397518	0.379092
g_RUG472	COPD	-0.250182	0.555417	0.652393
g_RUG472	FI	-0.0458892	0.330185	0.889466
g_RUG472	FA	-0.574465	0.330897	0.0825493
g_RUG472	T2D	-0.259786	0.553087	0.638568
g_RUG472	VaD	0.58926	1.34196	0.660587
g_UBA7703	AD	-0.182093	0.790061	0.81772
g_UBA7703	CKD	0.327587	0.613505	0.593369
g_UBA7703	OP	0.73681	0.710036	0.299406
g_UBA7703	stroke	0.361435	0.627746	0.564773
g_UBA7703	VaD	-0.000811667	1.6289	0.999602
g_UBA7703	NAFLD	-1.70965	1.02281	0.0946202
g_UBA7703	FA	-0.338499	0.397235	0.394137
g_UBA7703	FI	0.472953	0.421052	0.261325
g_UBA7703	PD	0.0187529	0.78993	0.98106
g_UBA7703	T2D	-1.07358	0.716367	0.133966
g_UBA7703	COPD	-0.194249	0.633832	0.759249
g_UBA7703	Cirrhosis	0.735626	1.14733	0.521416
g_UBA7703	hypertension	-0.433013	0.4678	0.354634
g_UBA7703	LF	-0.521488	1.69251	0.757995
g_UBA7703	CHD	-0.500775	0.511761	0.327811
g_UBA7703	TL	0.242318	0.370071	0.512604
g_UBA7703	HF	-0.749717	0.56267	0.18272
o_Lachnospirales	VaD	0.150125	0.367911	0.68324
o_Lachnospirales	TL	-0.142808	0.0914249	0.118282
o_Lachnospirales	FI	0.0419628	0.102992	0.683686
o_Lachnospirales	NAFLD	0.392076	0.23016	0.0884762
o_Lachnospirales	AD	0.328206	0.177163	0.0639448
o_Lachnospirales	CKD	-0.0906731	0.151739	0.550134
o_Lachnospirales	PD	-0.13931	0.213503	0.51408
o_Lachnospirales	hypertension	0.158519	0.105005	0.131138
o_Lachnospirales	CHD	-0.175943	0.113025	0.11955
o_Lachnospirales	LF	-0.0908464	0.418706	0.828232
o_Lachnospirales	OP	-0.258585	0.158994	0.103869
o_Lachnospirales	HF	0.032961	0.142985	0.817687
o_Lachnospirales	Cirrhosis	-0.00113442	0.290162	0.996881
o_Lachnospirales	FA	0.143495	0.0946416	0.12947
o_Lachnospirales	COPD	0.220168	0.145692	0.130739
o_Lachnospirales	stroke	-0.22176	0.156294	0.155937
g_CAG-632	CKD	-0.549621	0.291933	0.0597417
g_CAG-632	OP	-0.146064	0.31947	0.647522
g_CAG-632	CHD	-0.153615	0.239702	0.521617
g_CAG-632	AD	0.0234247	0.37777	0.950557
g_CAG-632	FI	-0.267745	0.202886	0.186941
g_CAG-632	VaD	-0.26941	0.619052	0.663419
g_CAG-632	NAFLD	0.0899325	0.476921	0.850431
g_CAG-632	TL	-0.197654	0.163167	0.225756
g_CAG-632	FA	0.113921	0.17161	0.506796
g_CAG-632	LF	0.886572	0.863741	0.304687
g_CAG-632	COPD	-0.148082	0.262536	0.572723
g_CAG-632	stroke	-0.426585	0.289587	0.140729
g_CAG-632	T2D	0.211344	0.275478	0.442968
g_CAG-632	HF	-0.130988	0.230209	0.569358
g_CAG-632	hypertension	0.116404	0.192686	0.545768
g_CAG-632	PD	0.13001	0.36116	0.718863
g_Dorea	FI	0.329607	0.220859	0.135599
g_Dorea	Cirrhosis	0.421325	0.685502	0.538804
g_Dorea	CKD	0.482765	0.347424	0.164664
g_Dorea	CHD	0.160228	0.295919	0.588193
g_Dorea	LF	0.670249	0.990264	0.498508
g_Dorea	HF	0.456158	0.347339	0.189085
g_Dorea	COPD	0.42849	0.306445	0.162035
g_Dorea	PD	-0.829551	0.460586	0.0716907
g_Dorea	VaD	-0.364377	0.779859	0.640332
g_Dorea	TL	-0.334073	0.23753	0.159592
g_Dorea	OP	-0.612146	0.383635	0.110568
g_Dorea	stroke	-0.0825578	0.320028	0.79643
g_Dorea	hypertension	0.189579	0.20046	0.344291
g_Eubacterium_Q	COPD	-0.0687494	0.161396	0.670132
g_Eubacterium_Q	CHD	-0.147597	0.13478	0.273473
g_Eubacterium_Q	AD	0.316247	0.193713	0.102562
g_Eubacterium_Q	T2D	0.142425	0.182332	0.434726
g_Eubacterium_Q	PD	-0.0495164	0.214938	0.8178
g_Eubacterium_Q	CKD	-0.116004	0.162501	0.475309
g_Eubacterium_Q	TL	-0.0783716	0.101723	0.441037
g_Eubacterium_Q	FA	0.0906912	0.109395	0.407089
g_Eubacterium_Q	Cirrhosis	0.309413	0.325228	0.341415
g_Eubacterium_Q	VaD	-0.0470796	0.371191	0.899072
g_Eubacterium_Q	OP	-0.147674	0.166477	0.375049
g_Eubacterium_Q	NAFLD	-0.03302	0.245083	0.892826
g_Eubacterium_Q	stroke	-0.0514641	0.154953	0.739793
g_Eubacterium_Q	FI	-0.0734895	0.110756	0.506995
g_Eubacterium_Q	hypertension	0.145486	0.124321	0.241901
g_Eubacterium_Q	LF	-0.166489	0.455237	0.714575
g_F0428	LF	1.54513	1.45939	0.28971
g_F0428	COPD	0.291291	0.517981	0.573872
g_F0428	OP	-0.208221	0.61963	0.73684
g_F0428	Cirrhosis	0.0712933	1.1905	0.952247
g_F0428	NAFLD	0.314255	0.834878	0.706614
g_F0428	T2D	1.09464	0.621918	0.0783902
g_F0428	FI	0.352585	0.402272	0.380766
g_F0428	CHD	0.210086	0.453645	0.643289
g_F0428	PD	1.15181	0.744939	0.122062
g_F0428	AD	0.569896	0.638499	0.372095
g_F0428	CKD	-0.261985	0.574687	0.64848
g_F0428	stroke	-0.317951	0.533326	0.551064
g_F0428	TL	-0.273637	0.317935	0.389421
g_F0428	VaD	-0.00388044	1.331	0.997674
g_GCA-900066755	hypertension	0.11139	0.112502	0.322115
g_GCA-900066755	CKD	0.00525873	0.174134	0.975908
g_GCA-900066755	CHD	-0.0379412	0.14446	0.792826
g_GCA-900066755	FI	-0.102004	0.121986	0.403047
g_GCA-900066755	stroke	0.340515	0.189912	0.0729702
g_GCA-900066755	T2D	0.158167	0.183389	0.38843
g_GCA-900066755	VaD	-0.773194	0.452138	0.0872504
g_GCA-900066755	TL	0.00643364	0.120813	0.95753
g_GCA-900066755	AD	0.0903088	0.207332	0.663145
g_GCA-900066755	PD	-0.0395738	0.261668	0.879789
g_GCA-900066755	COPD	-0.0223068	0.147021	0.879403
g_GCA-900066755	Cirrhosis	-0.0272271	0.369318	0.941231
g_GCA-900066755	FA	0.0504806	0.117946	0.668653
g_GCA-900066755	OP	-0.311963	0.230937	0.17674
g_GCA-900066755	NAFLD	0.370899	0.278239	0.182525
g_GCA-900066755	HF	0.0272641	0.159247	0.864062
g_GCA-900066755	LF	-0.175705	0.5438	0.746614
g_UBA1066	VaD	-0.380484	0.539567	0.480707
g_UBA1066	hypertension	0.0398454	0.161496	0.805119
g_UBA1066	T2D	-0.279928	0.242101	0.247581
g_UBA1066	stroke	0.192781	0.233612	0.409249
g_UBA1066	FA	-0.0551849	0.14394	0.701431
g_UBA1066	HF	0.13233	0.227522	0.560826
g_UBA1066	Cirrhosis	-0.656215	0.427094	0.124424
g_UBA1066	PD	-0.0995691	0.306022	0.744905
g_UBA1066	LF	-0.286422	0.63741	0.653177
g_UBA1066	NAFLD	-0.329074	0.356748	0.356306
g_UBA1066	FI	-0.164344	0.157688	0.297314
g_UBA1066	OP	0.105038	0.27664	0.704173
g_UBA1066	CKD	0.190854	0.233785	0.414291
g_UBA1066	CHD	-0.0583732	0.170028	0.731361
g_UBA1066	TL	0.164888	0.148756	0.26767
g_UBA1066	AD	0.0178517	0.302049	0.952871
g_UBA1066	COPD	-0.0274558	0.211313	0.896622
g_V9D3004	TL	-0.200548	0.170392	0.239202
g_V9D3004	FA	0.281701	0.19652	0.151729
g_V9D3004	FI	-0.282492	0.17006	0.0966871
g_V9D3004	HF	-0.138685	0.269124	0.606329
g_V9D3004	LF	-0.103796	0.726558	0.8864
g_V9D3004	COPD	-0.0169858	0.319972	0.957664
g_V9D3004	stroke	0.0619241	0.323014	0.847971
g_V9D3004	OP	0.176297	0.358999	0.623371
g_V9D3004	T2D	-0.172461	0.315233	0.584317
g_V9D3004	VaD	0.447076	0.639636	0.484581
g_V9D3004	hypertension	-0.0344081	0.221395	0.876494
g_V9D3004	NAFLD	0.221144	0.496051	0.655735
g_V9D3004	AD	0.603236	0.353938	0.0883147
g_V9D3004	CHD	-0.0618759	0.266223	0.816211
g_V9D3004	CKD	-0.36584	0.26144	0.161714
g_V9D3004	Cirrhosis	-0.556777	0.580971	0.337884
g_V9D3004	PD	0.195311	0.397696	0.623351
g_CAG-177	FI	-0.199224	0.118542	0.0928357
g_CAG-177	CHD	0.139841	0.156306	0.370967
g_CAG-177	Cirrhosis	-0.423282	0.351631	0.22868
g_CAG-177	PD	0.299529	0.250674	0.232127
g_CAG-177	FA	0.0917649	0.118406	0.438338
g_CAG-177	LF	-0.138594	0.537964	0.796696
g_CAG-177	stroke	0.253809	0.198824	0.201761
g_CAG-177	COPD	-0.360857	0.193543	0.0622545
g_CAG-177	TL	0.190159	0.106572	0.07437
g_CAG-177	HF	0.00325117	0.179491	0.985548
g_CAG-177	AD	-0.29751	0.205314	0.147324
g_CAG-177	VaD	-0.188959	0.37009	0.609648
g_CAG-177	OP	-0.0979903	0.194701	0.614763
g_CAG-177	CKD	0.251717	0.183528	0.170206
g_CAG-177	NAFLD	-0.358369	0.284521	0.207831
g_CAG-177	T2D	-0.0661727	0.203476	0.745022
g_CAG-177	hypertension	-0.106837	0.138583	0.44075
g_CAG-110	LF	-0.560218	0.663949	0.398801
g_CAG-110	NAFLD	-0.505891	0.337272	0.133628
g_CAG-110	HF	-0.122274	0.181446	0.500385
g_CAG-110	AD	-0.386551	0.289287	0.181478
g_CAG-110	CHD	0.0771183	0.166463	0.643167
g_CAG-110	OP	0.150987	0.248246	0.543046
g_CAG-110	FA	-0.0878546	0.160271	0.583581
g_CAG-110	Cirrhosis	-0.102286	0.446557	0.818826
g_CAG-110	CKD	0.0118675	0.242154	0.960913
g_CAG-110	COPD	-0.22822	0.268304	0.39499
g_CAG-110	VaD	0.905158	0.57097	0.112898
g_CAG-110	TL	0.0817665	0.152323	0.591408
g_CAG-110	hypertension	-0.117958	0.173785	0.497293
g_CAG-110	T2D	-0.305731	0.257849	0.235742
g_CAG-110	FI	0.219122	0.143654	0.127173
g_Negativibacillus	AD	0.257303	0.15267	0.0919194
g_Negativibacillus	CHD	0.0428106	0.0972876	0.659907
g_Negativibacillus	TL	-0.015225	0.0723095	0.833236
g_Negativibacillus	VaD	0.00387798	0.306981	0.989921
g_Negativibacillus	FA	-0.097794	0.0899998	0.277213
g_Negativibacillus	PD	-0.0980607	0.179453	0.584762
g_Negativibacillus	COPD	0.0634833	0.162112	0.695352
g_Negativibacillus	hypertension	-0.00488904	0.117465	0.966801
g_Negativibacillus	HF	-0.0305681	0.112354	0.78557
g_Negativibacillus	LF	0.210778	0.348342	0.54512
g_Negativibacillus	T2D	-0.0520772	0.141445	0.712738
g_Negativibacillus	CKD	0.182053	0.132348	0.168957
g_Negativibacillus	Cirrhosis	-0.0501983	0.251598	0.841858
g_Negativibacillus	OP	0.100854	0.149026	0.498563
g_Negativibacillus	stroke	0.00314222	0.118601	0.978863
g_Negativibacillus	NAFLD	0.209386	0.194392	0.281421
g_Phocea	T2D	0.14056	0.242369	0.561953
g_Phocea	stroke	-0.112945	0.225222	0.616031
g_Phocea	PD	-0.0957997	0.309273	0.756745
g_Phocea	OP	0.172144	0.211097	0.4148
g_Phocea	Cirrhosis	0.179184	0.394957	0.650058
g_Phocea	NAFLD	0.294821	0.321833	0.359631
g_Phocea	hypertension	0.0710743	0.147811	0.630627
g_Phocea	LF	-0.0920408	0.645009	0.886529
g_Phocea	COPD	0.109456	0.200894	0.585861
g_Phocea	FI	0.152088	0.138331	0.271573
g_Phocea	CHD	-0.256867	0.161087	0.110806
g_Phocea	HF	-0.064022	0.18852	0.734155
g_Phocea	AD	0.449041	0.241612	0.0630952
g_Phocea	FA	-0.12943	0.134786	0.336922
g_Phocea	CKD	-0.115464	0.196546	0.556892
g_Phocea	TL	0.0234951	0.128573	0.855004
g_CAG-145	T2D	0.222652	0.518323	0.667515
g_CAG-145	NAFLD	-1.16796	0.730593	0.109898
g_CAG-145	stroke	0.589877	0.478104	0.217283
g_CAG-145	COPD	-0.441259	0.427808	0.302334
g_CAG-145	CKD	0.33863	0.457061	0.458763
g_CAG-145	LF	-1.93465	1.37399	0.159117
g_CAG-145	PD	0.546844	0.637402	0.390933
g_CAG-145	hypertension	-0.0504932	0.278555	0.856157
g_CAG-145	FI	-0.497031	0.329244	0.131143
g_CAG-145	VaD	-0.72475	0.940682	0.441032
g_CAG-145	CHD	0.395555	0.399348	0.321928
g_CAG-145	FA	-0.27172	0.295169	0.357281
g_CAG-145	TL	-0.118219	0.296859	0.690458
g_CAG-145	OP	0.805059	0.535643	0.132845
g_CAG-145	HF	-0.63828	0.418857	0.127543
g_CAG-145	Cirrhosis	-0.0419758	0.910815	0.963242
g_CAG-145	AD	0.0234211	0.516021	0.963798
g_GCA-900066495	NAFLD	0.371318	0.511675	0.468028
g_GCA-900066495	TL	-0.261417	0.183596	0.154484
g_GCA-900066495	COPD	0.279786	0.265083	0.291213
g_GCA-900066495	VaD	-0.752751	0.756872	0.319953
g_GCA-900066495	FA	0.383821	0.214066	0.0729724
g_GCA-900066495	CHD	0.00128452	0.236918	0.995674
g_GCA-900066495	stroke	0.0823064	0.315789	0.794372
g_GCA-900066495	T2D	-0.455539	0.308927	0.140325
g_GCA-900066495	OP	-0.163601	0.390921	0.675581
g_GCA-900066495	CKD	-0.0313135	0.303851	0.917919
g_GCA-900066495	hypertension	0.319275	0.203903	0.117392
g_GCA-900066495	PD	0.381939	0.433192	0.377947
g_GCA-900066495	HF	0.124682	0.234874	0.595524
g_GCA-900066495	LF	-0.424729	0.860666	0.621667
g_GCA-900066495	AD	-0.306314	0.369671	0.407324
g_GCA-900066495	Cirrhosis	-0.591215	0.580406	0.308382
f_Saccharofermentanaceae	AD	0.344551	0.236727	0.145537
f_Saccharofermentanaceae	Cirrhosis	0.0643107	0.384488	0.867163
f_Saccharofermentanaceae	CHD	-0.0676022	0.186258	0.716642
f_Saccharofermentanaceae	hypertension	-0.137042	0.144651	0.343435
f_Saccharofermentanaceae	stroke	0.0223233	0.243958	0.927092
f_Saccharofermentanaceae	CKD	-0.174133	0.215887	0.419902
f_Saccharofermentanaceae	PD	-0.017069	0.296112	0.954032
f_Saccharofermentanaceae	COPD	-0.103674	0.203381	0.610225
f_Saccharofermentanaceae	HF	-0.0770462	0.200765	0.701154
f_Saccharofermentanaceae	LF	0.223988	0.603474	0.710515
f_Saccharofermentanaceae	TL	0.106046	0.130364	0.415956
f_Saccharofermentanaceae	NAFLD	-0.146825	0.3361	0.662221
f_Saccharofermentanaceae	VaD	0.578175	0.548578	0.291905
f_Saccharofermentanaceae	FI	-0.0296144	0.157338	0.850703
f_Saccharofermentanaceae	FA	0.0875867	0.128978	0.497086
f_Saccharofermentanaceae	OP	-0.0710849	0.242943	0.769828
f_Saccharofermentanaceae	T2D	0.170415	0.24275	0.482667
g_CAG-245	Cirrhosis	0.059649	0.365205	0.870259
g_CAG-245	stroke	-0.01252	0.209656	0.952381
g_CAG-245	CKD	-0.225025	0.162471	0.166047
g_CAG-245	HF	0.111939	0.175451	0.523468
g_CAG-245	LF	0.499441	0.548839	0.362825
g_CAG-245	hypertension	-0.0975018	0.0976574	0.318082
g_CAG-245	NAFLD	-0.0678522	0.299932	0.821026
g_CAG-245	OP	-0.142136	0.191983	0.459081
g_CAG-245	TL	0.0367133	0.117198	0.754085
g_CAG-245	CHD	0.0764264	0.136242	0.574824
g_CAG-245	PD	0.311003	0.245779	0.205735
g_CAG-245	COPD	0.0166957	0.153736	0.91352
g_CAG-245	T2D	-0.0234535	0.197575	0.905508
g_CAG-245	FA	-0.0938525	0.114062	0.410612
g_CAG-245	VaD	0.413278	0.419593	0.324649
g_CAG-245	FI	-0.0469869	0.126531	0.71038
g_CAG-452	T2D	0.2078	0.207632	0.316919
g_CAG-452	OP	-0.376641	0.236539	0.111317
g_CAG-452	PD	0.326599	0.282381	0.24744
g_CAG-452	FI	-0.0604854	0.144686	0.675913
g_CAG-452	LF	-0.143294	0.505272	0.776718
g_CAG-452	Cirrhosis	-0.0285651	0.395486	0.942421
g_CAG-452	hypertension	-0.0162978	0.11368	0.886001
g_CAG-452	FA	0.00665199	0.111394	0.952382
g_CAG-452	HF	0.16145	0.181115	0.372703
g_CAG-452	AD	-0.418715	0.226876	0.0649547
g_CAG-452	TL	-0.0140669	0.12998	0.913818
g_CAG-452	COPD	-0.250385	0.172216	0.145973
g_CAG-452	CKD	0.287158	0.201241	0.153599
g_CAG-452	CHD	0.0419032	0.156996	0.789542
g_CAG-452	stroke	0.154148	0.220456	0.484413
g_CAG-452	VaD	-0.368623	0.457125	0.420015
g_CAG-452	NAFLD	-0.322326	0.285207	0.258414
f_Ezakiellaceae	HF	0.205219	0.139463	0.141157
f_Ezakiellaceae	CKD	0.04024	0.140465	0.774513
f_Ezakiellaceae	Cirrhosis	0.516416	0.290936	0.0758948
f_Ezakiellaceae	LF	0.488844	0.406381	0.229007
f_Ezakiellaceae	FA	0.126227	0.0922191	0.171072
f_Ezakiellaceae	FI	-0.00533247	0.0936222	0.954579
f_Ezakiellaceae	COPD	0.10534	0.129126	0.41462
f_Ezakiellaceae	OP	0.163894	0.181479	0.366469
f_Ezakiellaceae	T2D	0.175955	0.150092	0.241071
f_Ezakiellaceae	NAFLD	0.00173005	0.235334	0.994134
f_Ezakiellaceae	CHD	0.0810489	0.12089	0.50258
f_Ezakiellaceae	VaD	-0.0862704	0.339457	0.799386
f_Ezakiellaceae	PD	-0.245241	0.186795	0.18922
f_Ezakiellaceae	stroke	0.0967174	0.157231	0.538469
f_Ezakiellaceae	hypertension	0.0963347	0.0966996	0.31914
f_Ezakiellaceae	TL	0.017856	0.0804365	0.824322
f_Tepidanaerobacteraceae	T2D	-0.333592	0.567732	0.556809
f_Tepidanaerobacteraceae	AD	0.943041	0.543799	0.082888
f_Tepidanaerobacteraceae	FI	0.141935	0.3779	0.707223
f_Tepidanaerobacteraceae	Cirrhosis	-0.592501	0.988364	0.548855
f_Tepidanaerobacteraceae	PD	-0.801435	0.71253	0.260684
f_Tepidanaerobacteraceae	NAFLD	1.22839	0.845406	0.146219
f_Tepidanaerobacteraceae	OP	0.0520222	0.579543	0.928475
f_Tepidanaerobacteraceae	HF	0.10029	0.480363	0.83462
f_Tepidanaerobacteraceae	hypertension	0.0840264	0.384288	0.826919
f_Tepidanaerobacteraceae	FA	0.269234	0.336536	0.423702
f_Tepidanaerobacteraceae	TL	-0.199934	0.34923	0.566983
f_Tepidanaerobacteraceae	CKD	0.282279	0.468524	0.546851
f_Tepidanaerobacteraceae	LF	-2.84758	1.45469	0.0502873
f_Tepidanaerobacteraceae	VaD	1.11647	1.18442	0.345868
f_Tepidanaerobacteraceae	COPD	0.910054	0.538917	0.091282
f_Tepidanaerobacteraceae	CHD	-0.653768	0.430913	0.129224
f_Tepidanaerobacteraceae	stroke	-0.150594	0.568255	0.791
c_Peptococcia	LF	0.744828	0.776039	0.337165
c_Peptococcia	VaD	0.556603	0.655076	0.395505
c_Peptococcia	COPD	-0.00561278	0.217548	0.979417
c_Peptococcia	TL	-0.268949	0.157681	0.0880736
c_Peptococcia	CKD	-0.29878	0.250075	0.23218
c_Peptococcia	CHD	0.0101979	0.207982	0.960893
c_Peptococcia	OP	-0.177	0.31991	0.58007
c_Peptococcia	AD	-0.406574	0.316599	0.199075
c_Peptococcia	FI	0.0446648	0.180142	0.804179
c_Peptococcia	hypertension	0.172376	0.152637	0.258761
c_Peptococcia	T2D	-0.287527	0.285488	0.313866
c_Peptococcia	Cirrhosis	0.0180921	0.549121	0.973717
c_Peptococcia	NAFLD	0.0985939	0.42374	0.816013
c_Peptococcia	FA	-0.0742213	0.161212	0.645232
c_Peptococcia	HF	0.353475	0.221359	0.110301
c_Peptococcia	PD	0.276308	0.369834	0.454995
c_Peptococcia	stroke	0.167431	0.286532	0.558995
g_Succiniclasticum	T2D	0.0109602	0.136039	0.935787
g_Succiniclasticum	VaD	0.284403	0.304153	0.349756
g_Succiniclasticum	CHD	-0.00837971	0.115857	0.942341
g_Succiniclasticum	AD	0.1009	0.14236	0.478472
g_Succiniclasticum	COPD	-0.000767972	0.105388	0.994186
g_Succiniclasticum	HF	-0.192657	0.119737	0.107615
g_Succiniclasticum	CKD	-0.186124	0.129854	0.151763
g_Succiniclasticum	stroke	0.0943355	0.137875	0.493844
g_Succiniclasticum	LF	0.67588	0.3809	0.075992
g_Succiniclasticum	NAFLD	0.0891201	0.184774	0.629579
g_Succiniclasticum	Cirrhosis	-0.273859	0.259182	0.290682
g_Succiniclasticum	FA	-0.00621656	0.0855521	0.942074
g_Succiniclasticum	hypertension	-0.109088	0.0807394	0.17666
g_Succiniclasticum	PD	-0.0831534	0.170941	0.626651
g_Succiniclasticum	OP	0.0837633	0.143358	0.559022
g_Succiniclasticum	TL	-0.0284624	0.0698764	0.683769
g_Succiniclasticum	FI	0.0973124	0.0860376	0.258036
g_Megamonas	stroke	-0.13385	0.224825	0.551607
g_Megamonas	TL	0.178572	0.126084	0.15669
g_Megamonas	FA	0.140779	0.120829	0.243977
g_Megamonas	PD	0.000578411	0.297577	0.998449
g_Megamonas	Cirrhosis	0.117266	0.414022	0.776995
g_Megamonas	COPD	-0.150318	0.172395	0.383242
g_Megamonas	FI	-0.0579452	0.134194	0.665886
g_Megamonas	T2D	0.279263	0.218984	0.202216
g_Megamonas	LF	0.715774	0.67002	0.285391
g_Megamonas	HF	0.080393	0.206776	0.697429
g_Megamonas	hypertension	0.181104	0.121503	0.136085
g_Megamonas	CKD	0.329282	0.194594	0.0906181
g_Megamonas	OP	-0.183286	0.238492	0.442177
g_Megamonas	CHD	-0.0787107	0.173963	0.650941
g_Megamonas	NAFLD	0.0431719	0.322343	0.893457
g_Megamonas	AD	-0.0898702	0.256432	0.72599
g_Veillonella	COPD	-0.0628581	0.304049	0.836215
g_Veillonella	CHD	-0.360397	0.186792	0.0536809
g_Veillonella	LF	-0.239861	0.704266	0.733418
g_Veillonella	TL	-0.264809	0.136459	0.0523107
g_Veillonella	FI	0.247187	0.165908	0.136251
g_Veillonella	OP	0.021658	0.258115	0.933129
g_Veillonella	HF	-0.0947984	0.19101	0.619682
g_Veillonella	Cirrhosis	-0.240122	0.457323	0.599542
g_Veillonella	AD	-0.161593	0.279287	0.562864
g_Veillonella	PD	-0.210851	0.323523	0.514573
g_Veillonella	NAFLD	0.303737	0.386321	0.431733
g_Veillonella	stroke	-0.174043	0.254639	0.494299
g_Veillonella	VaD	-0.0941733	0.611459	0.877599
g_Veillonella	T2D	0.172832	0.27421	0.528505
g_Veillonella	CKD	0.0803989	0.24914	0.746918
g_Veillonella	FA	0.0368156	0.190357	0.846644
p_Firmicutes_E	LF	0.139815	0.515889	0.786378
p_Firmicutes_E	COPD	0.184059	0.150317	0.220775
p_Firmicutes_E	VaD	0.457082	0.509552	0.369705
p_Firmicutes_E	NAFLD	-0.105053	0.262288	0.688769
p_Firmicutes_E	HF	-0.175405	0.176892	0.321395
p_Firmicutes_E	CHD	-0.193303	0.146842	0.188037
p_Firmicutes_E	FI	-0.0382612	0.131051	0.77032
p_Firmicutes_E	PD	0.157066	0.215505	0.466107
p_Firmicutes_E	AD	-0.169142	0.240084	0.481113
p_Firmicutes_E	T2D	-0.231959	0.181013	0.200036
p_Firmicutes_E	FA	-0.120945	0.104127	0.245437
p_Firmicutes_E	OP	0.0373525	0.214001	0.861439
p_Firmicutes_E	Cirrhosis	-0.135977	0.318427	0.669358
p_Firmicutes_E	hypertension	-0.0744532	0.115244	0.518247
p_Firmicutes_E	stroke	0.129659	0.166442	0.435977
p_Firmicutes_E	CKD	-0.163352	0.163626	0.318123
g_Fusobacterium_A	hypertension	-0.0546662	0.170772	0.748884
g_Fusobacterium_A	PD	-0.0703825	0.408379	0.863166
g_Fusobacterium_A	VaD	-1.04752	0.645582	0.104676
g_Fusobacterium_A	HF	-0.0134165	0.2511	0.957389
g_Fusobacterium_A	Cirrhosis	0.879262	0.566846	0.120866
g_Fusobacterium_A	LF	0.222241	0.770638	0.773052
g_Fusobacterium_A	FI	0.192533	0.190362	0.311822
g_Fusobacterium_A	stroke	0.0341007	0.293135	0.90739
g_Fusobacterium_A	AD	0.188108	0.338748	0.578687
g_Fusobacterium_A	T2D	-0.0702481	0.305748	0.81828
g_Fusobacterium_A	OP	0.0672275	0.324919	0.836084
g_Fusobacterium_A	COPD	-0.119063	0.242371	0.623253
g_Fusobacterium_A	CHD	-0.187945	0.233899	0.421669
g_Fusobacterium_A	NAFLD	-0.364773	0.489454	0.456111
g_Fusobacterium_A	CKD	0.0860853	0.287286	0.764444
g_Fusobacterium_A	TL	0.030136	0.163463	0.853732
g_Sorangium	FA	0.116902	0.553019	0.832584
g_Sorangium	hypertension	-0.932639	0.630715	0.13922
g_Sorangium	T2D	0.702879	1.13284	0.534956
g_Sorangium	stroke	-0.000242532	1.07268	0.99982
g_Sorangium	TL	0.235233	0.610778	0.700136
g_Sorangium	Cirrhosis	-1.50026	1.91879	0.434286
g_Sorangium	HF	0.264999	0.86064	0.758151
g_Sorangium	PD	-0.93101	1.18403	0.431689
g_Sorangium	LF	-1.28378	2.72923	0.638082
g_Sorangium	VaD	1.91927	2.07493	0.354976
g_Sorangium	COPD	1.20009	0.861044	0.16339
g_Sorangium	CHD	-0.0069927	0.774817	0.992799
g_Sorangium	CKD	-0.187502	0.836982	0.82274
g_Sorangium	FI	0.096304	0.651003	0.882397
g_Sorangium	NAFLD	-0.626055	1.65058	0.70447
g_Sorangium	AD	-1.36862	1.05389	0.194068
g_Sorangium	OP	1.16196	1.03788	0.262905
p_Omnitrophota	PD	-0.202801	0.294273	0.490723
p_Omnitrophota	AD	0.460223	0.257857	0.074294
p_Omnitrophota	Cirrhosis	0.696138	0.41842	0.0961658
p_Omnitrophota	TL	0.101459	0.129272	0.432545
p_Omnitrophota	OP	-0.0411264	0.252323	0.870525
p_Omnitrophota	CKD	-0.0237054	0.224587	0.915938
p_Omnitrophota	HF	-0.0175801	0.193033	0.927435
p_Omnitrophota	FI	0.0839364	0.132597	0.526721
p_Omnitrophota	FA	0.109512	0.129802	0.398849
p_Omnitrophota	NAFLD	0.26336	0.319218	0.409361
p_Omnitrophota	T2D	0.034109	0.240065	0.887015
p_Omnitrophota	stroke	0.205234	0.210438	0.329425
p_Omnitrophota	LF	0.432779	0.598817	0.46985
p_Omnitrophota	COPD	0.0476326	0.176869	0.787691
p_Omnitrophota	hypertension	0.0239333	0.113742	0.833341
p_Omnitrophota	CHD	-0.122067	0.178037	0.492946
p_Omnitrophota	VaD	0.595253	0.502358	0.23605
c_koll11	CHD	-0.0935758	0.11826	0.428787
c_koll11	LF	0.165401	0.398363	0.677995
c_koll11	TL	0.0700339	0.0839058	0.403901
c_koll11	HF	-0.0619174	0.124954	0.620231
c_koll11	NAFLD	0.0712072	0.210758	0.735466
c_koll11	CKD	0.0175401	0.141151	0.901105
c_koll11	T2D	-0.0756044	0.157747	0.631742
c_koll11	Cirrhosis	0.302331	0.26636	0.256356
c_koll11	COPD	-0.0028756	0.115365	0.980114
c_koll11	VaD	0.28013	0.332255	0.399161
c_koll11	OP	-0.0783541	0.163391	0.631548
c_koll11	FI	-0.0214921	0.0903444	0.811966
c_koll11	FA	0.0147533	0.087028	0.865385
c_koll11	stroke	0.197839	0.141127	0.16096
c_koll11	PD	-0.0426644	0.193846	0.825798
c_koll11	hypertension	0.00691094	0.0773438	0.928801
g_Hyphomonas	FI	0.518975	0.321407	0.106376
g_Hyphomonas	TL	0.138398	0.292959	0.636631
g_Hyphomonas	CKD	0.00608428	0.486917	0.99003
g_Hyphomonas	NAFLD	0.398344	0.782286	0.610608
g_Hyphomonas	hypertension	-0.0388093	0.30318	0.898143
g_Hyphomonas	FA	0.100779	0.337289	0.765099
g_Hyphomonas	stroke	0.486565	0.52424	0.353338
g_Hyphomonas	AD	-0.252878	0.608839	0.677889
g_Hyphomonas	T2D	0.209973	0.524366	0.688838
g_Hyphomonas	CHD	-0.209697	0.402646	0.602509
g_Hyphomonas	LF	0.0400774	1.37305	0.976714
g_Hyphomonas	COPD	0.00342571	0.467084	0.994148
g_Hyphomonas	VaD	0.208436	1.22848	0.86527
g_Hyphomonas	PD	-0.51449	0.680507	0.449625
g_Hyphomonas	OP	0.400183	0.558589	0.473733
g_Hyphomonas	HF	-0.368035	0.444494	0.407678
g_Hyphomonas	Cirrhosis	0.486962	1.11326	0.661808
g_CAG-495	LF	-0.818328	0.692258	0.237161
g_CAG-495	hypertension	-0.137136	0.151777	0.36624
g_CAG-495	FA	0.114107	0.140609	0.417067
g_CAG-495	NAFLD	-0.0301092	0.380827	0.936983
g_CAG-495	VaD	0.0690741	0.578251	0.904916
g_CAG-495	CHD	0.112459	0.196678	0.567463
g_CAG-495	FI	-0.177547	0.158218	0.261792
g_CAG-495	stroke	-0.484316	0.272419	0.0754306
g_CAG-495	COPD	-0.230239	0.19881	0.246828
g_CAG-495	CKD	0.279683	0.231887	0.227773
g_CAG-495	PD	-0.258995	0.331675	0.434879
g_CAG-495	HF	-0.183521	0.209428	0.38087
g_CAG-495	AD	-0.305763	0.287424	0.287417
g_CAG-495	OP	-0.129051	0.290134	0.656467
g_CAG-495	T2D	0.241263	0.269507	0.370679
g_CAG-495	TL	0.0909028	0.147965	0.538983
f_CAG-977	OP	-0.264341	0.509396	0.603809
f_CAG-977	stroke	0.174386	0.496961	0.72566
f_CAG-977	FI	-0.253087	0.300434	0.399561
f_CAG-977	LF	-2.16684	1.1158	0.0521415
f_CAG-977	FA	-0.199663	0.276888	0.47085
f_CAG-977	NAFLD	-1.11732	0.725478	0.123533
f_CAG-977	COPD	-0.461037	0.389814	0.236924
f_CAG-977	T2D	0.223655	0.404191	0.580031
f_CAG-977	CHD	-0.169286	0.359085	0.637328
f_CAG-977	PD	0.139617	0.56446	0.80464
f_CAG-977	hypertension	-0.162988	0.245314	0.506432
f_CAG-977	HF	-0.541092	0.401265	0.177509
f_CAG-977	CKD	-0.563642	0.431891	0.191874
f_CAG-977	VaD	0.0784479	0.963521	0.93511
f_CAG-977	Cirrhosis	0.323786	0.878747	0.712528
f_CAG-977	AD	0.558473	0.516492	0.279572
g_Microvirga	stroke	0.0386996	0.128279	0.762894
g_Microvirga	OP	0.0917017	0.16155	0.570282
g_Microvirga	TL	0.0203178	0.0689303	0.768179
g_Microvirga	PD	-0.0574054	0.164758	0.727522
g_Microvirga	NAFLD	-0.256752	0.198241	0.195269
g_Microvirga	COPD	0.097877	0.111726	0.381007
g_Microvirga	T2D	-0.045792	0.128128	0.720798
g_Microvirga	LF	0.206716	0.378115	0.584584
g_Microvirga	CKD	-0.0533188	0.128567	0.67835
g_Microvirga	Cirrhosis	0.437739	0.232938	0.0602158
g_Microvirga	hypertension	-0.036351	0.0755734	0.630514
g_Microvirga	CHD	0.134139	0.0992675	0.176604
g_Microvirga	FI	0.0130404	0.0772119	0.865882
g_Microvirga	VaD	-0.0641802	0.317968	0.840038
g_Microvirga	HF	-0.0132991	0.108944	0.902841
g_Microvirga	FA	-0.0494366	0.0803992	0.538628
g_Aureimonas	FI	0.249321	0.387784	0.520264
g_Aureimonas	AD	-0.526558	0.71493	0.461416
g_Aureimonas	PD	0.369868	0.803911	0.645455
g_Aureimonas	VaD	1.84974	1.35383	0.171845
g_Aureimonas	FA	0.189178	0.386884	0.624857
g_Aureimonas	Cirrhosis	0.128567	1.1567	0.911498
g_Aureimonas	stroke	-0.068217	0.604397	0.910135
g_Aureimonas	TL	0.335315	0.417197	0.421551
g_Aureimonas	T2D	0.191189	0.63893	0.764763
g_Aureimonas	OP	0.636384	0.677454	0.347538
g_Aureimonas	COPD	-0.326821	0.567251	0.564514
g_Aureimonas	CKD	0.668849	0.583861	0.251976
g_Aureimonas	hypertension	-0.571816	0.400158	0.153011
g_Aureimonas	HF	-0.883558	0.510637	0.0835756
g_Aureimonas	NAFLD	0.30848	1.00665	0.759268
g_Aureimonas	LF	0.79797	1.7742	0.652881
g_Aureimonas	CHD	-0.559325	0.472641	0.23665
g_Ensifer	LF	-0.0138122	0.921038	0.988035
g_Ensifer	AD	-0.541628	0.382363	0.15662
g_Ensifer	VaD	-0.0517777	0.807183	0.948854
g_Ensifer	hypertension	0.0139076	0.1997	0.944478
g_Ensifer	HF	0.19234	0.310759	0.535959
g_Ensifer	Cirrhosis	-1.44409	0.787209	0.0665891
g_Ensifer	CHD	-0.0508216	0.271102	0.851298
g_Ensifer	PD	-0.502468	0.488281	0.303454
g_Ensifer	stroke	-0.29405	0.377082	0.435506
g_Ensifer	OP	-0.141395	0.382565	0.711683
g_Ensifer	COPD	-0.361575	0.275733	0.189749
g_Ensifer	FA	0.0360585	0.204744	0.860204
g_Ensifer	T2D	-0.222965	0.344329	0.517285
g_Ensifer	CKD	-0.0652986	0.337362	0.846523
g_Ensifer	NAFLD	0.0680803	0.491405	0.889812
g_Ensifer	TL	0.0535449	0.234684	0.819524
g_Ensifer	FI	-0.102734	0.230972	0.656473
f_Alteromonadaceae	CKD	0.0741609	0.165286	0.653661
f_Alteromonadaceae	VaD	-0.182869	0.407045	0.653243
f_Alteromonadaceae	CHD	-0.121984	0.157686	0.439172
f_Alteromonadaceae	AD	0.231554	0.230657	0.315432
f_Alteromonadaceae	LF	0.657101	0.508744	0.19649
f_Alteromonadaceae	Cirrhosis	-0.0200605	0.3834	0.958272
f_Alteromonadaceae	T2D	0.135581	0.185677	0.465267
f_Alteromonadaceae	PD	0.136961	0.241306	0.570319
f_Alteromonadaceae	hypertension	-0.00202031	0.106669	0.984889
f_Alteromonadaceae	COPD	0.0801914	0.162329	0.621302
f_Alteromonadaceae	TL	-0.180499	0.0989859	0.0682312
f_Alteromonadaceae	stroke	0.0431532	0.18204	0.812615
f_Alteromonadaceae	OP	-0.083073	0.211977	0.695135
f_Alteromonadaceae	HF	0.182659	0.163717	0.26455
f_Alteromonadaceae	NAFLD	0.108662	0.272995	0.690603
f_Alteromonadaceae	FI	0.0457536	0.122975	0.709851
f_Alteromonadaceae	FA	0.086034	0.118569	0.468082
g_Citrobacter_A	hypertension	0.259326	0.247732	0.295192
g_Citrobacter_A	FI	0.115	0.27636	0.67732
g_Citrobacter_A	AD	0.0975905	0.41364	0.813486
g_Citrobacter_A	CHD	-0.203663	0.318886	0.523037
g_Citrobacter_A	CKD	0.373336	0.332856	0.262027
g_Citrobacter_A	FA	-0.0778704	0.234415	0.739746
g_Citrobacter_A	TL	-0.18572	0.227314	0.413917
g_Citrobacter_A	VaD	-0.0494724	0.912796	0.956777
g_Citrobacter_A	Cirrhosis	-0.139694	0.730794	0.848405
g_Citrobacter_A	NAFLD	0.813618	0.564501	0.149498
g_Citrobacter_A	OP	-0.314388	0.396025	0.427279
g_Citrobacter_A	COPD	0.0470749	0.32993	0.886542
g_Citrobacter_A	T2D	-0.227041	0.392667	0.563128
g_Citrobacter_A	PD	0.287569	0.507319	0.570822
g_Citrobacter_A	HF	-0.0234677	0.341112	0.945151
g_Citrobacter_A	LF	0.290518	1.14223	0.799231
g_Klebsiella	AD	1.30642	1.52838	0.392676
g_Klebsiella	PD	-3.38622	1.89862	0.0745028
g_Klebsiella	TL	-0.0144058	0.992641	0.988421
g_Klebsiella	T2D	2.10048	1.74001	0.227367
g_Klebsiella	CKD	1.33715	1.4989	0.372345
g_Klebsiella	OP	2.01464	1.62673	0.215546
g_Klebsiella	FI	1.07407	1.04521	0.304135
g_Klebsiella	NAFLD	0.787359	2.13282	0.712005
g_Klebsiella	HF	0.655068	1.25851	0.602706
g_Klebsiella	stroke	1.63671	1.49988	0.275172
g_Klebsiella	FA	0.185475	0.919495	0.84014
g_Klebsiella	VaD	-3.99546	3.18667	0.209914
g_Klebsiella	Cirrhosis	-1.84505	2.80276	0.510348
g_Klebsiella	COPD	0.0579638	1.09649	0.957841
g_Klebsiella	hypertension	0.915051	0.810725	0.259032
g_Klebsiella	CHD	0.916835	1.10014	0.404628
g_Klebsiella	LF	0.082527	4.24042	0.984473
g_Raoultella	CKD	-0.095811	0.195586	0.624228
g_Raoultella	VaD	0.614421	0.426493	0.149688
g_Raoultella	COPD	0.258668	0.17828	0.146804
g_Raoultella	AD	-0.0471041	0.209001	0.821686
g_Raoultella	T2D	0.0626315	0.207155	0.762391
g_Raoultella	FI	0.182539	0.118003	0.121886
g_Raoultella	TL	-0.0441637	0.109456	0.686593
g_Raoultella	CHD	-0.08695	0.150029	0.562215
g_Raoultella	PD	-0.154939	0.248864	0.533559
g_Raoultella	Cirrhosis	-0.524144	0.334033	0.116616
g_Raoultella	NAFLD	0.223432	0.29053	0.441863
g_Raoultella	FA	0.17483	0.115731	0.130876
g_Raoultella	hypertension	0.151295	0.121053	0.211366
g_Raoultella	stroke	0.264203	0.204539	0.196462
g_Raoultella	HF	0.095088	0.179997	0.597308
g_Raoultella	OP	-0.209468	0.202985	0.302101
g_Raoultella	LF	0.487067	0.508971	0.338586
f_Succinivibrionaceae	CHD	-0.397494	0.417596	0.341167
f_Succinivibrionaceae	hypertension	0.138752	0.250288	0.579326
f_Succinivibrionaceae	AD	0.814938	0.593586	0.169781
f_Succinivibrionaceae	LF	-1.32665	1.35829	0.328715
f_Succinivibrionaceae	HF	0.082776	0.481532	0.863515
f_Succinivibrionaceae	COPD	0.211951	0.426703	0.619388
f_Succinivibrionaceae	PD	0.0729616	0.673186	0.913692
f_Succinivibrionaceae	stroke	-0.393062	0.548861	0.473905
f_Succinivibrionaceae	Cirrhosis	0.143879	1.00978	0.886697
f_Succinivibrionaceae	OP	-0.576627	0.521396	0.268757
f_Succinivibrionaceae	CKD	-0.632249	0.497618	0.203889
f_Succinivibrionaceae	VaD	-1.35288	0.959756	0.158655
f_Succinivibrionaceae	FA	-0.198858	0.285184	0.485618
f_Succinivibrionaceae	TL	-0.0999684	0.297364	0.736734
f_Succinivibrionaceae	T2D	0.357233	0.514188	0.487212
f_Succinivibrionaceae	FI	-0.480389	0.316456	0.129007
g_Succinivibrio	T2D	0.296871	0.307919	0.334985
g_Succinivibrio	FA	-0.0831634	0.172088	0.62891
g_Succinivibrio	PD	0.304592	0.396057	0.441858
g_Succinivibrio	LF	-1.01496	0.82214	0.217005
g_Succinivibrio	CHD	-0.233606	0.257239	0.363809
g_Succinivibrio	hypertension	0.0334714	0.149871	0.823275
g_Succinivibrio	VaD	-0.547912	0.572579	0.338608
g_Succinivibrio	stroke	-0.428404	0.334919	0.200853
g_Succinivibrio	Cirrhosis	0.117572	0.592897	0.84281
g_Succinivibrio	COPD	-0.0936007	0.27063	0.729446
g_Succinivibrio	OP	-0.506844	0.33763	0.133309
g_Succinivibrio	HF	0.175901	0.291733	0.54654
g_Succinivibrio	CKD	-0.476077	0.310368	0.125051
g_Succinivibrio	TL	-0.10949	0.185262	0.554518
g_Succinivibrio	AD	0.155194	0.363655	0.669553
g_Succinivibrio	NAFLD	-0.87634	0.46834	0.0613226
g_Photobacterium	COPD	-0.018676	0.206824	0.928049
g_Photobacterium	CHD	-0.0309233	0.197117	0.875341
g_Photobacterium	Cirrhosis	0.170377	0.47352	0.71899
g_Photobacterium	hypertension	0.00313101	0.129505	0.980712
g_Photobacterium	FA	-0.0166756	0.146336	0.909274
g_Photobacterium	NAFLD	-0.135408	0.331931	0.683317
g_Photobacterium	stroke	0.262692	0.23651	0.266697
g_Photobacterium	HF	0.198623	0.201348	0.323905
g_Photobacterium	LF	-0.0668352	0.628906	0.915367
g_Photobacterium	VaD	-0.193408	0.50192	0.699987
g_Photobacterium	OP	-0.168546	0.276037	0.541468
g_Photobacterium	PD	0.031081	0.315482	0.92152
g_Photobacterium	CKD	0.109193	0.213274	0.608661
g_Photobacterium	AD	0.426146	0.277007	0.123952
g_Photobacterium	TL	0.00250388	0.125326	0.98406
g_Photobacterium	T2D	0.0621423	0.250222	0.803865
g_Photobacterium	FI	-0.10857	0.155571	0.485249
o_Francisellales	T2D	-0.335207	0.39302	0.393714
o_Francisellales	Cirrhosis	0.00529912	0.715723	0.994093
o_Francisellales	VaD	-0.539985	0.924661	0.559232
o_Francisellales	hypertension	0.372609	0.218609	0.0882972
o_Francisellales	AD	0.465348	0.411491	0.258105
o_Francisellales	CHD	0.193306	0.328809	0.556601
o_Francisellales	HF	-0.00214645	0.340829	0.994975
o_Francisellales	LF	0.290736	1.0515	0.782165
o_Francisellales	FA	0.0947269	0.229361	0.679605
o_Francisellales	COPD	0.209194	0.332361	0.529075
o_Francisellales	OP	-0.20447	0.412971	0.620516
o_Francisellales	stroke	0.457527	0.386227	0.236172
o_Francisellales	PD	-0.217462	0.49097	0.657821
o_Francisellales	CKD	0.295879	0.373007	0.427646
o_Francisellales	NAFLD	0.976762	0.567883	0.0854312
o_Francisellales	FI	0.437148	0.236732	0.064806
f_Francisellaceae	OP	-0.179513	0.374588	0.631776
f_Francisellaceae	LF	0.208385	0.962956	0.828674
f_Francisellaceae	AD	0.467066	0.375714	0.213815
f_Francisellaceae	PD	-0.193874	0.450664	0.667053
f_Francisellaceae	NAFLD	0.966309	0.520815	0.0635424
f_Francisellaceae	FA	0.100009	0.208511	0.631488
f_Francisellaceae	T2D	-0.354353	0.358681	0.323185
f_Francisellaceae	HF	0.0226613	0.308117	0.94137
f_Francisellaceae	VaD	-0.430843	0.837031	0.606743
f_Francisellaceae	CKD	0.276801	0.335531	0.409392
f_Francisellaceae	hypertension	0.338495	0.195881	0.0839772
f_Francisellaceae	stroke	0.423302	0.35873	0.237999
f_Francisellaceae	Cirrhosis	0.0889234	0.658289	0.892547
f_Francisellaceae	COPD	0.230134	0.302251	0.446418
f_Francisellaceae	CHD	0.165198	0.302064	0.584449
f_Treponemataceae	FI	-0.213134	0.228082	0.350065
f_Treponemataceae	LF	-1.21266	1.03395	0.240858
f_Treponemataceae	TL	-0.0818632	0.211529	0.698751
f_Treponemataceae	OP	0.224292	0.363123	0.53679
f_Treponemataceae	AD	0.724165	0.416215	0.0818796
f_Treponemataceae	Cirrhosis	-0.235113	0.683054	0.730689
f_Treponemataceae	PD	-0.352609	0.488927	0.470793
f_Treponemataceae	T2D	0.117881	0.410432	0.77395
f_Treponemataceae	COPD	-0.580984	0.407304	0.153749
f_Treponemataceae	FA	-0.392711	0.237237	0.0978532
f_Treponemataceae	NAFLD	-0.187874	0.596149	0.752651
f_Treponemataceae	stroke	-0.0565107	0.322991	0.861111
f_Treponemataceae	CHD	-0.0771522	0.301349	0.797933
f_Treponemataceae	CKD	-0.0247432	0.316033	0.937595
f_Treponemataceae	hypertension	-0.112538	0.285382	0.693328
f_Treponemataceae	HF	0.00944432	0.328055	0.977033
f_Treponemataceae	VaD	0.333261	0.806876	0.679587
g_Treponema_D	LF	-0.963725	0.652218	0.139512
g_Treponema_D	stroke	0.0140463	0.210292	0.946745
g_Treponema_D	NAFLD	-0.139792	0.371294	0.706547
g_Treponema_D	CKD	0.0298979	0.192277	0.876432
g_Treponema_D	TL	-0.0139814	0.131771	0.915501
g_Treponema_D	HF	-0.00594346	0.206746	0.977066
g_Treponema_D	CHD	0.105575	0.194582	0.587422
g_Treponema_D	OP	0.223586	0.233784	0.338881
g_Treponema_D	hypertension	-0.0394957	0.179925	0.826251
g_Treponema_D	COPD	-0.463139	0.241298	0.0549384
g_Treponema_D	VaD	0.0494162	0.50697	0.92235
g_Treponema_D	AD	0.382592	0.266567	0.151214
g_Treponema_D	FI	-0.201939	0.140842	0.151629
g_Treponema_D	T2D	0.0935561	0.254917	0.713614
g_Treponema_D	Cirrhosis	-0.372391	0.443768	0.401382
g_Treponema_D	PD	-0.00490896	0.316387	0.987621
g_Roseibacillus	stroke	0.0498888	0.176236	0.777116
g_Roseibacillus	OP	-0.077852	0.165234	0.637525
g_Roseibacillus	HF	-0.172175	0.135725	0.204597
g_Roseibacillus	TL	0.00782633	0.093047	0.932968
g_Roseibacillus	VaD	-0.207629	0.375863	0.580669
g_Roseibacillus	FI	-0.0108588	0.100813	0.914224
g_Roseibacillus	FA	0.179132	0.107668	0.096163
g_Roseibacillus	Cirrhosis	-0.103902	0.313818	0.740576
g_Roseibacillus	T2D	-0.0407781	0.171807	0.812387
g_Roseibacillus	NAFLD	0.142089	0.243225	0.559093
g_Roseibacillus	COPD	0.0625249	0.146675	0.669902
g_Roseibacillus	CKD	-0.0648978	0.158732	0.682649
g_Roseibacillus	PD	0.0772496	0.207074	0.709108
g_Roseibacillus	AD	-0.14724	0.180003	0.413365
g_Roseibacillus	CHD	-0.130923	0.136011	0.335751
g_Roseibacillus	LF	0.634076	0.406461	0.118762
o_Parachlamydiales	LF	-2.06319	1.27746	0.106294
o_Parachlamydiales	Cirrhosis	-0.179934	0.822375	0.826807
o_Parachlamydiales	FA	0.0311336	0.289721	0.914423
o_Parachlamydiales	FI	-0.199615	0.309101	0.518414
o_Parachlamydiales	HF	-0.0308881	0.403803	0.939027
o_Parachlamydiales	CHD	0.090849	0.358189	0.799778
o_Parachlamydiales	COPD	-0.108625	0.447249	0.808103
o_Parachlamydiales	PD	0.149402	0.574635	0.794867
o_Parachlamydiales	OP	-0.0806562	0.507204	0.873652
o_Parachlamydiales	CKD	0.0714156	0.413921	0.863018
o_Parachlamydiales	NAFLD	-0.291264	0.638242	0.648135
o_Parachlamydiales	hypertension	-0.284583	0.27455	0.299949
o_Parachlamydiales	VaD	-1.01968	1.12137	0.363181
o_Parachlamydiales	T2D	-0.708651	0.453967	0.118519
o_Parachlamydiales	stroke	-0.308275	0.472188	0.513843
o_Parachlamydiales	TL	-0.0704349	0.279201	0.80083
o_Parachlamydiales	AD	0.37433	0.574748	0.514857
f_CAG-698	CKD	0.32674	0.292888	0.264603
f_CAG-698	stroke	0.172209	0.322095	0.59289
f_CAG-698	Cirrhosis	-0.442904	0.565548	0.433544
f_CAG-698	AD	0.00358606	0.371307	0.992294
f_CAG-698	T2D	-0.340173	0.301951	0.259918
f_CAG-698	hypertension	-0.11564	0.166056	0.486185
f_CAG-698	VaD	-0.582086	0.659867	0.377708
f_CAG-698	COPD	-0.228812	0.238924	0.338224
f_CAG-698	CHD	0.171134	0.220796	0.438292
f_CAG-698	HF	-0.515291	0.268782	0.0552204
f_CAG-698	TL	-0.0666701	0.173911	0.701455
f_CAG-698	FI	-0.0427115	0.200274	0.83112
f_CAG-698	FA	-0.111206	0.173871	0.522437
f_CAG-698	PD	0.47106	0.406153	0.246126
f_CAG-698	OP	0.578206	0.341751	0.0906666
f_CAG-698	LF	-0.674908	0.864034	0.434736
f_CAG-698	NAFLD	0.22424	0.446729	0.615696
f_Lachnospiraceae	OP	0.0293868	0.310485	0.924595
f_Lachnospiraceae	T2D	0.312302	0.326479	0.338782
f_Lachnospiraceae	COPD	0.0605032	0.236361	0.797968
f_Lachnospiraceae	HF	-0.204741	0.260258	0.431465
f_Lachnospiraceae	Cirrhosis	-0.418309	0.582898	0.472981
f_Lachnospiraceae	CHD	-0.0782996	0.241828	0.746103
f_Lachnospiraceae	VaD	-0.606703	0.735891	0.409686
f_Lachnospiraceae	CKD	0.449049	0.314811	0.15375
f_Lachnospiraceae	FI	-0.0847638	0.196023	0.665437
f_Lachnospiraceae	hypertension	0.0243067	0.155778	0.876006
f_Lachnospiraceae	TL	-0.0127285	0.1896	0.946476
f_Lachnospiraceae	PD	-0.556502	0.380758	0.143861
f_Lachnospiraceae	stroke	-0.564577	0.307887	0.0666969
f_Lachnospiraceae	AD	0.0678516	0.377305	0.857284
f_Lachnospiraceae	LF	-1.11425	0.769996	0.147871
f_Rikenellaceae	stroke	-0.328201	0.288683	0.255584
f_Rikenellaceae	CHD	-0.143339	0.194421	0.460962
f_Rikenellaceae	COPD	-0.304693	0.20553	0.138214
f_Rikenellaceae	VaD	-0.520667	0.499755	0.297484
f_Rikenellaceae	OP	-0.0779131	0.276284	0.77794
f_Rikenellaceae	FA	-0.0340212	0.142243	0.810969
f_Rikenellaceae	hypertension	-0.0783749	0.140181	0.576095
f_Rikenellaceae	AD	-0.422641	0.268676	0.115707
f_Rikenellaceae	TL	-0.19067	0.158747	0.229714
f_Rikenellaceae	HF	-0.0556304	0.220189	0.80054
f_Rikenellaceae	PD	-0.434853	0.310466	0.16132
f_Rikenellaceae	CKD	-0.0972354	0.244893	0.691328
f_Rikenellaceae	T2D	-0.151169	0.252254	0.548991
f_Rikenellaceae	LF	-0.827615	0.602183	0.16933
f_Rikenellaceae	FI	0.110383	0.155493	0.477771
f_Rikenellaceae	NAFLD	0.529885	0.338971	0.118002
f_Rikenellaceae	Cirrhosis	0.366593	0.452043	0.417384
f_Acidaminococcaceae	VaD	-0.707436	1.27321	0.578461
f_Acidaminococcaceae	FA	0.264987	0.361557	0.463617
f_Acidaminococcaceae	stroke	-0.42047	0.600508	0.483808
f_Acidaminococcaceae	T2D	-0.805419	0.584867	0.168482
f_Acidaminococcaceae	TL	0.274001	0.339533	0.41967
f_Acidaminococcaceae	FI	-0.204489	0.382086	0.592518
f_Acidaminococcaceae	NAFLD	-0.0379089	0.772869	0.96088
f_Acidaminococcaceae	CHD	-0.71704	0.409814	0.0801746
f_Acidaminococcaceae	PD	0.522004	0.672812	0.437835
f_Acidaminococcaceae	COPD	0.0950731	0.49048	0.846304
f_Acidaminococcaceae	AD	-0.918307	0.627839	0.143564
f_Acidaminococcaceae	hypertension	-0.297764	0.328178	0.364235
f_Acidaminococcaceae	OP	-0.394339	0.63167	0.532444
f_Acidaminococcaceae	HF	-0.430734	0.462506	0.351696
f_Acidaminococcaceae	Cirrhosis	-0.393753	0.933291	0.6731
f_Acidaminococcaceae	CKD	-0.129249	0.535618	0.809316
f_Acidaminococcaceae	LF	0.16854	1.3837	0.903054
f_Bacteroidaceae	VaD	-0.0286155	0.707645	0.967744
f_Bacteroidaceae	OP	-0.163841	0.37027	0.658135
f_Bacteroidaceae	FA	0.0787752	0.212429	0.710763
f_Bacteroidaceae	HF	0.368873	0.289668	0.202865
f_Bacteroidaceae	TL	-0.115174	0.217484	0.596405
f_Bacteroidaceae	LF	0.655051	0.916254	0.474657
f_Bacteroidaceae	COPD	0.144032	0.353168	0.6834
f_Bacteroidaceae	T2D	-0.401962	0.35144	0.252724
f_Bacteroidaceae	CKD	0.183163	0.308344	0.552498
f_Bacteroidaceae	FI	-0.143706	0.219123	0.511939
f_Bacteroidaceae	Cirrhosis	-0.567585	0.561633	0.312209
f_Bacteroidaceae	PD	0.217692	0.383749	0.570526
f_Bacteroidaceae	CHD	0.284983	0.237432	0.230035
f_Bacteroidaceae	AD	0.281887	0.363741	0.438359
f_Bifidobacteriaceae	COPD	-0.0426028	0.135669	0.753506
f_Bifidobacteriaceae	HF	0.0673531	0.101214	0.505761
f_Bifidobacteriaceae	Cirrhosis	-0.187043	0.267005	0.4836
f_Bifidobacteriaceae	OP	0.183834	0.140719	0.191421
f_Bifidobacteriaceae	CHD	0.0231853	0.101823	0.819877
f_Bifidobacteriaceae	VaD	-0.0920689	0.298078	0.757417
f_Bifidobacteriaceae	TL	-0.0368422	0.0751888	0.624136
f_Bifidobacteriaceae	LF	0.309258	0.349198	0.37582
f_Bifidobacteriaceae	NAFLD	0.0560829	0.219998	0.798781
f_Bifidobacteriaceae	CKD	0.0381261	0.123363	0.757278
f_Bifidobacteriaceae	stroke	0.0104555	0.137355	0.939323
f_Bifidobacteriaceae	AD	0.150091	0.166961	0.368676
f_Bifidobacteriaceae	hypertension	-0.0285406	0.097597	0.769955
f_Bifidobacteriaceae	FA	0.0207726	0.0841783	0.805087
f_Bifidobacteriaceae	FI	-0.0517002	0.0902814	0.566877
f_Bifidobacteriaceae	T2D	0.0792512	0.139043	0.568693
f_Bifidobacteriaceae	PD	-0.181123	0.2096	0.387511
f_Christensenellaceae	AD	-0.28869	0.197058	0.14292
f_Christensenellaceae	TL	0.0886273	0.0965885	0.358841
f_Christensenellaceae	FI	-0.163677	0.116628	0.160496
f_Christensenellaceae	VaD	-0.0977281	0.340615	0.774176
f_Christensenellaceae	CKD	0.258622	0.159148	0.104153
f_Christensenellaceae	FA	-0.0579709	0.105465	0.582544
f_Christensenellaceae	hypertension	-0.172253	0.0984434	0.0801584
f_Christensenellaceae	stroke	0.000806167	0.187906	0.996577
f_Christensenellaceae	Cirrhosis	-0.477467	0.337228	0.156816
f_Christensenellaceae	NAFLD	0.0991465	0.246275	0.687254
f_Christensenellaceae	COPD	-0.102858	0.137746	0.455233
f_Christensenellaceae	PD	0.0642616	0.199605	0.747496
f_Christensenellaceae	OP	-0.22653	0.179778	0.207649
f_Christensenellaceae	CHD	0.163762	0.144361	0.25663
f_Christensenellaceae	HF	-0.124911	0.151151	0.408577
f_Christensenellaceae	LF	0.151541	0.445909	0.733971
f_Clostridiaceae1	CKD	-0.0795467	0.124814	0.523914
f_Clostridiaceae1	COPD	0.0175648	0.0956274	0.854265
f_Clostridiaceae1	PD	-0.0427827	0.180419	0.812556
f_Clostridiaceae1	TL	0.0193897	0.0739169	0.793077
f_Clostridiaceae1	FI	-0.0743654	0.0889543	0.403157
f_Clostridiaceae1	OP	0.280324	0.145749	0.0544386
f_Clostridiaceae1	CHD	-0.180844	0.117997	0.12537
f_Clostridiaceae1	NAFLD	-0.143851	0.170746	0.399517
f_Clostridiaceae1	HF	-0.0639606	0.120021	0.594094
f_Clostridiaceae1	stroke	-0.175305	0.152143	0.249223
f_Clostridiaceae1	AD	-0.108954	0.155214	0.482707
f_Clostridiaceae1	Cirrhosis	-0.141642	0.23357	0.544234
f_Clostridiaceae1	FA	-0.0668291	0.0749518	0.372593
f_Clostridiaceae1	T2D	-0.103151	0.129346	0.425173
f_Clostridiaceae1	LF	-0.209496	0.396287	0.59705
f_ClostridialesvadinBB60group	CKD	1.34923	0.975634	0.166687
f_ClostridialesvadinBB60group	TL	-0.13502	0.626014	0.829236
f_ClostridialesvadinBB60group	OP	0.34161	1.02149	0.738061
f_ClostridialesvadinBB60group	HF	0.701046	0.867143	0.418829
f_ClostridialesvadinBB60group	AD	1.04029	1.34268	0.438464
f_ClostridialesvadinBB60group	FI	-0.436037	0.635654	0.492734
f_ClostridialesvadinBB60group	LF	2.08736	2.59725	0.421581
f_ClostridialesvadinBB60group	PD	-1.11937	1.14508	0.328297
f_ClostridialesvadinBB60group	VaD	2.10389	2.19959	0.338823
f_ClostridialesvadinBB60group	T2D	-1.19975	1.00823	0.234064
f_ClostridialesvadinBB60group	FA	-0.132196	0.551093	0.810424
f_ClostridialesvadinBB60group	COPD	-0.293641	0.742951	0.692669
f_ClostridialesvadinBB60group	stroke	-0.688755	0.943099	0.465201
f_ClostridialesvadinBB60group	Cirrhosis	-1.11556	1.78495	0.531983
f_ClostridialesvadinBB60group	CHD	0.436915	0.763396	0.567098
f_ClostridialesvadinBB60group	hypertension	-0.511839	0.503028	0.308908
f_Defluviitaleaceae	CKD	0.2503	0.507033	0.621549
f_Defluviitaleaceae	COPD	-0.124321	0.477473	0.794576
f_Defluviitaleaceae	PD	-0.435833	0.718053	0.543874
f_Defluviitaleaceae	HF	-0.0413272	0.492522	0.933128
f_Defluviitaleaceae	NAFLD	-0.869582	0.717293	0.225393
f_Defluviitaleaceae	stroke	-0.496087	0.590537	0.400874
f_Defluviitaleaceae	Cirrhosis	-1.03226	0.963302	0.283909
f_Defluviitaleaceae	AD	0.296214	0.647775	0.647471
f_Defluviitaleaceae	TL	0.405837	0.339278	0.231627
f_Defluviitaleaceae	LF	-0.678514	1.54596	0.660738
f_Defluviitaleaceae	hypertension	-0.150126	0.324197	0.643312
f_Defluviitaleaceae	CHD	0.475729	0.422169	0.259798
f_Defluviitaleaceae	T2D	-0.853442	0.580554	0.141549
f_Defluviitaleaceae	VaD	-0.607815	1.1428	0.594821
f_Defluviitaleaceae	FA	-0.106679	0.415481	0.797363
f_Defluviitaleaceae	FI	-0.161604	0.348389	0.642748
f_Desulfovibrionaceae	LF	-0.0300269	0.779199	0.969261
f_Desulfovibrionaceae	stroke	0.0152734	0.316097	0.961462
[truncated: 1,690 more rows]

## Sheet: age indicator on disease
trait1	trait2	rg	rg_se	rg_p	sig
facial ageing	COPD	0.141481	0.0455984	0.00191725	*
facial ageing	HF	0.170766	0.0389181	1.14493e-05	*
facial ageing	hypertension	0.1242	0.0277356	7.53426e-06	*
frailty index	CHD	0.397346	0.0444033	3.6008e-19	*
frailty index	COPD	0.582974	0.0428501	3.74157e-42	*
frailty index	Cirrhosis	0.245971	0.0918509	0.00740759	*
frailty index	HF	0.484696	0.047777	3.48911e-24	*
frailty index	NAFLD	0.402793	0.0744677	6.33907e-08	*
frailty index	OP	0.105062	0.0522854	0.044495	*
frailty index	T2D	0.299636	0.0476437	3.19325e-10	*
frailty index	hypertension	0.474353	0.0314351	1.88626e-51	*
frailty index	stroke	0.304921	0.0543627	2.03483e-08	*
telomere length	CHD	-0.173494	0.0374498	3.60912e-06	*
telomere length	COPD	-0.219174	0.035126	4.38549e-10	*
telomere length	Cirrhosis	-0.15833	0.0725141	0.0290036	*
telomere length	HF	-0.153041	0.0394858	0.000106259	*
telomere length	OP	-0.099612	0.0438634	0.0231494	*
telomere length	VaD	-0.209925	0.0890533	0.0184084	*
telomere length	hypertension	-0.0493551	0.0245166	0.0441008	*
telomere length	stroke	-0.13255	0.0481345	0.00589191	*
facial ageing	AD	-0.0722921	0.0502925	0.150595
facial ageing	CKD	0.0137244	0.0421963	0.74499
facial ageing	CHD	0.0253347	0.0346037	0.464085
facial ageing	Cirrhosis	0.0547261	0.0753256	0.467516
facial ageing	LF	0.105227	0.122306	0.389592
facial ageing	NAFLD	0.0846566	0.0621186	0.172938
facial ageing	OP	0.0616909	0.0431592	0.152895
facial ageing	PD	-0.0108937	0.0543142	0.841036
facial ageing	T2D	0.0676188	0.0500279	0.176497
facial ageing	VaD	0.101831	0.0911618	0.263978
facial ageing	stroke	0.0147605	0.0464387	0.750599
frailty index	AD	-0.0848135	0.0534109	0.112299
frailty index	CKD	0.0410416	0.0479618	0.392156
frailty index	LF	0.233876	0.121021	0.0532944
frailty index	PD	-0.0869875	0.0534036	0.10334
frailty index	VaD	-0.0341366	0.107441	0.750694
telomere length	AD	-0.0608463	0.0466965	0.192569
telomere length	CKD	-0.070297	0.047153	0.136007
telomere length	LF	-0.0771101	0.119505	0.518767
telomere length	NAFLD	-0.104458	0.0623312	0.0937679
telomere length	PD	0.00657036	0.0521975	0.899831
telomere length	T2D	-0.065973	0.0426974	0.122315
