# Supplementary material for: Causal Analysis Between Gut Microbes, Aging Indicator, and Age‐Related Disease, Involving the Discovery and Validation of Biomarkers
Source: Aging Cell. 2025 Apr 9;24(7):e70057. doi: 10.1111/acel.70057 (PMC12266770; doi:10.1111/acel.70057)
Supplement: Supplementary file 1 — Appendix S1 [file ACEL-24-e70057-s001.zip › acel70057-sup-0004-TableS3.xlsx]

## Sheet: bac--DMP
SNP	chr.exposure	pos.exposure	effect_allele.exposure	other_allele.exposure	eaf.exposure	beta.exposure	se.exposure	pval.exposure	samplesize.exposure	exposure	mr_keep.exposure	pval_origin.exposure	id.exposure
rs6754311	2	136707982	C	T	0.251472	0.155851	0.020817	7.06245e-14	7738	k__Bacteria.p__Actinobacteria.c__Actinobacteria.o__Bifidobacteriales.f__Bifidobacteriaceae.g__Bifidobacterium.s__Bifidobacterium_adolescentis	TRUE	reported	MQlolV
rs4351047	4	62600423	G	A	0.36675	0.0971883	0.0186404	1.84947e-07	7738	k__Bacteria.p__Actinobacteria.c__Actinobacteria.o__Bifidobacteriales.f__Bifidobacteriaceae.g__Bifidobacterium.s__Bifidobacterium_adolescentis	TRUE	reported	MQlolV
rs10063054	5	79644688	G	C	0.467107	0.0791831	0.0178997	9.70181e-06	7738	k__Bacteria.p__Actinobacteria.c__Actinobacteria.o__Bifidobacteriales.f__Bifidobacteriaceae.g__Bifidobacterium.s__Bifidobacterium_adolescentis	TRUE	reported	MQlolV
rs4256405	6	92885622	C	T	0.548601	-0.082761	0.0179317	3.92423e-06	7738	k__Bacteria.p__Actinobacteria.c__Actinobacteria.o__Bifidobacteriales.f__Bifidobacteriaceae.g__Bifidobacterium.s__Bifidobacterium_adolescentis	TRUE	reported	MQlolV
rs6455422	6	169185589	G	A	0.847819	0.111628	0.0246764	6.0775e-06	7738	k__Bacteria.p__Actinobacteria.c__Actinobacteria.o__Bifidobacteriales.f__Bifidobacteriaceae.g__Bifidobacterium.s__Bifidobacterium_adolescentis	TRUE	reported	MQlolV
rs11986537	8	106880649	T	C	0.214997	0.0995351	0.0214947	3.64448e-06	7738	k__Bacteria.p__Actinobacteria.c__Actinobacteria.o__Bifidobacteriales.f__Bifidobacteriaceae.g__Bifidobacterium.s__Bifidobacterium_adolescentis	TRUE	reported	MQlolV
rs144770262	9	34067427	A	G	0.0673369	0.165532	0.0363538	5.27932e-06	7738	k__Bacteria.p__Actinobacteria.c__Actinobacteria.o__Bifidobacteriales.f__Bifidobacteriaceae.g__Bifidobacterium.s__Bifidobacterium_adolescentis	TRUE	reported	MQlolV
rs4110696	9	95579816	G	A	0.518612	0.0844345	0.0184397	4.6731e-06	7738	k__Bacteria.p__Actinobacteria.c__Actinobacteria.o__Bifidobacteriales.f__Bifidobacteriaceae.g__Bifidobacterium.s__Bifidobacterium_adolescentis	TRUE	reported	MQlolV
rs4646215	13	99384317	G	A	0.105415	0.14565	0.0317535	4.49908e-06	7738	k__Bacteria.p__Actinobacteria.c__Actinobacteria.o__Bifidobacteriales.f__Bifidobacteriaceae.g__Bifidobacterium.s__Bifidobacterium_adolescentis	TRUE	reported	MQlolV
rs74394156	14	55666085	T	C	0.0554058	0.184682	0.0400043	3.90145e-06	7738	k__Bacteria.p__Actinobacteria.c__Actinobacteria.o__Bifidobacteriales.f__Bifidobacteriaceae.g__Bifidobacterium.s__Bifidobacterium_adolescentis	TRUE	reported	MQlolV
rs8045380	16	85669376	T	C	0.302176	0.103317	0.0224329	4.11305e-06	7738	k__Bacteria.p__Actinobacteria.c__Actinobacteria.o__Bifidobacteriales.f__Bifidobacteriaceae.g__Bifidobacterium.s__Bifidobacterium_adolescentis	TRUE	reported	MQlolV
rs722497	1	30172044	T	C	0.431651	-0.152155	0.0316192	1.49351e-06	7738	k__Bacteria.p__Actinobacteria.c__Actinobacteria.o__Bifidobacteriales.f__Bifidobacteriaceae.g__Bifidobacterium.s__Bifidobacterium_bifidum	TRUE	reported	yFPOd0
rs17453521	2	9711055	A	G	0.105451	-0.249613	0.0536054	3.2164e-06	7738	k__Bacteria.p__Actinobacteria.c__Actinobacteria.o__Bifidobacteriales.f__Bifidobacteriaceae.g__Bifidobacterium.s__Bifidobacterium_bifidum	TRUE	reported	yFPOd0
rs57711736	2	172460954	A	G	0.288477	-0.154629	0.0348695	9.22834e-06	7738	k__Bacteria.p__Actinobacteria.c__Actinobacteria.o__Bifidobacteriales.f__Bifidobacteriaceae.g__Bifidobacterium.s__Bifidobacterium_bifidum	TRUE	reported	yFPOd0
rs13427801	2	206021333	G	C	0.667405	-0.172209	0.0335886	2.94385e-07	7738	k__Bacteria.p__Actinobacteria.c__Actinobacteria.o__Bifidobacteriales.f__Bifidobacteriaceae.g__Bifidobacterium.s__Bifidobacterium_bifidum	TRUE	reported	yFPOd0
rs9848175	3	8743076	G	A	0.0591492	0.315157	0.068015	3.5928e-06	7738	k__Bacteria.p__Actinobacteria.c__Actinobacteria.o__Bifidobacteriales.f__Bifidobacteriaceae.g__Bifidobacterium.s__Bifidobacterium_bifidum	TRUE	reported	yFPOd0
rs76631862	3	193922574	T	G	0.0707669	-0.303243	0.0683874	9.2415e-06	7738	k__Bacteria.p__Actinobacteria.c__Actinobacteria.o__Bifidobacteriales.f__Bifidobacteriaceae.g__Bifidobacterium.s__Bifidobacterium_bifidum	TRUE	reported	yFPOd0
rs12512757	4	166271012	A	T	0.324977	-0.149671	0.0334506	7.66347e-06	7738	k__Bacteria.p__Actinobacteria.c__Actinobacteria.o__Bifidobacteriales.f__Bifidobacteriaceae.g__Bifidobacterium.s__Bifidobacterium_bifidum	TRUE	reported	yFPOd0
rs4861647	4	185874675	C	T	0.150116	0.208894	0.044876	3.24121e-06	7738	k__Bacteria.p__Actinobacteria.c__Actinobacteria.o__Bifidobacteriales.f__Bifidobacteriaceae.g__Bifidobacterium.s__Bifidobacterium_bifidum	TRUE	reported	yFPOd0
rs62555927	9	33875214	G	A	0.0606565	-0.340244	0.0714205	1.89834e-06	7738	k__Bacteria.p__Actinobacteria.c__Actinobacteria.o__Bifidobacteriales.f__Bifidobacteriaceae.g__Bifidobacterium.s__Bifidobacterium_bifidum	TRUE	reported	yFPOd0
rs8176645	9	136149098	A	T	0.302548	-0.253949	0.0337764	5.54034e-14	7738	k__Bacteria.p__Actinobacteria.c__Actinobacteria.o__Bifidobacteriales.f__Bifidobacteriaceae.g__Bifidobacterium.s__Bifidobacterium_bifidum	TRUE	reported	yFPOd0
rs10506461	12	63451202	A	G	0.301291	-0.155664	0.0346141	6.88788e-06	7738	k__Bacteria.p__Actinobacteria.c__Actinobacteria.o__Bifidobacteriales.f__Bifidobacteriaceae.g__Bifidobacterium.s__Bifidobacterium_bifidum	TRUE	reported	yFPOd0
rs7334864	13	30941441	A	G	0.340897	0.159013	0.0346593	4.47749e-06	7738	k__Bacteria.p__Actinobacteria.c__Actinobacteria.o__Bifidobacteriales.f__Bifidobacteriaceae.g__Bifidobacterium.s__Bifidobacterium_bifidum	TRUE	reported	yFPOd0
rs9788296	13	40744582	T	C	0.458847	0.143592	0.0320177	7.29905e-06	7738	k__Bacteria.p__Actinobacteria.c__Actinobacteria.o__Bifidobacteriales.f__Bifidobacteriaceae.g__Bifidobacterium.s__Bifidobacterium_bifidum	TRUE	reported	yFPOd0
rs9525230	13	114827500	G	A	0.65034	-0.153082	0.0335192	4.94798e-06	7738	k__Bacteria.p__Actinobacteria.c__Actinobacteria.o__Bifidobacteriales.f__Bifidobacteriaceae.g__Bifidobacterium.s__Bifidobacterium_bifidum	TRUE	reported	yFPOd0
rs11630244	15	60021637	G	A	0.905194	0.245762	0.0532982	4.00594e-06	7738	k__Bacteria.p__Actinobacteria.c__Actinobacteria.o__Bifidobacteriales.f__Bifidobacteriaceae.g__Bifidobacterium.s__Bifidobacterium_bifidum	TRUE	reported	yFPOd0
rs56249713	18	67533332	C	T	0.418761	0.143906	0.0323284	8.532e-06	7738	k__Bacteria.p__Actinobacteria.c__Actinobacteria.o__Bifidobacteriales.f__Bifidobacteriaceae.g__Bifidobacterium.s__Bifidobacterium_bifidum	TRUE	reported	yFPOd0
rs59340188	18	74766684	T	C	0.072011	0.321324	0.0616893	1.90123e-07	7738	k__Bacteria.p__Actinobacteria.c__Actinobacteria.o__Bifidobacteriales.f__Bifidobacteriaceae.g__Bifidobacterium.s__Bifidobacterium_bifidum	TRUE	reported	yFPOd0
rs35948646	3	132512280	A	G	0.261115	0.220754	0.0469154	2.5341e-06	7738	k__Bacteria.p__Actinobacteria.c__Actinobacteria.o__Bifidobacteriales.f__Bifidobacteriaceae.g__Bifidobacterium.s__Bifidobacterium_catenulatum	TRUE	reported	3UcCW1
rs79651411	5	106428974	C	T	0.0809987	-0.354719	0.0802928	9.97046e-06	7738	k__Bacteria.p__Actinobacteria.c__Actinobacteria.o__Bifidobacteriales.f__Bifidobacteriaceae.g__Bifidobacterium.s__Bifidobacterium_catenulatum	TRUE	reported	3UcCW1
rs9451310	6	90699279	G	C	0.434209	-0.199344	0.0449893	9.38299e-06	7738	k__Bacteria.p__Actinobacteria.c__Actinobacteria.o__Bifidobacteriales.f__Bifidobacteriaceae.g__Bifidobacterium.s__Bifidobacterium_catenulatum	TRUE	reported	3UcCW1
rs6953241	7	6203231	G	A	0.143714	-0.280431	0.0610176	4.30887e-06	7738	k__Bacteria.p__Actinobacteria.c__Actinobacteria.o__Bifidobacteriales.f__Bifidobacteriaceae.g__Bifidobacterium.s__Bifidobacterium_catenulatum	TRUE	reported	3UcCW1
rs76993859	9	26245338	G	A	0.0665616	-0.379147	0.0842051	6.71073e-06	7738	k__Bacteria.p__Actinobacteria.c__Actinobacteria.o__Bifidobacteriales.f__Bifidobacteriaceae.g__Bifidobacterium.s__Bifidobacterium_catenulatum	TRUE	reported	3UcCW1
rs12580899	12	125409716	C	G	0.16696	-0.252223	0.0546145	3.86992e-06	7738	k__Bacteria.p__Actinobacteria.c__Actinobacteria.o__Bifidobacteriales.f__Bifidobacteriaceae.g__Bifidobacterium.s__Bifidobacterium_catenulatum	TRUE	reported	3UcCW1
rs80133499	18	6265012	A	C	0.078645	0.388075	0.0868196	7.82552e-06	7738	k__Bacteria.p__Actinobacteria.c__Actinobacteria.o__Bifidobacteriales.f__Bifidobacteriaceae.g__Bifidobacterium.s__Bifidobacterium_catenulatum	TRUE	reported	3UcCW1
rs13391731	2	35127980	G	A	0.321654	-0.0876715	0.018818	3.17875e-06	7738	k__Bacteria.p__Actinobacteria.c__Actinobacteria.o__Bifidobacteriales.f__Bifidobacteriaceae.g__Bifidobacterium.s__Bifidobacterium_longum	TRUE	reported	xGwX0U
rs6546996	2	75637636	G	A	0.125529	-0.122113	0.0273032	7.73231e-06	7738	k__Bacteria.p__Actinobacteria.c__Actinobacteria.o__Bifidobacteriales.f__Bifidobacteriaceae.g__Bifidobacterium.s__Bifidobacterium_longum	TRUE	reported	xGwX0U
rs1446585	2	136407479	G	A	0.22812	0.115634	0.0209054	3.1787e-08	7738	k__Bacteria.p__Actinobacteria.c__Actinobacteria.o__Bifidobacteriales.f__Bifidobacteriaceae.g__Bifidobacterium.s__Bifidobacterium_longum	TRUE	reported	xGwX0U
rs6780177	3	21647818	T	C	0.133534	0.128654	0.0263775	1.07481e-06	7738	k__Bacteria.p__Actinobacteria.c__Actinobacteria.o__Bifidobacteriales.f__Bifidobacteriaceae.g__Bifidobacterium.s__Bifidobacterium_longum	TRUE	reported	xGwX0U
rs11721919	4	84286100	G	C	0.494196	-0.0863411	0.0191923	6.83598e-06	7738	k__Bacteria.p__Actinobacteria.c__Actinobacteria.o__Bifidobacteriales.f__Bifidobacteriaceae.g__Bifidobacterium.s__Bifidobacterium_longum	TRUE	reported	xGwX0U
rs10033190	4	118215853	C	T	0.751453	0.0978871	0.0207273	2.32815e-06	7738	k__Bacteria.p__Actinobacteria.c__Actinobacteria.o__Bifidobacteriales.f__Bifidobacteriaceae.g__Bifidobacterium.s__Bifidobacterium_longum	TRUE	reported	xGwX0U
rs7761703	6	1602451	T	A	0.0990624	-0.155642	0.0311847	6.00741e-07	7738	k__Bacteria.p__Actinobacteria.c__Actinobacteria.o__Bifidobacteriales.f__Bifidobacteriaceae.g__Bifidobacterium.s__Bifidobacterium_longum	TRUE	reported	xGwX0U
rs11786426	8	74432076	G	A	0.349925	0.0825932	0.0184837	7.8794e-06	7738	k__Bacteria.p__Actinobacteria.c__Actinobacteria.o__Bifidobacteriales.f__Bifidobacteriaceae.g__Bifidobacterium.s__Bifidobacterium_longum	TRUE	reported	xGwX0U
rs13264085	8	127678826	A	T	0.195272	0.0990459	0.0223532	9.38219e-06	7738	k__Bacteria.p__Actinobacteria.c__Actinobacteria.o__Bifidobacteriales.f__Bifidobacteriaceae.g__Bifidobacterium.s__Bifidobacterium_longum	TRUE	reported	xGwX0U
rs10843776	12	30699515	G	T	0.257126	-0.0925649	0.0205387	6.57958e-06	7738	k__Bacteria.p__Actinobacteria.c__Actinobacteria.o__Bifidobacteriales.f__Bifidobacteriaceae.g__Bifidobacterium.s__Bifidobacterium_longum	TRUE	reported	xGwX0U
rs77019567	12	102075870	A	T	0.0533973	0.177891	0.0397631	7.68517e-06	7738	k__Bacteria.p__Actinobacteria.c__Actinobacteria.o__Bifidobacteriales.f__Bifidobacteriaceae.g__Bifidobacterium.s__Bifidobacterium_longum	TRUE	reported	xGwX0U
rs73412051	12	119644004	A	G	0.0787996	0.155347	0.0334656	3.45062e-06	7738	k__Bacteria.p__Actinobacteria.c__Actinobacteria.o__Bifidobacteriales.f__Bifidobacteriaceae.g__Bifidobacterium.s__Bifidobacterium_longum	TRUE	reported	xGwX0U
rs77502228	2	140505773	T	A	0.0575034	-0.160699	0.0353101	5.3371e-06	7738	k__Bacteria.p__Actinobacteria.c__Actinobacteria.o__Coriobacteriales	TRUE	reported	PgKbEk
rs6793441	3	8775223	A	C	0.323931	0.0834256	0.0186693	7.87371e-06	7738	k__Bacteria.p__Actinobacteria.c__Actinobacteria.o__Coriobacteriales	TRUE	reported	PgKbEk
rs28806584	3	68010971	C	G	0.696357	-0.08201	0.017878	4.49212e-06	7738	k__Bacteria.p__Actinobacteria.c__Actinobacteria.o__Coriobacteriales	TRUE	reported	PgKbEk
rs4234207	3	194731909	G	A	0.86877	0.118166	0.0242532	1.10364e-06	7738	k__Bacteria.p__Actinobacteria.c__Actinobacteria.o__Coriobacteriales	TRUE	reported	PgKbEk
rs2907732	7	153780749	A	C	0.606662	0.0825064	0.0175735	2.66686e-06	7738	k__Bacteria.p__Actinobacteria.c__Actinobacteria.o__Coriobacteriales	TRUE	reported	PgKbEk
rs78362376	8	106944849	G	C	0.105462	0.123064	0.026639	3.84299e-06	7738	k__Bacteria.p__Actinobacteria.c__Actinobacteria.o__Coriobacteriales	TRUE	reported	PgKbEk
rs7831606	8	128455694	A	T	0.163846	-0.0995627	0.0221652	7.06067e-06	7738	k__Bacteria.p__Actinobacteria.c__Actinobacteria.o__Coriobacteriales	TRUE	reported	PgKbEk
rs550057	9	136146597	T	C	0.250228	0.110155	0.0185759	3.02942e-09	7738	k__Bacteria.p__Actinobacteria.c__Actinobacteria.o__Coriobacteriales	TRUE	reported	PgKbEk
rs11652058	17	64584932	A	G	0.217003	0.0912553	0.0199153	4.60179e-06	7738	k__Bacteria.p__Actinobacteria.c__Actinobacteria.o__Coriobacteriales	TRUE	reported	PgKbEk
rs2849714	21	43208598	C	T	0.10702	0.122786	0.0269752	5.31872e-06	7738	k__Bacteria.p__Actinobacteria.c__Actinobacteria.o__Coriobacteriales	TRUE	reported	PgKbEk
rs77502228	2	140505773	T	A	0.0575034	-0.160702	0.0353101	5.33501e-06	7738	k__Bacteria.p__Actinobacteria.c__Actinobacteria.o__Coriobacteriales.f__Coriobacteriaceae	TRUE	reported	54Rn27
rs6793441	3	8775223	A	C	0.323931	0.0834386	0.0186694	7.84841e-06	7738	k__Bacteria.p__Actinobacteria.c__Actinobacteria.o__Coriobacteriales.f__Coriobacteriaceae	TRUE	reported	54Rn27
rs28806584	3	68010971	C	G	0.696357	-0.0819916	0.017878	4.51455e-06	7738	k__Bacteria.p__Actinobacteria.c__Actinobacteria.o__Coriobacteriales.f__Coriobacteriaceae	TRUE	reported	54Rn27
rs4234207	3	194731909	G	A	0.86877	0.118163	0.0242532	1.10444e-06	7738	k__Bacteria.p__Actinobacteria.c__Actinobacteria.o__Coriobacteriales.f__Coriobacteriaceae	TRUE	reported	54Rn27
rs2907732	7	153780749	A	C	0.606662	0.082498	0.0175735	2.67321e-06	7738	k__Bacteria.p__Actinobacteria.c__Actinobacteria.o__Coriobacteriales.f__Coriobacteriaceae	TRUE	reported	54Rn27
rs78362376	8	106944849	G	C	0.105462	0.123068	0.0266391	3.84031e-06	7738	k__Bacteria.p__Actinobacteria.c__Actinobacteria.o__Coriobacteriales.f__Coriobacteriaceae	TRUE	reported	54Rn27
rs7831606	8	128455694	A	T	0.163846	-0.0995338	0.0221652	7.10439e-06	7738	k__Bacteria.p__Actinobacteria.c__Actinobacteria.o__Coriobacteriales.f__Coriobacteriaceae	TRUE	reported	54Rn27
rs550057	9	136146597	T	C	0.250228	0.110172	0.0185759	3.01242e-09	7738	k__Bacteria.p__Actinobacteria.c__Actinobacteria.o__Coriobacteriales.f__Coriobacteriaceae	TRUE	reported	54Rn27
rs11652058	17	64584932	A	G	0.217003	0.0912383	0.0199153	4.6208e-06	7738	k__Bacteria.p__Actinobacteria.c__Actinobacteria.o__Coriobacteriales.f__Coriobacteriaceae	TRUE	reported	54Rn27
rs2849714	21	43208598	C	T	0.10702	0.122785	0.0269753	5.32008e-06	7738	k__Bacteria.p__Actinobacteria.c__Actinobacteria.o__Coriobacteriales.f__Coriobacteriaceae	TRUE	reported	54Rn27
rs7532302	1	156659768	T	C	0.667952	-0.121914	0.0252893	1.43016e-06	7738	k__Bacteria.p__Actinobacteria.c__Actinobacteria.o__Coriobacteriales.f__Coriobacteriaceae.g__Adlercreutzia	TRUE	reported	7i4NXc
rs148883344	2	16345561	A	C	0.0848704	0.214048	0.0456884	2.8001e-06	7738	k__Bacteria.p__Actinobacteria.c__Actinobacteria.o__Coriobacteriales.f__Coriobacteriaceae.g__Adlercreutzia	TRUE	reported	7i4NXc
rs72682613	4	122877809	T	C	0.186661	-0.138041	0.0307687	7.24293e-06	7738	k__Bacteria.p__Actinobacteria.c__Actinobacteria.o__Coriobacteriales.f__Coriobacteriaceae.g__Adlercreutzia	TRUE	reported	7i4NXc
rs9347737	6	163740322	G	A	0.422944	-0.108741	0.0244454	8.65456e-06	7738	k__Bacteria.p__Actinobacteria.c__Actinobacteria.o__Coriobacteriales.f__Coriobacteriaceae.g__Adlercreutzia	TRUE	reported	7i4NXc
rs62529678	8	84315197	A	G	0.286471	0.118961	0.0267512	8.70993e-06	7738	k__Bacteria.p__Actinobacteria.c__Actinobacteria.o__Coriobacteriales.f__Coriobacteriaceae.g__Adlercreutzia	TRUE	reported	7i4NXc
rs609909	9	12866508	C	G	0.946447	-0.2575	0.0542358	2.05654e-06	7738	k__Bacteria.p__Actinobacteria.c__Actinobacteria.o__Coriobacteriales.f__Coriobacteriaceae.g__Adlercreutzia	TRUE	reported	7i4NXc
rs73546364	13	37318533	T	C	0.0705586	-0.218902	0.0480583	5.24038e-06	7738	k__Bacteria.p__Actinobacteria.c__Actinobacteria.o__Coriobacteriales.f__Coriobacteriaceae.g__Adlercreutzia	TRUE	reported	7i4NXc
rs7532302	1	156659768	T	C	0.667952	-0.122325	0.0253292	1.36931e-06	7738	k__Bacteria.p__Actinobacteria.c__Actinobacteria.o__Coriobacteriales.f__Coriobacteriaceae.g__Adlercreutzia.s__Adlercreutzia_equolifaciens	TRUE	reported	yYhiHS
rs148883344	2	16345561	A	C	0.0848704	0.212645	0.0457604	3.36913e-06	7738	k__Bacteria.p__Actinobacteria.c__Actinobacteria.o__Coriobacteriales.f__Coriobacteriaceae.g__Adlercreutzia.s__Adlercreutzia_equolifaciens	TRUE	reported	yYhiHS
rs72682613	4	122877809	T	C	0.186661	-0.136352	0.0308172	9.66522e-06	7738	k__Bacteria.p__Actinobacteria.c__Actinobacteria.o__Coriobacteriales.f__Coriobacteriaceae.g__Adlercreutzia.s__Adlercreutzia_equolifaciens	TRUE	reported	yYhiHS
rs9347737	6	163740322	G	A	0.422944	-0.108442	0.0244839	9.46293e-06	7738	k__Bacteria.p__Actinobacteria.c__Actinobacteria.o__Coriobacteriales.f__Coriobacteriaceae.g__Adlercreutzia.s__Adlercreutzia_equolifaciens	TRUE	reported	yYhiHS
rs62529678	8	84315197	A	G	0.286471	0.118588	0.0267934	9.59805e-06	7738	k__Bacteria.p__Actinobacteria.c__Actinobacteria.o__Coriobacteriales.f__Coriobacteriaceae.g__Adlercreutzia.s__Adlercreutzia_equolifaciens	TRUE	reported	yYhiHS
rs609909	9	12866508	C	G	0.946447	-0.255589	0.0543213	2.53699e-06	7738	k__Bacteria.p__Actinobacteria.c__Actinobacteria.o__Coriobacteriales.f__Coriobacteriaceae.g__Adlercreutzia.s__Adlercreutzia_equolifaciens	TRUE	reported	yYhiHS
rs73546364	13	37318533	T	C	0.0705586	-0.221358	0.0481341	4.2497e-06	7738	k__Bacteria.p__Actinobacteria.c__Actinobacteria.o__Coriobacteriales.f__Coriobacteriaceae.g__Adlercreutzia.s__Adlercreutzia_equolifaciens	TRUE	reported	yYhiHS
rs10070311	5	79570013	T	C	0.385612	0.0770744	0.0171681	7.14273e-06	7738	k__Bacteria.p__Actinobacteria.c__Actinobacteria.o__Coriobacteriales.f__Coriobacteriaceae.g__Collinsella	TRUE	reported	VgQluh
rs11782083	8	20549398	G	C	0.198507	-0.0977091	0.0213124	4.54817e-06	7738	k__Bacteria.p__Actinobacteria.c__Actinobacteria.o__Coriobacteriales.f__Coriobacteriaceae.g__Collinsella	TRUE	reported	VgQluh
rs7831606	8	128455694	A	T	0.161897	-0.1068	0.0229995	3.42404e-06	7738	k__Bacteria.p__Actinobacteria.c__Actinobacteria.o__Coriobacteriales.f__Coriobacteriaceae.g__Collinsella	TRUE	reported	VgQluh
rs550057	9	136146597	T	C	0.25104	0.124063	0.0191538	9.34335e-11	7738	k__Bacteria.p__Actinobacteria.c__Actinobacteria.o__Coriobacteriales.f__Coriobacteriaceae.g__Collinsella	TRUE	reported	VgQluh
rs4933278	10	84743037	T	C	0.289958	-0.0835501	0.0186185	7.20685e-06	7738	k__Bacteria.p__Actinobacteria.c__Actinobacteria.o__Coriobacteriales.f__Coriobacteriaceae.g__Collinsella	TRUE	reported	VgQluh
rs7147611	14	95024931	A	G	0.656676	-0.0806524	0.0178533	6.25717e-06	7738	k__Bacteria.p__Actinobacteria.c__Actinobacteria.o__Coriobacteriales.f__Coriobacteriaceae.g__Collinsella	TRUE	reported	VgQluh
rs4075691	15	92002949	A	G	0.183928	-0.100005	0.0224933	8.74821e-06	7738	k__Bacteria.p__Actinobacteria.c__Actinobacteria.o__Coriobacteriales.f__Coriobacteriaceae.g__Collinsella	TRUE	reported	VgQluh
rs6099022	20	54747624	T	C	0.214132	-0.104291	0.02185	1.81461e-06	7738	k__Bacteria.p__Actinobacteria.c__Actinobacteria.o__Coriobacteriales.f__Coriobacteriaceae.g__Collinsella	TRUE	reported	VgQluh
rs141306664	2	103065467	G	A	0.0512882	-0.345674	0.0727756	2.03549e-06	7738	k__Bacteria.p__Actinobacteria.c__Actinobacteria.o__Coriobacteriales.f__Coriobacteriaceae.g__Eggerthella	TRUE	reported	oUWgAT
rs231723	2	204739781	G	A	0.392175	-0.146563	0.0325733	6.81153e-06	7738	k__Bacteria.p__Actinobacteria.c__Actinobacteria.o__Coriobacteriales.f__Coriobacteriaceae.g__Eggerthella	TRUE	reported	oUWgAT
rs62358729	5	39183334	C	T	0.198663	-0.181357	0.0403199	6.86088e-06	7738	k__Bacteria.p__Actinobacteria.c__Actinobacteria.o__Coriobacteriales.f__Coriobacteriaceae.g__Eggerthella	TRUE	reported	oUWgAT
rs35501864	14	37425905	G	A	0.41	-0.149949	0.0321853	3.17876e-06	7738	k__Bacteria.p__Actinobacteria.c__Actinobacteria.o__Coriobacteriales.f__Coriobacteriaceae.g__Eggerthella	TRUE	reported	oUWgAT
rs111842857	16	5455531	G	C	0.252163	0.167244	0.0372849	7.27236e-06	7738	k__Bacteria.p__Actinobacteria.c__Actinobacteria.o__Coriobacteriales.f__Coriobacteriaceae.g__Eggerthella	TRUE	reported	oUWgAT
rs77214081	16	51193047	G	A	0.0503147	-0.340309	0.0747294	5.26652e-06	7738	k__Bacteria.p__Actinobacteria.c__Actinobacteria.o__Coriobacteriales.f__Coriobacteriaceae.g__Eggerthella	TRUE	reported	oUWgAT
rs7553861	1	25484633	G	T	0.662171	-0.206579	0.0450486	4.52482e-06	7738	k__Bacteria.p__Actinobacteria.c__Actinobacteria.o__Coriobacteriales.f__Coriobacteriaceae.g__Gordonibacter	TRUE	reported	jqlwNQ
rs12637754	3	69840865	G	A	0.130241	-0.295454	0.0665076	8.89565e-06	7738	k__Bacteria.p__Actinobacteria.c__Actinobacteria.o__Coriobacteriales.f__Coriobacteriaceae.g__Gordonibacter	TRUE	reported	jqlwNQ
rs2966752	5	109401940	G	A	0.594667	0.210409	0.0442046	1.93694e-06	7738	k__Bacteria.p__Actinobacteria.c__Actinobacteria.o__Coriobacteriales.f__Coriobacteriaceae.g__Gordonibacter	TRUE	reported	jqlwNQ
rs62481637	8	3804179	C	T	0.118952	0.3088	0.0667977	3.78399e-06	7738	k__Bacteria.p__Actinobacteria.c__Actinobacteria.o__Coriobacteriales.f__Coriobacteriaceae.g__Gordonibacter	TRUE	reported	jqlwNQ
rs7553861	1	25484633	G	T	0.662171	-0.205731	0.0450735	5.01052e-06	7738	k__Bacteria.p__Actinobacteria.c__Actinobacteria.o__Coriobacteriales.f__Coriobacteriaceae.g__Gordonibacter.s__Gordonibacter_pamelaeae	TRUE	reported	gv63U5
rs12637754	3	69840865	G	A	0.130241	-0.295809	0.0665444	8.77701e-06	7738	k__Bacteria.p__Actinobacteria.c__Actinobacteria.o__Coriobacteriales.f__Coriobacteriaceae.g__Gordonibacter.s__Gordonibacter_pamelaeae	TRUE	reported	gv63U5
rs2966752	5	109401940	G	A	0.594667	0.209792	0.044229	2.10249e-06	7738	k__Bacteria.p__Actinobacteria.c__Actinobacteria.o__Coriobacteriales.f__Coriobacteriaceae.g__Gordonibacter.s__Gordonibacter_pamelaeae	TRUE	reported	gv63U5
rs62481637	8	3804179	C	T	0.118952	0.310466	0.0668346	3.3961e-06	7738	k__Bacteria.p__Actinobacteria.c__Actinobacteria.o__Coriobacteriales.f__Coriobacteriaceae.g__Gordonibacter.s__Gordonibacter_pamelaeae	TRUE	reported	gv63U5
rs2774282	1	114648020	C	T	0.76057	0.0850792	0.0190882	8.30477e-06	7738	k__Bacteria.p__Bacteroidetes.c__Bacteroidia.o__Bacteroidales.f__Bacteroidaceae	TRUE	reported	BV7LvM
rs742682	1	114897076	C	A	0.132617	-0.110567	0.024218	4.98356e-06	7738	k__Bacteria.p__Bacteroidetes.c__Bacteroidia.o__Bacteroidales.f__Bacteroidaceae	TRUE	reported	BV7LvM
rs2148691	1	115994787	C	A	0.260886	0.0838576	0.0186489	6.90314e-06	7738	k__Bacteria.p__Bacteroidetes.c__Bacteroidia.o__Bacteroidales.f__Bacteroidaceae	TRUE	reported	BV7LvM
rs28414316	2	122972140	C	T	0.140049	0.114905	0.0238957	1.51999e-06	7738	k__Bacteria.p__Bacteroidetes.c__Bacteroidia.o__Bacteroidales.f__Bacteroidaceae	TRUE	reported	BV7LvM
rs62365577	5	83033300	C	G	0.123856	-0.117516	0.025764	5.08493e-06	7738	k__Bacteria.p__Bacteroidetes.c__Bacteroidia.o__Bacteroidales.f__Bacteroidaceae	TRUE	reported	BV7LvM
rs73046099	7	709469	A	G	0.110042	-0.126161	0.02691	2.75548e-06	7738	k__Bacteria.p__Bacteroidetes.c__Bacteroidia.o__Bacteroidales.f__Bacteroidaceae	TRUE	reported	BV7LvM
rs56178001	7	5362944	C	G	0.707901	-0.0829141	0.0181179	4.73108e-06	7738	k__Bacteria.p__Bacteroidetes.c__Bacteroidia.o__Bacteroidales.f__Bacteroidaceae	TRUE	reported	BV7LvM
rs80306758	7	27255650	C	A	0.061056	0.165403	0.0366646	6.44505e-06	7738	k__Bacteria.p__Bacteroidetes.c__Bacteroidia.o__Bacteroidales.f__Bacteroidaceae	TRUE	reported	BV7LvM
rs4278144	8	62697207	C	A	0.351387	0.0772061	0.0172764	7.86282e-06	7738	k__Bacteria.p__Bacteroidetes.c__Bacteroidia.o__Bacteroidales.f__Bacteroidaceae	TRUE	reported	BV7LvM
rs680138	9	110882980	T	C	0.617925	-0.0806635	0.0171239	2.47022e-06	7738	k__Bacteria.p__Bacteroidetes.c__Bacteroidia.o__Bacteroidales.f__Bacteroidaceae	TRUE	reported	BV7LvM
rs2571	9	115926317	T	G	0.125637	-0.113956	0.0253402	6.89007e-06	7738	k__Bacteria.p__Bacteroidetes.c__Bacteroidia.o__Bacteroidales.f__Bacteroidaceae	TRUE	reported	BV7LvM
rs505128	11	116273511	C	T	0.353603	-0.0790142	0.0170449	3.55817e-06	7738	k__Bacteria.p__Bacteroidetes.c__Bacteroidia.o__Bacteroidales.f__Bacteroidaceae	TRUE	reported	BV7LvM
rs71446723	12	20934000	A	G	0.124427	0.113087	0.0249499	5.82692e-06	7738	k__Bacteria.p__Bacteroidetes.c__Bacteroidia.o__Bacteroidales.f__Bacteroidaceae	TRUE	reported	BV7LvM
rs61510729	12	109709157	A	G	0.171943	-0.100197	0.0219746	5.1238e-06	7738	k__Bacteria.p__Bacteroidetes.c__Bacteroidia.o__Bacteroidales.f__Bacteroidaceae	TRUE	reported	BV7LvM
rs9564193	13	65333539	G	A	0.0508343	-0.174688	0.039027	7.60288e-06	7738	k__Bacteria.p__Bacteroidetes.c__Bacteroidia.o__Bacteroidales.f__Bacteroidaceae	TRUE	reported	BV7LvM
rs2774282	1	114648020	C	T	0.76057	0.0851111	0.0190867	8.22778e-06	7738	k__Bacteria.p__Bacteroidetes.c__Bacteroidia.o__Bacteroidales.f__Bacteroidaceae.g__Bacteroides	TRUE	reported	zJoVg4
rs742682	1	114897076	C	A	0.132617	-0.110503	0.0242162	5.03879e-06	7738	k__Bacteria.p__Bacteroidetes.c__Bacteroidia.o__Bacteroidales.f__Bacteroidaceae.g__Bacteroides	TRUE	reported	zJoVg4
rs2148691	1	115994787	C	A	0.260886	0.0837645	0.0186475	7.05592e-06	7738	k__Bacteria.p__Bacteroidetes.c__Bacteroidia.o__Bacteroidales.f__Bacteroidaceae.g__Bacteroides	TRUE	reported	zJoVg4
rs28414316	2	122972140	C	T	0.140049	0.11471	0.0238939	1.58039e-06	7738	k__Bacteria.p__Bacteroidetes.c__Bacteroidia.o__Bacteroidales.f__Bacteroidaceae.g__Bacteroides	TRUE	reported	zJoVg4
rs62365577	5	83033300	C	G	0.123856	-0.117269	0.0257621	5.31413e-06	7738	k__Bacteria.p__Bacteroidetes.c__Bacteroidia.o__Bacteroidales.f__Bacteroidaceae.g__Bacteroides	TRUE	reported	zJoVg4
rs73046099	7	709469	A	G	0.110042	-0.126414	0.0269081	2.62736e-06	7738	k__Bacteria.p__Bacteroidetes.c__Bacteroidia.o__Bacteroidales.f__Bacteroidaceae.g__Bacteroides	TRUE	reported	zJoVg4
rs56178001	7	5362944	C	G	0.707901	-0.0830545	0.0181165	4.55164e-06	7738	k__Bacteria.p__Bacteroidetes.c__Bacteroidia.o__Bacteroidales.f__Bacteroidaceae.g__Bacteroides	TRUE	reported	zJoVg4
rs80306758	7	27255650	C	A	0.061056	0.165091	0.0366619	6.69757e-06	7738	k__Bacteria.p__Bacteroidetes.c__Bacteroidia.o__Bacteroidales.f__Bacteroidaceae.g__Bacteroides	TRUE	reported	zJoVg4
rs4278144	8	62697207	C	A	0.351387	0.0771407	0.0172751	7.99087e-06	7738	k__Bacteria.p__Bacteroidetes.c__Bacteroidia.o__Bacteroidales.f__Bacteroidaceae.g__Bacteroides	TRUE	reported	zJoVg4
rs680138	9	110882980	T	C	0.617925	-0.0806974	0.0171227	2.44217e-06	7738	k__Bacteria.p__Bacteroidetes.c__Bacteroidia.o__Bacteroidales.f__Bacteroidaceae.g__Bacteroides	TRUE	reported	zJoVg4
rs2571	9	115926317	T	G	0.125637	-0.114098	0.0253383	6.70087e-06	7738	k__Bacteria.p__Bacteroidetes.c__Bacteroidia.o__Bacteroidales.f__Bacteroidaceae.g__Bacteroides	TRUE	reported	zJoVg4
rs505128	11	116273511	C	T	0.353603	-0.0790377	0.0170436	3.52868e-06	7738	k__Bacteria.p__Bacteroidetes.c__Bacteroidia.o__Bacteroidales.f__Bacteroidaceae.g__Bacteroides	TRUE	reported	zJoVg4
rs71446723	12	20934000	A	G	0.124427	0.11298	0.0249481	5.93743e-06	7738	k__Bacteria.p__Bacteroidetes.c__Bacteroidia.o__Bacteroidales.f__Bacteroidaceae.g__Bacteroides	TRUE	reported	zJoVg4
rs61510729	12	109709157	A	G	0.171943	-0.100363	0.021973	4.9343e-06	7738	k__Bacteria.p__Bacteroidetes.c__Bacteroidia.o__Bacteroidales.f__Bacteroidaceae.g__Bacteroides	TRUE	reported	zJoVg4
rs9564193	13	65333539	G	A	0.0508343	-0.174504	0.0390242	7.75993e-06	7738	k__Bacteria.p__Bacteroidetes.c__Bacteroidia.o__Bacteroidales.f__Bacteroidaceae.g__Bacteroides	TRUE	reported	zJoVg4
rs13045121	20	52378642	T	C	0.0884981	0.135832	0.0306208	9.16784e-06	7738	k__Bacteria.p__Bacteroidetes.c__Bacteroidia.o__Bacteroidales.f__Bacteroidaceae.g__Bacteroides	TRUE	reported	zJoVg4
rs12739496	1	194030338	A	C	0.0567297	-0.179708	0.0405186	9.19904e-06	7738	k__Bacteria.p__Bacteroidetes.c__Bacteroidia.o__Bacteroidales.f__Bacteroidaceae.g__Bacteroides.s__Bacteroides_caccae	TRUE	reported	jBqA9r
rs34612513	3	137541085	A	T	0.102651	-0.163509	0.0334846	1.04418e-06	7738	k__Bacteria.p__Bacteroidetes.c__Bacteroidia.o__Bacteroidales.f__Bacteroidaceae.g__Bacteroides.s__Bacteroides_caccae	TRUE	reported	jBqA9r
rs144905245	3	147732932	A	G	0.0565893	0.183247	0.0413997	9.58679e-06	7738	k__Bacteria.p__Bacteroidetes.c__Bacteroidia.o__Bacteroidales.f__Bacteroidaceae.g__Bacteroides.s__Bacteroides_caccae	TRUE	reported	jBqA9r
rs149486873	7	3177604	T	C	0.052965	-0.205733	0.0431904	1.90355e-06	7738	k__Bacteria.p__Bacteroidetes.c__Bacteroidia.o__Bacteroidales.f__Bacteroidaceae.g__Bacteroides.s__Bacteroides_caccae	TRUE	reported	jBqA9r
rs2457684	11	88139983	C	T	0.524423	-0.0845478	0.0189817	8.42156e-06	7738	k__Bacteria.p__Bacteroidetes.c__Bacteroidia.o__Bacteroidales.f__Bacteroidaceae.g__Bacteroides.s__Bacteroides_caccae	TRUE	reported	jBqA9r
rs12367159	12	53379025	T	C	0.888638	0.144297	0.030907	3.03048e-06	7738	k__Bacteria.p__Bacteroidetes.c__Bacteroidia.o__Bacteroidales.f__Bacteroidaceae.g__Bacteroides.s__Bacteroides_caccae	TRUE	reported	jBqA9r
rs868452	12	116179325	A	G	0.140339	-0.125405	0.0272938	4.33473e-06	7738	k__Bacteria.p__Bacteroidetes.c__Bacteroidia.o__Bacteroidales.f__Bacteroidaceae.g__Bacteroides.s__Bacteroides_caccae	TRUE	reported	jBqA9r
rs2204037	13	63436800	G	A	0.593001	-0.0880093	0.0190422	3.80423e-06	7738	k__Bacteria.p__Bacteroidetes.c__Bacteroidia.o__Bacteroidales.f__Bacteroidaceae.g__Bacteroides.s__Bacteroides_caccae	TRUE	reported	jBqA9r
rs11654291	17	37249250	T	C	0.198176	0.112638	0.0245519	4.48045e-06	7738	k__Bacteria.p__Bacteroidetes.c__Bacteroidia.o__Bacteroidales.f__Bacteroidaceae.g__Bacteroides.s__Bacteroides_caccae	TRUE	reported	jBqA9r
rs4857402	3	98294454	G	A	0.435752	0.11308	0.0243962	3.56681e-06	7738	k__Bacteria.p__Bacteroidetes.c__Bacteroidia.o__Bacteroidales.f__Bacteroidaceae.g__Bacteroides.s__Bacteroides_cellulosilyticus	TRUE	reported	QGZQL3
rs11096868	4	37348193	C	T	0.237129	0.126432	0.0285266	9.3332e-06	7738	k__Bacteria.p__Bacteroidetes.c__Bacteroidia.o__Bacteroidales.f__Bacteroidaceae.g__Bacteroides.s__Bacteroides_cellulosilyticus	TRUE	reported	QGZQL3
rs35946101	6	3931188	C	T	0.167798	0.18959	0.0398602	1.97103e-06	7738	k__Bacteria.p__Bacteroidetes.c__Bacteroidia.o__Bacteroidales.f__Bacteroidaceae.g__Bacteroides.s__Bacteroides_cellulosilyticus	TRUE	reported	QGZQL3
rs2026546	9	37733013	T	G	0.324824	-0.118308	0.0260387	5.53224e-06	7738	k__Bacteria.p__Bacteroidetes.c__Bacteroidia.o__Bacteroidales.f__Bacteroidaceae.g__Bacteroides.s__Bacteroides_cellulosilyticus	TRUE	reported	QGZQL3
rs7030947	9	80141674	A	G	0.64088	0.111938	0.0247631	6.17358e-06	7738	k__Bacteria.p__Bacteroidetes.c__Bacteroidia.o__Bacteroidales.f__Bacteroidaceae.g__Bacteroides.s__Bacteroides_cellulosilyticus	TRUE	reported	QGZQL3
rs7099427	10	126578768	T	C	0.759359	0.127257	0.0279703	5.37204e-06	7738	k__Bacteria.p__Bacteroidetes.c__Bacteroidia.o__Bacteroidales.f__Bacteroidaceae.g__Bacteroides.s__Bacteroides_cellulosilyticus	TRUE	reported	QGZQL3
rs116972192	13	58186232	T	C	0.063091	0.248924	0.0539308	3.91916e-06	7738	k__Bacteria.p__Bacteroidetes.c__Bacteroidia.o__Bacteroidales.f__Bacteroidaceae.g__Bacteroides.s__Bacteroides_cellulosilyticus	TRUE	reported	QGZQL3
rs10450862	13	84559899	C	A	0.0778308	-0.21105	0.0453149	3.20217e-06	7738	k__Bacteria.p__Bacteroidetes.c__Bacteroidia.o__Bacteroidales.f__Bacteroidaceae.g__Bacteroides.s__Bacteroides_cellulosilyticus	TRUE	reported	QGZQL3
rs2411041	17	74913863	A	G	0.145481	0.157338	0.0355172	9.42697e-06	7738	k__Bacteria.p__Bacteroidetes.c__Bacteroidia.o__Bacteroidales.f__Bacteroidaceae.g__Bacteroides.s__Bacteroides_cellulosilyticus	TRUE	reported	QGZQL3
rs12976637	19	53801863	T	C	0.365588	0.115678	0.0257269	6.91225e-06	7738	k__Bacteria.p__Bacteroidetes.c__Bacteroidia.o__Bacteroidales.f__Bacteroidaceae.g__Bacteroides.s__Bacteroides_cellulosilyticus	TRUE	reported	QGZQL3
rs6049103	20	23757164	T	A	0.381484	0.117225	0.0244946	1.70342e-06	7738	k__Bacteria.p__Bacteroidetes.c__Bacteroidia.o__Bacteroidales.f__Bacteroidaceae.g__Bacteroides.s__Bacteroides_cellulosilyticus	TRUE	reported	QGZQL3
rs2838820	21	46646005	C	T	0.594867	0.10754	0.0242173	8.96904e-06	7738	k__Bacteria.p__Bacteroidetes.c__Bacteroidia.o__Bacteroidales.f__Bacteroidaceae.g__Bacteroides.s__Bacteroides_cellulosilyticus	TRUE	reported	QGZQL3
rs274124	1	36591554	G	A	0.88533	0.265189	0.0591116	7.24909e-06	7738	k__Bacteria.p__Bacteroidetes.c__Bacteroidia.o__Bacteroidales.f__Bacteroidaceae.g__Bacteroides.s__Bacteroides_coprocola	TRUE	reported	HZoeW0
rs12078845	1	54602977	C	A	0.239746	-0.203872	0.0450655	6.07089e-06	7738	k__Bacteria.p__Bacteroidetes.c__Bacteroidia.o__Bacteroidales.f__Bacteroidaceae.g__Bacteroides.s__Bacteroides_coprocola	TRUE	reported	HZoeW0
rs17141635	11	80877325	A	G	0.0512244	-0.408239	0.0847866	1.47279e-06	7738	k__Bacteria.p__Bacteroidetes.c__Bacteroidia.o__Bacteroidales.f__Bacteroidaceae.g__Bacteroides.s__Bacteroides_coprocola	TRUE	reported	HZoeW0
rs116667913	14	90816301	T	C	0.0522771	-0.392908	0.0843559	3.19694e-06	7738	k__Bacteria.p__Bacteroidetes.c__Bacteroidia.o__Bacteroidales.f__Bacteroidaceae.g__Bacteroides.s__Bacteroides_coprocola	TRUE	reported	HZoeW0
rs11708946	3	31495219	A	C	0.245621	-0.0909564	0.0204953	9.08396e-06	7738	k__Bacteria.p__Bacteroidetes.c__Bacteroidia.o__Bacteroidales.f__Bacteroidaceae.g__Bacteroides.s__Bacteroides_dorei	TRUE	reported	dD9PSv
rs795988	4	140747153	C	T	0.347452	0.0819852	0.0184011	8.37212e-06	7738	k__Bacteria.p__Bacteroidetes.c__Bacteroidia.o__Bacteroidales.f__Bacteroidaceae.g__Bacteroides.s__Bacteroides_dorei	TRUE	reported	dD9PSv
rs9313811	5	158968834	T	G	0.185112	-0.118995	0.0227144	1.61668e-07	7738	k__Bacteria.p__Bacteroidetes.c__Bacteroidia.o__Bacteroidales.f__Bacteroidaceae.g__Bacteroides.s__Bacteroides_dorei	TRUE	reported	dD9PSv
rs72819063	5	177707736	A	G	0.0783343	-0.157902	0.0319381	7.65286e-07	7738	k__Bacteria.p__Bacteroidetes.c__Bacteroidia.o__Bacteroidales.f__Bacteroidaceae.g__Bacteroides.s__Bacteroides_dorei	TRUE	reported	dD9PSv
rs62523331	8	103731962	G	A	0.1408	0.124893	0.0270739	3.96799e-06	7738	k__Bacteria.p__Bacteroidetes.c__Bacteroidia.o__Bacteroidales.f__Bacteroidaceae.g__Bacteroides.s__Bacteroides_dorei	TRUE	reported	dD9PSv
rs2721884	8	133534265	A	G	0.684244	0.0940826	0.018166	2.23025e-07	7738	k__Bacteria.p__Bacteroidetes.c__Bacteroidia.o__Bacteroidales.f__Bacteroidaceae.g__Bacteroides.s__Bacteroides_dorei	TRUE	reported	dD9PSv
rs2291958	9	8376899	C	T	0.227777	0.098199	0.0221222	9.04084e-06	7738	k__Bacteria.p__Bacteroidetes.c__Bacteroidia.o__Bacteroidales.f__Bacteroidaceae.g__Bacteroides.s__Bacteroides_dorei	TRUE	reported	dD9PSv
rs10119693	9	21796791	A	G	0.436269	-0.081408	0.0172789	2.4602e-06	7738	k__Bacteria.p__Bacteroidetes.c__Bacteroidia.o__Bacteroidales.f__Bacteroidaceae.g__Bacteroides.s__Bacteroides_dorei	TRUE	reported	dD9PSv
rs6585011	10	112533963	A	G	0.260584	0.0869271	0.01948	8.10547e-06	7738	k__Bacteria.p__Bacteroidetes.c__Bacteroidia.o__Bacteroidales.f__Bacteroidaceae.g__Bacteroides.s__Bacteroides_dorei	TRUE	reported	dD9PSv
rs11037453	11	43521662	C	T	0.0766041	0.149524	0.0317478	2.48025e-06	7738	k__Bacteria.p__Bacteroidetes.c__Bacteroidia.o__Bacteroidales.f__Bacteroidaceae.g__Bacteroides.s__Bacteroides_dorei	TRUE	reported	dD9PSv
rs7998315	13	73854666	A	G	0.260547	-0.0861361	0.0193946	8.94387e-06	7738	k__Bacteria.p__Bacteroidetes.c__Bacteroidia.o__Bacteroidales.f__Bacteroidaceae.g__Bacteroides.s__Bacteroides_dorei	TRUE	reported	dD9PSv
rs9518837	13	103433051	T	C	0.289397	-0.086536	0.0190852	5.78221e-06	7738	k__Bacteria.p__Bacteroidetes.c__Bacteroidia.o__Bacteroidales.f__Bacteroidaceae.g__Bacteroides.s__Bacteroides_dorei	TRUE	reported	dD9PSv
rs227442	14	70447626	T	C	0.186449	0.108916	0.0225637	1.38576e-06	7738	k__Bacteria.p__Bacteroidetes.c__Bacteroidia.o__Bacteroidales.f__Bacteroidaceae.g__Bacteroides.s__Bacteroides_dorei	TRUE	reported	dD9PSv
rs387171	15	24278595	A	G	0.579698	-0.0772341	0.0173479	8.50476e-06	7738	k__Bacteria.p__Bacteroidetes.c__Bacteroidia.o__Bacteroidales.f__Bacteroidaceae.g__Bacteroides.s__Bacteroides_dorei	TRUE	reported	dD9PSv
rs16980431	19	46806257	C	T	0.134304	0.119038	0.0254536	2.91558e-06	7738	k__Bacteria.p__Bacteroidetes.c__Bacteroidia.o__Bacteroidales.f__Bacteroidaceae.g__Bacteroides.s__Bacteroides_dorei	TRUE	reported	dD9PSv
rs838134	19	49257739	C	A	0.291407	-0.0969861	0.019652	8.00746e-07	7738	k__Bacteria.p__Bacteroidetes.c__Bacteroidia.o__Bacteroidales.f__Bacteroidaceae.g__Bacteroides.s__Bacteroides_dorei	TRUE	reported	dD9PSv
rs1861386	2	206599428	T	C	0.585772	-0.122318	0.0275056	8.70675e-06	7738	k__Bacteria.p__Bacteroidetes.c__Bacteroidia.o__Bacteroidales.f__Bacteroidaceae.g__Bacteroides.s__Bacteroides_eggerthii	TRUE	reported	TMzvTg
rs286623	5	154366183	A	G	0.653692	0.125867	0.0283189	8.80429e-06	7738	k__Bacteria.p__Bacteroidetes.c__Bacteroidia.o__Bacteroidales.f__Bacteroidaceae.g__Bacteroides.s__Bacteroides_eggerthii	TRUE	reported	TMzvTg
rs114970711	6	87288279	T	G	0.0684313	-0.252648	0.0541406	3.06351e-06	7738	k__Bacteria.p__Bacteroidetes.c__Bacteroidia.o__Bacteroidales.f__Bacteroidaceae.g__Bacteroides.s__Bacteroides_eggerthii	TRUE	reported	TMzvTg
rs13312424	7	11754881	T	C	0.571065	-0.124602	0.0274661	5.71787e-06	7738	k__Bacteria.p__Bacteroidetes.c__Bacteroidia.o__Bacteroidales.f__Bacteroidaceae.g__Bacteroides.s__Bacteroides_eggerthii	TRUE	reported	TMzvTg
rs7791761	7	69711317	T	C	0.0622544	-0.258265	0.0563192	4.5237e-06	7738	k__Bacteria.p__Bacteroidetes.c__Bacteroidia.o__Bacteroidales.f__Bacteroidaceae.g__Bacteroides.s__Bacteroides_eggerthii	TRUE	reported	TMzvTg
rs4767925	12	121085949	G	A	0.0850648	-0.234803	0.0487333	1.4491e-06	7738	k__Bacteria.p__Bacteroidetes.c__Bacteroidia.o__Bacteroidales.f__Bacteroidaceae.g__Bacteroides.s__Bacteroides_eggerthii	TRUE	reported	TMzvTg
rs9536634	13	54678393	T	A	0.350627	-0.132267	0.0283925	3.18507e-06	7738	k__Bacteria.p__Bacteroidetes.c__Bacteroidia.o__Bacteroidales.f__Bacteroidaceae.g__Bacteroides.s__Bacteroides_eggerthii	TRUE	reported	TMzvTg
rs2487307	14	104632132	A	G	0.615524	-0.153012	0.0331316	3.869e-06	7738	k__Bacteria.p__Bacteroidetes.c__Bacteroidia.o__Bacteroidales.f__Bacteroidaceae.g__Bacteroides.s__Bacteroides_eggerthii	TRUE	reported	TMzvTg
rs2690011	1	15237140	T	C	0.904905	-0.297238	0.0638288	3.21161e-06	7738	k__Bacteria.p__Bacteroidetes.c__Bacteroidia.o__Bacteroidales.f__Bacteroidaceae.g__Bacteroides.s__Bacteroides_faecis	TRUE	reported	8sqoxo
rs7526994	1	209121467	C	G	0.288414	-0.18893	0.0413852	4.99136e-06	7738	k__Bacteria.p__Bacteroidetes.c__Bacteroidia.o__Bacteroidales.f__Bacteroidaceae.g__Bacteroides.s__Bacteroides_faecis	TRUE	reported	8sqoxo
rs79975503	2	173193150	C	A	0.0629941	-0.354071	0.0772714	4.60153e-06	7738	k__Bacteria.p__Bacteroidetes.c__Bacteroidia.o__Bacteroidales.f__Bacteroidaceae.g__Bacteroides.s__Bacteroides_faecis	TRUE	reported	8sqoxo
rs7648378	3	3364182	A	G	0.152132	-0.244486	0.0532914	4.48129e-06	7738	k__Bacteria.p__Bacteroidetes.c__Bacteroidia.o__Bacteroidales.f__Bacteroidaceae.g__Bacteroides.s__Bacteroides_faecis	TRUE	reported	8sqoxo
rs13168379	5	173382761	A	G	0.0608517	-0.426245	0.0794848	8.20347e-08	7738	k__Bacteria.p__Bacteroidetes.c__Bacteroidia.o__Bacteroidales.f__Bacteroidaceae.g__Bacteroides.s__Bacteroides_faecis	TRUE	reported	8sqoxo
rs9399647	6	148627309	T	G	0.648588	-0.177798	0.0383641	3.57843e-06	7738	k__Bacteria.p__Bacteroidetes.c__Bacteroidia.o__Bacteroidales.f__Bacteroidaceae.g__Bacteroides.s__Bacteroides_faecis	TRUE	reported	8sqoxo
rs11772301	7	68426852	T	G	0.15548	0.223141	0.0501194	8.50027e-06	7738	k__Bacteria.p__Bacteroidetes.c__Bacteroidia.o__Bacteroidales.f__Bacteroidaceae.g__Bacteroides.s__Bacteroides_faecis	TRUE	reported	8sqoxo
rs259203	7	89055849	G	A	0.703748	-0.219736	0.0424059	2.19844e-07	7738	k__Bacteria.p__Bacteroidetes.c__Bacteroidia.o__Bacteroidales.f__Bacteroidaceae.g__Bacteroides.s__Bacteroides_faecis	TRUE	reported	8sqoxo
rs73230270	7	95649692	C	A	0.0586212	-0.422541	0.0818682	2.45331e-07	7738	k__Bacteria.p__Bacteroidetes.c__Bacteroidia.o__Bacteroidales.f__Bacteroidaceae.g__Bacteroides.s__Bacteroides_faecis	TRUE	reported	8sqoxo
rs917158	7	141040182	A	G	0.464947	0.18946	0.0360154	1.43647e-07	7738	k__Bacteria.p__Bacteroidetes.c__Bacteroidia.o__Bacteroidales.f__Bacteroidaceae.g__Bacteroides.s__Bacteroides_faecis	TRUE	reported	8sqoxo
rs62516876	8	56769381	G	A	0.154999	0.232126	0.0516597	7.01036e-06	7738	k__Bacteria.p__Bacteroidetes.c__Bacteroidia.o__Bacteroidales.f__Bacteroidaceae.g__Bacteroides.s__Bacteroides_faecis	TRUE	reported	8sqoxo
rs73068710	12	13091573	A	G	0.0915007	0.290597	0.0636582	4.99595e-06	7738	k__Bacteria.p__Bacteroidetes.c__Bacteroidia.o__Bacteroidales.f__Bacteroidaceae.g__Bacteroides.s__Bacteroides_faecis	TRUE	reported	8sqoxo
rs7314394	12	27152666	C	T	0.918665	-0.326054	0.0676043	1.41431e-06	7738	k__Bacteria.p__Bacteroidetes.c__Bacteroidia.o__Bacteroidales.f__Bacteroidaceae.g__Bacteroides.s__Bacteroides_faecis	TRUE	reported	8sqoxo
rs4964509	12	107357058	T	C	0.418803	-0.160986	0.0364344	9.93814e-06	7738	k__Bacteria.p__Bacteroidetes.c__Bacteroidia.o__Bacteroidales.f__Bacteroidaceae.g__Bacteroides.s__Bacteroides_faecis	TRUE	reported	8sqoxo
rs36017291	16	17420514	C	A	0.442014	0.169229	0.0367915	4.23174e-06	7738	k__Bacteria.p__Bacteroidetes.c__Bacteroidia.o__Bacteroidales.f__Bacteroidaceae.g__Bacteroides.s__Bacteroides_faecis	TRUE	reported	8sqoxo
rs1042840	11	102814110	C	T	0.245867	-0.189953	0.0421483	6.58192e-06	7738	k__Bacteria.p__Bacteroidetes.c__Bacteroidia.o__Bacteroidales.f__Bacteroidaceae.g__Bacteroides.s__Bacteroides_intestinalis	TRUE	reported	wYFD7k
rs72656234	13	109730036	A	G	0.0650805	-0.364852	0.0753615	1.28954e-06	7738	k__Bacteria.p__Bacteroidetes.c__Bacteroidia.o__Bacteroidales.f__Bacteroidaceae.g__Bacteroides.s__Bacteroides_intestinalis	TRUE	reported	wYFD7k
rs4793180	17	43121308	T	C	0.185396	-0.209751	0.0473993	9.63608e-06	7738	k__Bacteria.p__Bacteroidetes.c__Bacteroidia.o__Bacteroidales.f__Bacteroidaceae.g__Bacteroides.s__Bacteroides_intestinalis	TRUE	reported	wYFD7k
rs4814260	20	13775032	T	A	0.382312	-0.178894	0.0389757	4.43495e-06	7738	k__Bacteria.p__Bacteroidetes.c__Bacteroidia.o__Bacteroidales.f__Bacteroidaceae.g__Bacteroides.s__Bacteroides_intestinalis	TRUE	reported	wYFD7k
rs12621563	2	126039243	G	A	0.498942	-0.119565	0.0242975	8.61653e-07	7738	k__Bacteria.p__Bacteroidetes.c__Bacteroidia.o__Bacteroidales.f__Bacteroidaceae.g__Bacteroides.s__Bacteroides_massiliensis	TRUE	reported	5qiAnp
rs6532564	4	96464931	C	G	0.787015	-0.140127	0.0315704	9.05603e-06	7738	k__Bacteria.p__Bacteroidetes.c__Bacteroidia.o__Bacteroidales.f__Bacteroidaceae.g__Bacteroides.s__Bacteroides_massiliensis	TRUE	reported	5qiAnp
rs17807243	4	124386894	T	C	0.139747	-0.173678	0.0384507	6.27523e-06	7738	k__Bacteria.p__Bacteroidetes.c__Bacteroidia.o__Bacteroidales.f__Bacteroidaceae.g__Bacteroides.s__Bacteroides_massiliensis	TRUE	reported	5qiAnp
rs4916966	7	181005	G	C	0.479264	0.110844	0.0245683	6.43239e-06	7738	k__Bacteria.p__Bacteroidetes.c__Bacteroidia.o__Bacteroidales.f__Bacteroidaceae.g__Bacteroides.s__Bacteroides_massiliensis	TRUE	reported	5qiAnp
rs112691179	10	953842	T	C	0.111026	0.177126	0.0398192	8.65688e-06	7738	k__Bacteria.p__Bacteroidetes.c__Bacteroidia.o__Bacteroidales.f__Bacteroidaceae.g__Bacteroides.s__Bacteroides_massiliensis	TRUE	reported	5qiAnp
rs4937922	11	134490977	A	G	0.0580265	-0.237213	0.0522438	5.61201e-06	7738	k__Bacteria.p__Bacteroidetes.c__Bacteroidia.o__Bacteroidales.f__Bacteroidaceae.g__Bacteroides.s__Bacteroides_massiliensis	TRUE	reported	5qiAnp
rs61944855	12	101231320	A	G	0.244627	-0.148523	0.028725	2.33462e-07	7738	k__Bacteria.p__Bacteroidetes.c__Bacteroidia.o__Bacteroidales.f__Bacteroidaceae.g__Bacteroides.s__Bacteroides_massiliensis	TRUE	reported	5qiAnp
rs2432926	5	154996909	A	G	0.051061	0.367179	0.0767104	1.69671e-06	7738	k__Bacteria.p__Bacteroidetes.c__Bacteroidia.o__Bacteroidales.f__Bacteroidaceae.g__Bacteroides.s__Bacteroides_plebeius	TRUE	reported	SS1sRh
rs7070312	10	15798477	G	T	0.164993	-0.208945	0.0458115	5.09178e-06	7738	k__Bacteria.p__Bacteroidetes.c__Bacteroidia.o__Bacteroidales.f__Bacteroidaceae.g__Bacteroides.s__Bacteroides_plebeius	TRUE	reported	SS1sRh
rs12578852	12	108699774	T	C	0.0886438	-0.293991	0.0608828	1.3735e-06	7738	k__Bacteria.p__Bacteroidetes.c__Bacteroidia.o__Bacteroidales.f__Bacteroidaceae.g__Bacteroides.s__Bacteroides_plebeius	TRUE	reported	SS1sRh
rs10145379	14	38065813	G	T	0.585952	0.169767	0.0347573	1.03767e-06	7738	k__Bacteria.p__Bacteroidetes.c__Bacteroidia.o__Bacteroidales.f__Bacteroidaceae.g__Bacteroides.s__Bacteroides_plebeius	TRUE	reported	SS1sRh
rs1828518	16	78635193	T	C	0.82148	-0.202383	0.0449495	6.71724e-06	7738	k__Bacteria.p__Bacteroidetes.c__Bacteroidia.o__Bacteroidales.f__Bacteroidaceae.g__Bacteroides.s__Bacteroides_plebeius	TRUE	reported	SS1sRh
rs34375501	19	31280754	C	T	0.237815	-0.174622	0.0394652	9.65735e-06	7738	k__Bacteria.p__Bacteroidetes.c__Bacteroidia.o__Bacteroidales.f__Bacteroidaceae.g__Bacteroides.s__Bacteroides_plebeius	TRUE	reported	SS1sRh
rs28681338	22	43881816	A	G	0.100041	-0.25565	0.0570272	7.36165e-06	7738	k__Bacteria.p__Bacteroidetes.c__Bacteroidia.o__Bacteroidales.f__Bacteroidaceae.g__Bacteroides.s__Bacteroides_plebeius	TRUE	reported	SS1sRh
rs17111728	1	55691384	C	T	0.0711268	0.3336	0.072423	4.09959e-06	7738	k__Bacteria.p__Bacteroidetes.c__Bacteroidia.o__Bacteroidales.f__Bacteroidaceae.g__Bacteroides.s__Bacteroides_salyersiae	TRUE	reported	i4HLMO
rs76194327	3	116352196	A	T	0.0642392	0.379903	0.0854692	8.79296e-06	7738	k__Bacteria.p__Bacteroidetes.c__Bacteroidia.o__Bacteroidales.f__Bacteroidaceae.g__Bacteroides.s__Bacteroides_salyersiae	TRUE	reported	i4HLMO
rs16845299	4	71520630	T	C	0.262023	0.266974	0.0538601	7.16645e-07	7738	k__Bacteria.p__Bacteroidetes.c__Bacteroidia.o__Bacteroidales.f__Bacteroidaceae.g__Bacteroides.s__Bacteroides_salyersiae	TRUE	reported	i4HLMO
rs3776996	5	153797049	A	G	0.171479	0.241028	0.0495792	1.16512e-06	7738	k__Bacteria.p__Bacteroidetes.c__Bacteroidia.o__Bacteroidales.f__Bacteroidaceae.g__Bacteroides.s__Bacteroides_salyersiae	TRUE	reported	i4HLMO
rs1265300	6	4456400	G	A	0.503447	-0.177503	0.0385789	4.20388e-06	7738	k__Bacteria.p__Bacteroidetes.c__Bacteroidia.o__Bacteroidales.f__Bacteroidaceae.g__Bacteroides.s__Bacteroides_salyersiae	TRUE	reported	i4HLMO
rs412657	6	32211085	G	T	0.404577	-0.175941	0.0388333	5.87996e-06	7738	k__Bacteria.p__Bacteroidetes.c__Bacteroidia.o__Bacteroidales.f__Bacteroidaceae.g__Bacteroides.s__Bacteroides_salyersiae	TRUE	reported	i4HLMO
rs12534702	7	36769290	T	C	0.344151	0.177922	0.0399738	8.54874e-06	7738	k__Bacteria.p__Bacteroidetes.c__Bacteroidia.o__Bacteroidales.f__Bacteroidaceae.g__Bacteroides.s__Bacteroides_salyersiae	TRUE	reported	i4HLMO
rs117662076	10	120769498	A	G	0.0551947	0.40355	0.0882902	4.86048e-06	7738	k__Bacteria.p__Bacteroidetes.c__Bacteroidia.o__Bacteroidales.f__Bacteroidaceae.g__Bacteroides.s__Bacteroides_salyersiae	TRUE	reported	i4HLMO
rs12896430	14	21431376	A	G	0.687717	-0.192312	0.0420479	4.79347e-06	7738	k__Bacteria.p__Bacteroidetes.c__Bacteroidia.o__Bacteroidales.f__Bacteroidaceae.g__Bacteroides.s__Bacteroides_salyersiae	TRUE	reported	i4HLMO
rs9946886	18	51209577	G	A	0.337762	-0.190905	0.042414	6.76362e-06	7738	k__Bacteria.p__Bacteroidetes.c__Bacteroidia.o__Bacteroidales.f__Bacteroidaceae.g__Bacteroides.s__Bacteroides_salyersiae	TRUE	reported	i4HLMO
rs77320409	4	177157194	A	C	0.0856001	0.196849	0.0415042	2.10716e-06	7738	k__Bacteria.p__Bacteroidetes.c__Bacteroidia.o__Bacteroidales.f__Porphyromonadaceae.g__Coprobacter.s__Coprobacter_fastidiosus	TRUE	reported	RqOs1n
rs112428203	7	147486250	T	C	0.174616	-0.139492	0.0305328	4.90998e-06	7738	k__Bacteria.p__Bacteroidetes.c__Bacteroidia.o__Bacteroidales.f__Porphyromonadaceae.g__Coprobacter.s__Coprobacter_fastidiosus	TRUE	reported	RqOs1n
rs2697923	11	47363215	T	G	0.651908	-0.122603	0.024144	3.81432e-07	7738	k__Bacteria.p__Bacteroidetes.c__Bacteroidia.o__Bacteroidales.f__Porphyromonadaceae.g__Coprobacter.s__Coprobacter_fastidiosus	TRUE	reported	RqOs1n
rs1896610	12	20347763	A	G	0.202817	-0.134792	0.0289918	3.33028e-06	7738	k__Bacteria.p__Bacteroidetes.c__Bacteroidia.o__Bacteroidales.f__Porphyromonadaceae.g__Coprobacter.s__Coprobacter_fastidiosus	TRUE	reported	RqOs1n
rs79594952	13	59329981	G	A	0.146863	0.171836	0.0334913	2.88556e-07	7738	k__Bacteria.p__Bacteroidetes.c__Bacteroidia.o__Bacteroidales.f__Porphyromonadaceae.g__Coprobacter.s__Coprobacter_fastidiosus	TRUE	reported	RqOs1n
rs12232484	17	21062412	C	T	0.445343	-0.125506	0.0237135	1.20587e-07	7738	k__Bacteria.p__Bacteroidetes.c__Bacteroidia.o__Bacteroidales.f__Porphyromonadaceae.g__Coprobacter.s__Coprobacter_fastidiosus	TRUE	reported	RqOs1n
rs12463384	19	21799037	A	C	0.373021	0.113367	0.0244873	3.66292e-06	7738	k__Bacteria.p__Bacteroidetes.c__Bacteroidia.o__Bacteroidales.f__Porphyromonadaceae.g__Coprobacter.s__Coprobacter_fastidiosus	TRUE	reported	RqOs1n
rs16848174	3	175195490	G	C	0.0675263	0.148535	0.0333148	8.25197e-06	7738	k__Bacteria.p__Bacteroidetes.c__Bacteroidia.o__Bacteroidales.f__Porphyromonadaceae.g__Parabacteroides	TRUE	reported	40piYD
rs702101	5	171276393	A	G	0.62402	0.0799075	0.0179312	8.33688e-06	7738	k__Bacteria.p__Bacteroidetes.c__Bacteroidia.o__Bacteroidales.f__Porphyromonadaceae.g__Parabacteroides	TRUE	reported	40piYD
rs113638576	5	176756088	T	C	0.131189	-0.115999	0.0257425	6.6029e-06	7738	k__Bacteria.p__Bacteroidetes.c__Bacteroidia.o__Bacteroidales.f__Porphyromonadaceae.g__Parabacteroides	TRUE	reported	40piYD
rs6910508	6	166531345	A	G	0.324371	0.0819775	0.0178218	4.22791e-06	7738	k__Bacteria.p__Bacteroidetes.c__Bacteroidia.o__Bacteroidales.f__Porphyromonadaceae.g__Parabacteroides	TRUE	reported	40piYD
rs17706792	7	104500549	G	A	0.283512	0.0880518	0.0190049	3.60188e-06	7738	k__Bacteria.p__Bacteroidetes.c__Bacteroidia.o__Bacteroidales.f__Porphyromonadaceae.g__Parabacteroides	TRUE	reported	40piYD
rs9409512	9	97061771	A	G	0.400457	0.0776497	0.0170857	5.50107e-06	7738	k__Bacteria.p__Bacteroidetes.c__Bacteroidia.o__Bacteroidales.f__Porphyromonadaceae.g__Parabacteroides	TRUE	reported	40piYD
rs9663125	10	29866909	T	G	0.434982	0.0764387	0.0168408	5.65458e-06	7738	k__Bacteria.p__Bacteroidetes.c__Bacteroidia.o__Bacteroidales.f__Porphyromonadaceae.g__Parabacteroides	TRUE	reported	40piYD
rs315588	10	36487049	T	C	0.183821	0.0972865	0.0218412	8.41794e-06	7738	k__Bacteria.p__Bacteroidetes.c__Bacteroidia.o__Bacteroidales.f__Porphyromonadaceae.g__Parabacteroides	TRUE	reported	40piYD
rs56238206	11	13918589	A	G	0.144301	0.113252	0.0240443	2.47529e-06	7738	k__Bacteria.p__Bacteroidetes.c__Bacteroidia.o__Bacteroidales.f__Porphyromonadaceae.g__Parabacteroides	TRUE	reported	40piYD
rs541877	11	102357529	G	A	0.209692	0.0928494	0.0205642	6.32881e-06	7738	k__Bacteria.p__Bacteroidetes.c__Bacteroidia.o__Bacteroidales.f__Porphyromonadaceae.g__Parabacteroides	TRUE	reported	40piYD
rs11603389	11	130448209	G	C	0.096049	0.128011	0.0284243	6.682e-06	7738	k__Bacteria.p__Bacteroidetes.c__Bacteroidia.o__Bacteroidales.f__Porphyromonadaceae.g__Parabacteroides	TRUE	reported	40piYD
rs366171	16	66906450	T	A	0.391149	-0.0836442	0.0171412	1.0624e-06	7738	k__Bacteria.p__Bacteroidetes.c__Bacteroidia.o__Bacteroidales.f__Porphyromonadaceae.g__Parabacteroides	TRUE	reported	40piYD
rs17639446	17	48273903	C	A	0.121318	-0.128672	0.0281575	4.8839e-06	7738	k__Bacteria.p__Bacteroidetes.c__Bacteroidia.o__Bacteroidales.f__Porphyromonadaceae.g__Parabacteroides	TRUE	reported	40piYD
rs11083824	19	46910130	G	C	0.65056	0.0813916	0.0179671	5.8976e-06	7738	k__Bacteria.p__Bacteroidetes.c__Bacteroidia.o__Bacteroidales.f__Porphyromonadaceae.g__Parabacteroides	TRUE	reported	40piYD
rs10854303	21	29126637	G	A	0.80931	-0.101857	0.0217912	2.95046e-06	7738	k__Bacteria.p__Bacteroidetes.c__Bacteroidia.o__Bacteroidales.f__Porphyromonadaceae.g__Parabacteroides	TRUE	reported	40piYD
rs6688656	1	166377590	G	T	0.57415	-0.0827272	0.0185553	8.25652e-06	7738	k__Bacteria.p__Bacteroidetes.c__Bacteroidia.o__Bacteroidales.f__Porphyromonadaceae.g__Parabacteroides.s__Parabacteroides_distasonis	TRUE	reported	8WswDt
rs62227335	3	140418	T	C	0.0539575	-0.216031	0.0401629	7.49479e-08	7738	k__Bacteria.p__Bacteroidetes.c__Bacteroidia.o__Bacteroidales.f__Porphyromonadaceae.g__Parabacteroides.s__Parabacteroides_distasonis	TRUE	reported	8WswDt
rs2729003	3	2148393	A	G	0.5999	-0.0907052	0.020284	7.7578e-06	7738	k__Bacteria.p__Bacteroidetes.c__Bacteroidia.o__Bacteroidales.f__Porphyromonadaceae.g__Parabacteroides.s__Parabacteroides_distasonis	TRUE	reported	8WswDt
rs3796338	3	3854531	G	A	0.357265	0.0850208	0.019113	8.6542e-06	7738	k__Bacteria.p__Bacteroidetes.c__Bacteroidia.o__Bacteroidales.f__Porphyromonadaceae.g__Parabacteroides.s__Parabacteroides_distasonis	TRUE	reported	8WswDt
rs56384338	6	79909648	C	G	0.505282	0.0862656	0.0183788	2.68221e-06	7738	k__Bacteria.p__Bacteroidetes.c__Bacteroidia.o__Bacteroidales.f__Porphyromonadaceae.g__Parabacteroides.s__Parabacteroides_distasonis	TRUE	reported	8WswDt
rs3735683	7	1025533	T	C	0.21672	0.10494	0.0220496	1.94295e-06	7738	k__Bacteria.p__Bacteroidetes.c__Bacteroidia.o__Bacteroidales.f__Porphyromonadaceae.g__Parabacteroides.s__Parabacteroides_distasonis	TRUE	reported	8WswDt
rs3814989	7	18634822	C	T	0.25714	0.09487	0.0208954	5.61891e-06	7738	k__Bacteria.p__Bacteroidetes.c__Bacteroidia.o__Bacteroidales.f__Porphyromonadaceae.g__Parabacteroides.s__Parabacteroides_distasonis	TRUE	reported	8WswDt
rs6970565	7	46173126	C	T	0.371978	-0.0869376	0.0192049	5.98711e-06	7738	k__Bacteria.p__Bacteroidetes.c__Bacteroidia.o__Bacteroidales.f__Porphyromonadaceae.g__Parabacteroides.s__Parabacteroides_distasonis	TRUE	reported	8WswDt
rs7853135	9	105974249	C	T	0.660589	-0.0868403	0.0191875	6.01482e-06	7738	k__Bacteria.p__Bacteroidetes.c__Bacteroidia.o__Bacteroidales.f__Porphyromonadaceae.g__Parabacteroides.s__Parabacteroides_distasonis	TRUE	reported	8WswDt
rs60248492	16	69943500	G	C	0.0602122	-0.187154	0.0388118	1.42059e-06	7738	k__Bacteria.p__Bacteroidetes.c__Bacteroidia.o__Bacteroidales.f__Porphyromonadaceae.g__Parabacteroides.s__Parabacteroides_distasonis	TRUE	reported	8WswDt
rs6603134	19	8106521	G	A	0.593815	-0.0823059	0.0183647	7.40355e-06	7738	k__Bacteria.p__Bacteroidetes.c__Bacteroidia.o__Bacteroidales.f__Porphyromonadaceae.g__Parabacteroides.s__Parabacteroides_distasonis	TRUE	reported	8WswDt
rs12116657	1	63034646	C	A	0.186049	-0.111275	0.0241536	4.08581e-06	7738	k__Bacteria.p__Bacteroidetes.c__Bacteroidia.o__Bacteroidales.f__Porphyromonadaceae.g__Parabacteroides.s__Parabacteroides_merdae	TRUE	reported	AfMXkj
rs7631540	3	113830519	T	C	0.454162	0.0825402	0.0183823	7.11582e-06	7738	k__Bacteria.p__Bacteroidetes.c__Bacteroidia.o__Bacteroidales.f__Porphyromonadaceae.g__Parabacteroides.s__Parabacteroides_merdae	TRUE	reported	AfMXkj
rs1508792	5	98109148	C	G	0.578673	-0.0876039	0.0183017	1.69595e-06	7738	k__Bacteria.p__Bacteroidetes.c__Bacteroidia.o__Bacteroidales.f__Porphyromonadaceae.g__Parabacteroides.s__Parabacteroides_merdae	TRUE	reported	AfMXkj
rs702101	5	171276393	A	G	0.623602	0.089625	0.0198436	6.28498e-06	7738	k__Bacteria.p__Bacteroidetes.c__Bacteroidia.o__Bacteroidales.f__Porphyromonadaceae.g__Parabacteroides.s__Parabacteroides_merdae	TRUE	reported	AfMXkj
rs66722558	6	132090239	T	G	0.0540512	0.199748	0.0409473	1.0707e-06	7738	k__Bacteria.p__Bacteroidetes.c__Bacteroidia.o__Bacteroidales.f__Porphyromonadaceae.g__Parabacteroides.s__Parabacteroides_merdae	TRUE	reported	AfMXkj
rs4237122	9	133313115	A	G	0.105188	0.141557	0.0307803	4.2461e-06	7738	k__Bacteria.p__Bacteroidetes.c__Bacteroidia.o__Bacteroidales.f__Porphyromonadaceae.g__Parabacteroides.s__Parabacteroides_merdae	TRUE	reported	AfMXkj
rs10733815	10	67316008	A	G	0.776162	0.109025	0.0228223	1.77821e-06	7738	k__Bacteria.p__Bacteroidetes.c__Bacteroidia.o__Bacteroidales.f__Porphyromonadaceae.g__Parabacteroides.s__Parabacteroides_merdae	TRUE	reported	AfMXkj
rs2005874	19	46810991	T	C	0.0856528	0.171144	0.0335108	3.27105e-07	7738	k__Bacteria.p__Bacteroidetes.c__Bacteroidia.o__Bacteroidales.f__Porphyromonadaceae.g__Parabacteroides.s__Parabacteroides_merdae	TRUE	reported	AfMXkj
rs148330790	22	24326693	A	G	0.0950615	0.218192	0.0457119	1.81328e-06	7738	k__Bacteria.p__Bacteroidetes.c__Bacteroidia.o__Bacteroidales.f__Porphyromonadaceae.g__Parabacteroides.s__Parabacteroides_merdae	TRUE	reported	AfMXkj
rs891501	2	10086506	T	G	0.858175	-0.157352	0.0331489	2.0663e-06	7738	k__Bacteria.p__Bacteroidetes.c__Bacteroidia.o__Bacteroidales.f__Prevotellaceae.g__Paraprevotella	TRUE	reported	oAc0bd
rs72810711	2	27356929	C	G	0.264503	0.114019	0.0257271	9.3414e-06	7738	k__Bacteria.p__Bacteroidetes.c__Bacteroidia.o__Bacteroidales.f__Prevotellaceae.g__Paraprevotella	TRUE	reported	oAc0bd
rs704272	3	71706327	C	T	0.800105	-0.156448	0.0351462	8.53332e-06	7738	k__Bacteria.p__Bacteroidetes.c__Bacteroidia.o__Bacteroidales.f__Prevotellaceae.g__Paraprevotella	TRUE	reported	oAc0bd
rs115309509	3	179889361	A	T	0.0614025	0.219253	0.0491802	8.26674e-06	7738	k__Bacteria.p__Bacteroidetes.c__Bacteroidia.o__Bacteroidales.f__Prevotellaceae.g__Paraprevotella	TRUE	reported	oAc0bd
rs2882286	4	161233662	G	A	0.159538	0.141604	0.030424	3.25001e-06	7738	k__Bacteria.p__Bacteroidetes.c__Bacteroidia.o__Bacteroidales.f__Prevotellaceae.g__Paraprevotella	TRUE	reported	oAc0bd
rs246783	5	75669542	G	A	0.578874	0.113643	0.0243381	3.02174e-06	7738	k__Bacteria.p__Bacteroidetes.c__Bacteroidia.o__Bacteroidales.f__Prevotellaceae.g__Paraprevotella	TRUE	reported	oAc0bd
rs7794024	7	101245484	G	A	0.752057	0.121662	0.0262543	3.58692e-06	7738	k__Bacteria.p__Bacteroidetes.c__Bacteroidia.o__Bacteroidales.f__Prevotellaceae.g__Paraprevotella	TRUE	reported	oAc0bd
rs61407789	8	140442317	A	G	0.0689527	-0.202035	0.045734	9.97996e-06	7738	k__Bacteria.p__Bacteroidetes.c__Bacteroidia.o__Bacteroidales.f__Prevotellaceae.g__Paraprevotella	TRUE	reported	oAc0bd
rs10760885	9	105142673	A	T	0.527096	0.112996	0.0224076	4.58871e-07	7738	k__Bacteria.p__Bacteroidetes.c__Bacteroidia.o__Bacteroidales.f__Prevotellaceae.g__Paraprevotella	TRUE	reported	oAc0bd
rs4767918	12	121053044	C	T	0.429707	0.110515	0.0237353	3.22203e-06	7738	k__Bacteria.p__Bacteroidetes.c__Bacteroidia.o__Bacteroidales.f__Prevotellaceae.g__Paraprevotella	TRUE	reported	oAc0bd
rs12895134	14	94394345	A	G	0.555549	0.100351	0.0226398	9.31493e-06	7738	k__Bacteria.p__Bacteroidetes.c__Bacteroidia.o__Bacteroidales.f__Prevotellaceae.g__Paraprevotella	TRUE	reported	oAc0bd
rs11678259	2	53508689	G	T	0.320759	0.117013	0.0262963	8.59568e-06	7738	k__Bacteria.p__Bacteroidetes.c__Bacteroidia.o__Bacteroidales.f__Prevotellaceae.g__Paraprevotella.s__Paraprevotella_clara	TRUE	reported	F03vJD
rs113022358	2	127208407	T	C	0.0795312	0.200395	0.0452748	9.59067e-06	7738	k__Bacteria.p__Bacteroidetes.c__Bacteroidia.o__Bacteroidales.f__Prevotellaceae.g__Paraprevotella.s__Paraprevotella_clara	TRUE	reported	F03vJD
rs6748817	2	205258852	G	A	0.824477	0.15142	0.033392	5.77067e-06	7738	k__Bacteria.p__Bacteroidetes.c__Bacteroidia.o__Bacteroidales.f__Prevotellaceae.g__Paraprevotella.s__Paraprevotella_clara	TRUE	reported	F03vJD
rs13429913	2	228058913	T	C	0.385846	0.111297	0.0249482	8.15386e-06	7738	k__Bacteria.p__Bacteroidetes.c__Bacteroidia.o__Bacteroidales.f__Prevotellaceae.g__Paraprevotella.s__Paraprevotella_clara	TRUE	reported	F03vJD
rs4459949	4	161237172	G	A	0.844497	-0.16846	0.0323433	1.90363e-07	7738	k__Bacteria.p__Bacteroidetes.c__Bacteroidia.o__Bacteroidales.f__Prevotellaceae.g__Paraprevotella.s__Paraprevotella_clara	TRUE	reported	F03vJD
rs56353270	6	3651407	A	G	0.0676608	-0.227444	0.0488069	3.16094e-06	7738	k__Bacteria.p__Bacteroidetes.c__Bacteroidia.o__Bacteroidales.f__Prevotellaceae.g__Paraprevotella.s__Paraprevotella_clara	TRUE	reported	F03vJD
rs9462447	6	12080585	C	A	0.144878	-0.15346	0.0344169	8.24006e-06	7738	k__Bacteria.p__Bacteroidetes.c__Bacteroidia.o__Bacteroidales.f__Prevotellaceae.g__Paraprevotella.s__Paraprevotella_clara	TRUE	reported	F03vJD
rs2027516	6	136131888	A	G	0.313637	0.119616	0.0257131	3.28807e-06	7738	k__Bacteria.p__Bacteroidetes.c__Bacteroidia.o__Bacteroidales.f__Prevotellaceae.g__Paraprevotella.s__Paraprevotella_clara	TRUE	reported	F03vJD
rs9397388	6	151626774	G	T	0.646438	-0.113861	0.0252374	6.43422e-06	7738	k__Bacteria.p__Bacteroidetes.c__Bacteroidia.o__Bacteroidales.f__Prevotellaceae.g__Paraprevotella.s__Paraprevotella_clara	TRUE	reported	F03vJD
rs12686124	9	109618233	G	A	0.0727698	-0.213224	0.0464187	4.35883e-06	7738	k__Bacteria.p__Bacteroidetes.c__Bacteroidia.o__Bacteroidales.f__Prevotellaceae.g__Paraprevotella.s__Paraprevotella_clara	TRUE	reported	F03vJD
rs1305081	13	29254871	A	G	0.128637	0.182505	0.0361045	4.30568e-07	7738	k__Bacteria.p__Bacteroidetes.c__Bacteroidia.o__Bacteroidales.f__Prevotellaceae.g__Paraprevotella.s__Paraprevotella_clara	TRUE	reported	F03vJD
rs57091306	19	53549135	G	C	0.123836	0.170615	0.0374643	5.26148e-06	7738	k__Bacteria.p__Bacteroidetes.c__Bacteroidia.o__Bacteroidales.f__Prevotellaceae.g__Paraprevotella.s__Paraprevotella_clara	TRUE	reported	F03vJD
rs73415022	22	35855603	C	T	0.141355	0.174909	0.0351324	6.40592e-07	7738	k__Bacteria.p__Bacteroidetes.c__Bacteroidia.o__Bacteroidales.f__Prevotellaceae.g__Paraprevotella.s__Paraprevotella_clara	TRUE	reported	F03vJD
rs6745806	2	139296037	G	A	0.93549	-0.166005	0.0372502	8.33083e-06	7738	k__Bacteria.p__Bacteroidetes.c__Bacteroidia.o__Bacteroidales.f__Prevotellaceae.g__Prevotella	TRUE	reported	b0OK0T
rs79216963	2	180583709	A	T	0.100826	-0.154653	0.0337699	4.65855e-06	7738	k__Bacteria.p__Bacteroidetes.c__Bacteroidia.o__Bacteroidales.f__Prevotellaceae.g__Prevotella	TRUE	reported	b0OK0T
rs4503137	8	17991955	T	G	0.717768	0.0928319	0.0204764	5.79824e-06	7738	k__Bacteria.p__Bacteroidetes.c__Bacteroidia.o__Bacteroidales.f__Prevotellaceae.g__Prevotella	TRUE	reported	b0OK0T
rs139901450	9	35597685	T	C	0.0554398	0.182533	0.0405495	6.74813e-06	7738	k__Bacteria.p__Bacteroidetes.c__Bacteroidia.o__Bacteroidales.f__Prevotellaceae.g__Prevotella	TRUE	reported	b0OK0T
rs73654027	9	94443717	C	G	0.114751	0.132515	0.0291489	5.46414e-06	7738	k__Bacteria.p__Bacteroidetes.c__Bacteroidia.o__Bacteroidales.f__Prevotellaceae.g__Prevotella	TRUE	reported	b0OK0T
rs9517773	13	100217440	G	A	0.18938	-0.110907	0.0249114	8.50491e-06	7738	k__Bacteria.p__Bacteroidetes.c__Bacteroidia.o__Bacteroidales.f__Prevotellaceae.g__Prevotella	TRUE	reported	b0OK0T
rs2330438	22	23715418	A	T	0.517879	0.0978385	0.0198521	8.2923e-07	7738	k__Bacteria.p__Bacteroidetes.c__Bacteroidia.o__Bacteroidales.f__Prevotellaceae.g__Prevotella	TRUE	reported	b0OK0T
rs6005414	22	27783185	A	G	0.508609	0.087569	0.0183949	1.9311e-06	7738	k__Bacteria.p__Bacteroidetes.c__Bacteroidia.o__Bacteroidales.f__Prevotellaceae.g__Prevotella	TRUE	reported	b0OK0T
rs6745806	2	139296037	G	A	0.935626	-0.167427	0.0376791	8.85015e-06	7738	k__Bacteria.p__Bacteroidetes.c__Bacteroidia.o__Bacteroidales.f__Prevotellaceae.g__Prevotella.s__Prevotella_copri	TRUE	reported	fFkvky
rs79216963	2	180583709	A	T	0.100574	-0.155553	0.0341678	5.29841e-06	7738	k__Bacteria.p__Bacteroidetes.c__Bacteroidia.o__Bacteroidales.f__Prevotellaceae.g__Prevotella.s__Prevotella_copri	TRUE	reported	fFkvky
rs12657476	5	150566196	T	C	0.459629	-0.0931547	0.019803	2.55016e-06	7738	k__Bacteria.p__Bacteroidetes.c__Bacteroidia.o__Bacteroidales.f__Prevotellaceae.g__Prevotella.s__Prevotella_copri	TRUE	reported	fFkvky
rs4503137	8	17991955	T	G	0.718361	0.0964986	0.0206581	2.99401e-06	7738	k__Bacteria.p__Bacteroidetes.c__Bacteroidia.o__Bacteroidales.f__Prevotellaceae.g__Prevotella.s__Prevotella_copri	TRUE	reported	fFkvky
rs73654027	9	94443717	C	G	0.114452	0.138723	0.029459	2.48893e-06	7738	k__Bacteria.p__Bacteroidetes.c__Bacteroidia.o__Bacteroidales.f__Prevotellaceae.g__Prevotella.s__Prevotella_copri	TRUE	reported	fFkvky
rs7088001	10	113295291	G	A	0.130522	0.121321	0.0269851	6.92956e-06	7738	k__Bacteria.p__Bacteroidetes.c__Bacteroidia.o__Bacteroidales.f__Prevotellaceae.g__Prevotella.s__Prevotella_copri	TRUE	reported	fFkvky
rs2421570	11	34052765	A	G	0.363422	-0.0884542	0.0198105	8.00612e-06	7738	k__Bacteria.p__Bacteroidetes.c__Bacteroidia.o__Bacteroidales.f__Prevotellaceae.g__Prevotella.s__Prevotella_copri	TRUE	reported	fFkvky
rs7930251	11	111155302	T	C	0.341935	-0.0870117	0.0193783	7.11677e-06	7738	k__Bacteria.p__Bacteroidetes.c__Bacteroidia.o__Bacteroidales.f__Prevotellaceae.g__Prevotella.s__Prevotella_copri	TRUE	reported	fFkvky
rs12870360	13	49405223	A	G	0.442716	-0.0847702	0.0191442	9.51157e-06	7738	k__Bacteria.p__Bacteroidetes.c__Bacteroidia.o__Bacteroidales.f__Prevotellaceae.g__Prevotella.s__Prevotella_copri	TRUE	reported	fFkvky
rs9517773	13	100217440	G	A	0.188886	-0.114611	0.025178	5.31308e-06	7738	k__Bacteria.p__Bacteroidetes.c__Bacteroidia.o__Bacteroidales.f__Prevotellaceae.g__Prevotella.s__Prevotella_copri	TRUE	reported	fFkvky
rs72799593	16	84948251	T	C	0.0830449	0.157054	0.0339477	3.7217e-06	7738	k__Bacteria.p__Bacteroidetes.c__Bacteroidia.o__Bacteroidales.f__Prevotellaceae.g__Prevotella.s__Prevotella_copri	TRUE	reported	fFkvky
rs55749361	21	28158333	T	A	0.0862231	-0.158693	0.0352357	6.67614e-06	7738	k__Bacteria.p__Bacteroidetes.c__Bacteroidia.o__Bacteroidales.f__Prevotellaceae.g__Prevotella.s__Prevotella_copri	TRUE	reported	fFkvky
rs2330438	22	23715418	A	T	0.516688	0.0949466	0.0200351	2.14769e-06	7738	k__Bacteria.p__Bacteroidetes.c__Bacteroidia.o__Bacteroidales.f__Prevotellaceae.g__Prevotella.s__Prevotella_copri	TRUE	reported	fFkvky
rs6005414	22	27783185	A	G	0.509002	0.0822546	0.0185732	9.48182e-06	7738	k__Bacteria.p__Bacteroidetes.c__Bacteroidia.o__Bacteroidales.f__Prevotellaceae.g__Prevotella.s__Prevotella_copri	TRUE	reported	fFkvky
rs1443711	2	31394676	G	A	0.290423	0.110108	0.0239182	4.15363e-06	7738	k__Bacteria.p__Bacteroidetes.c__Bacteroidia.o__Bacteroidales.f__Rikenellaceae.g__Alistipes.s__Alistipes_indistinctus	TRUE	reported	NnPPaT
rs2055593	2	98992113	A	G	0.21357	-0.112772	0.0241344	2.97324e-06	7738	k__Bacteria.p__Bacteroidetes.c__Bacteroidia.o__Bacteroidales.f__Rikenellaceae.g__Alistipes.s__Alistipes_indistinctus	TRUE	reported	NnPPaT
rs73102812	3	61320539	T	C	0.0882641	0.162776	0.0344181	2.25237e-06	7738	k__Bacteria.p__Bacteroidetes.c__Bacteroidia.o__Bacteroidales.f__Rikenellaceae.g__Alistipes.s__Alistipes_indistinctus	TRUE	reported	NnPPaT
rs1362650	3	179137273	G	A	0.429872	-0.09041	0.019464	3.40094e-06	7738	k__Bacteria.p__Bacteroidetes.c__Bacteroidia.o__Bacteroidales.f__Rikenellaceae.g__Alistipes.s__Alistipes_indistinctus	TRUE	reported	NnPPaT
rs12332306	5	63111148	T	C	0.252514	0.113209	0.0221762	3.30819e-07	7738	k__Bacteria.p__Bacteroidetes.c__Bacteroidia.o__Bacteroidales.f__Rikenellaceae.g__Alistipes.s__Alistipes_indistinctus	TRUE	reported	NnPPaT
rs11957434	5	156575312	A	G	0.183824	0.121838	0.0248805	9.73392e-07	7738	k__Bacteria.p__Bacteroidetes.c__Bacteroidia.o__Bacteroidales.f__Rikenellaceae.g__Alistipes.s__Alistipes_indistinctus	TRUE	reported	NnPPaT
rs62390586	5	174686892	C	G	0.237693	-0.134288	0.0252357	1.02998e-07	7738	k__Bacteria.p__Bacteroidetes.c__Bacteroidia.o__Bacteroidales.f__Rikenellaceae.g__Alistipes.s__Alistipes_indistinctus	TRUE	reported	NnPPaT
rs4897508	6	131630172	A	C	0.138334	0.126348	0.028377	8.48828e-06	7738	k__Bacteria.p__Bacteroidetes.c__Bacteroidia.o__Bacteroidales.f__Rikenellaceae.g__Alistipes.s__Alistipes_indistinctus	TRUE	reported	NnPPaT
rs62493320	8	14707890	A	T	0.179269	0.119161	0.0253637	2.626e-06	7738	k__Bacteria.p__Bacteroidetes.c__Bacteroidia.o__Bacteroidales.f__Rikenellaceae.g__Alistipes.s__Alistipes_indistinctus	TRUE	reported	NnPPaT
rs10966460	9	24786605	G	A	0.0654922	0.174315	0.0390392	8.00159e-06	7738	k__Bacteria.p__Bacteroidetes.c__Bacteroidia.o__Bacteroidales.f__Rikenellaceae.g__Alistipes.s__Alistipes_indistinctus	TRUE	reported	NnPPaT
rs2789623	10	8223518	G	A	0.753944	0.113499	0.023611	1.53177e-06	7738	k__Bacteria.p__Bacteroidetes.c__Bacteroidia.o__Bacteroidales.f__Rikenellaceae.g__Alistipes.s__Alistipes_indistinctus	TRUE	reported	NnPPaT
rs8015391	14	54954582	G	A	0.296311	-0.0988055	0.0215084	4.35228e-06	7738	k__Bacteria.p__Bacteroidetes.c__Bacteroidia.o__Bacteroidales.f__Rikenellaceae.g__Alistipes.s__Alistipes_indistinctus	TRUE	reported	NnPPaT
rs143528380	4	100462085	T	C	0.0514353	-0.166716	0.0370242	6.70367e-06	7738	k__Bacteria.p__Bacteroidetes.c__Bacteroidia.o__Bacteroidales.f__Rikenellaceae.g__Alistipes.s__Alistipes_putredinis	TRUE	reported	LMdSUV
rs6459977	7	155797686	G	A	0.693191	-0.0834013	0.0188709	9.88939e-06	7738	k__Bacteria.p__Bacteroidetes.c__Bacteroidia.o__Bacteroidales.f__Rikenellaceae.g__Alistipes.s__Alistipes_putredinis	TRUE	reported	LMdSUV
rs3118528	9	137338430	G	A	0.403079	-0.0933371	0.0210221	8.99786e-06	7738	k__Bacteria.p__Bacteroidetes.c__Bacteroidia.o__Bacteroidales.f__Rikenellaceae.g__Alistipes.s__Alistipes_putredinis	TRUE	reported	LMdSUV
rs874372	10	98247143	G	C	0.879288	0.112555	0.0250319	6.90921e-06	7738	k__Bacteria.p__Bacteroidetes.c__Bacteroidia.o__Bacteroidales.f__Rikenellaceae.g__Alistipes.s__Alistipes_putredinis	TRUE	reported	LMdSUV
rs2241820	12	54394497	T	C	0.560013	-0.077173	0.0163185	2.25419e-06	7738	k__Bacteria.p__Bacteroidetes.c__Bacteroidia.o__Bacteroidales.f__Rikenellaceae.g__Alistipes.s__Alistipes_putredinis	TRUE	reported	LMdSUV
rs6489044	12	126554565	C	T	0.658809	-0.077538	0.0171743	6.33839e-06	7738	k__Bacteria.p__Bacteroidetes.c__Bacteroidia.o__Bacteroidales.f__Rikenellaceae.g__Alistipes.s__Alistipes_putredinis	TRUE	reported	LMdSUV
rs77715803	14	37075839	A	G	0.149407	-0.102709	0.0228548	6.98967e-06	7738	k__Bacteria.p__Bacteroidetes.c__Bacteroidia.o__Bacteroidales.f__Rikenellaceae.g__Alistipes.s__Alistipes_putredinis	TRUE	reported	LMdSUV
rs1023692	2	67868756	C	T	0.771282	0.0981321	0.0197908	7.10467e-07	7738	k__Bacteria.p__Firmicutes	TRUE	reported	zOHsmm
rs11940931	4	177181357	A	G	0.742659	0.0905641	0.0184746	9.48202e-07	7738	k__Bacteria.p__Firmicutes	TRUE	reported	zOHsmm
rs7794348	7	138966254	A	G	0.0548254	0.160069	0.0354861	6.45949e-06	7738	k__Bacteria.p__Firmicutes	TRUE	reported	zOHsmm
rs74949229	10	9526946	A	G	0.0938701	-0.143121	0.0282841	4.18984e-07	7738	k__Bacteria.p__Firmicutes	TRUE	reported	zOHsmm
rs34566098	10	126860657	G	A	0.0538268	0.171436	0.0380948	6.78725e-06	7738	k__Bacteria.p__Firmicutes	TRUE	reported	zOHsmm
rs10833110	11	19450687	A	C	0.346437	-0.0754361	0.0169338	8.39904e-06	7738	k__Bacteria.p__Firmicutes	TRUE	reported	zOHsmm
rs12064418	1	16761962	T	C	0.162888	0.148588	0.0333745	8.50205e-06	7738	k__Bacteria.p__Firmicutes.c__Bacilli	TRUE	reported	4RgHZM
rs75005855	1	175381699	A	T	0.0546038	-0.232258	0.0511301	5.55946e-06	7738	k__Bacteria.p__Firmicutes.c__Bacilli	TRUE	reported	4RgHZM
rs11694441	2	119541381	A	C	0.125998	-0.149789	0.0337367	8.99777e-06	7738	k__Bacteria.p__Firmicutes.c__Bacilli	TRUE	reported	4RgHZM
rs76752365	3	118350858	C	G	0.136027	-0.146265	0.0322166	5.62378e-06	7738	k__Bacteria.p__Firmicutes.c__Bacilli	TRUE	reported	4RgHZM
rs11744900	5	141949123	G	A	0.174459	-0.140837	0.0296482	2.0314e-06	7738	k__Bacteria.p__Firmicutes.c__Bacilli	TRUE	reported	4RgHZM
rs1206113	6	97442712	T	C	0.108426	-0.167094	0.0359956	3.44919e-06	7738	k__Bacteria.p__Firmicutes.c__Bacilli	TRUE	reported	4RgHZM
rs74520302	8	5416476	G	A	0.0530404	-0.220634	0.0499474	9.99304e-06	7738	k__Bacteria.p__Firmicutes.c__Bacilli	TRUE	reported	4RgHZM
rs10761245	9	96387675	T	C	0.494124	-0.0983934	0.0220912	8.42968e-06	7738	k__Bacteria.p__Firmicutes.c__Bacilli	TRUE	reported	4RgHZM
rs1249137	10	79990400	T	C	0.375257	0.0997535	0.0224173	8.59307e-06	7738	k__Bacteria.p__Firmicutes.c__Bacilli	TRUE	reported	4RgHZM
rs77655905	10	126611387	A	G	0.104456	0.163245	0.036351	7.09579e-06	7738	k__Bacteria.p__Firmicutes.c__Bacilli	TRUE	reported	4RgHZM
rs4903903	14	80634365	C	T	0.337698	0.104822	0.0233032	6.85377e-06	7738	k__Bacteria.p__Firmicutes.c__Bacilli	TRUE	reported	4RgHZM
rs1400577	16	73551996	G	A	0.600237	-0.106378	0.0223735	1.9879e-06	7738	k__Bacteria.p__Firmicutes.c__Bacilli	TRUE	reported	4RgHZM
rs10404584	19	15301449	T	C	0.181561	0.132517	0.0285225	3.38354e-06	7738	k__Bacteria.p__Firmicutes.c__Bacilli	TRUE	reported	4RgHZM
rs3892326	21	43018030	C	T	0.479803	-0.123996	0.0240164	2.43042e-07	7738	k__Bacteria.p__Firmicutes.c__Bacilli	TRUE	reported	4RgHZM
rs12064418	1	16761962	T	C	0.163086	0.149719	0.0336029	8.3686e-06	7738	k__Bacteria.p__Firmicutes.c__Bacilli.o__Lactobacillales	TRUE	reported	QVbHrk
rs75005855	1	175381699	A	T	0.053901	-0.23429	0.051872	6.28121e-06	7738	k__Bacteria.p__Firmicutes.c__Bacilli.o__Lactobacillales	TRUE	reported	QVbHrk
rs11694441	2	119541381	A	C	0.125619	-0.156202	0.0340182	4.3961e-06	7738	k__Bacteria.p__Firmicutes.c__Bacilli.o__Lactobacillales	TRUE	reported	QVbHrk
rs76752365	3	118350858	C	G	0.135036	-0.159306	0.0326209	1.04193e-06	7738	k__Bacteria.p__Firmicutes.c__Bacilli.o__Lactobacillales	TRUE	reported	QVbHrk
rs17052168	4	175395062	C	T	0.11767	0.155888	0.0348837	7.86681e-06	7738	k__Bacteria.p__Firmicutes.c__Bacilli.o__Lactobacillales	TRUE	reported	QVbHrk
rs7703260	5	141901900	C	T	0.155324	-0.151658	0.0305978	7.17799e-07	7738	k__Bacteria.p__Firmicutes.c__Bacilli.o__Lactobacillales	TRUE	reported	QVbHrk
rs946119	6	97513091	T	C	0.107641	-0.169496	0.036581	3.59613e-06	7738	k__Bacteria.p__Firmicutes.c__Bacilli.o__Lactobacillales	TRUE	reported	QVbHrk
rs1960416	8	18785706	T	C	0.175817	0.13484	0.029836	6.2022e-06	7738	k__Bacteria.p__Firmicutes.c__Bacilli.o__Lactobacillales	TRUE	reported	QVbHrk
rs77655905	10	126611387	A	G	0.103922	0.165351	0.0366567	6.45837e-06	7738	k__Bacteria.p__Firmicutes.c__Bacilli.o__Lactobacillales	TRUE	reported	QVbHrk
rs12889801	14	38756561	T	C	0.498558	-0.101056	0.0226416	8.07099e-06	7738	k__Bacteria.p__Firmicutes.c__Bacilli.o__Lactobacillales	TRUE	reported	QVbHrk
rs1400577	16	73551996	G	A	0.600301	-0.102174	0.0225061	5.6305e-06	7738	k__Bacteria.p__Firmicutes.c__Bacilli.o__Lactobacillales	TRUE	reported	QVbHrk
rs3892326	21	43018030	C	T	0.480319	-0.131019	0.0241887	6.07612e-08	7738	k__Bacteria.p__Firmicutes.c__Bacilli.o__Lactobacillales	TRUE	reported	QVbHrk
rs6684536	1	18712328	T	C	0.245762	-0.18069	0.0406447	8.7642e-06	7738	k__Bacteria.p__Firmicutes.c__Bacilli.o__Lactobacillales.f__Lactobacillaceae	TRUE	reported	aGBGTw
rs11689862	2	81066982	G	T	0.847484	-0.216861	0.048965	9.47205e-06	7738	k__Bacteria.p__Firmicutes.c__Bacilli.o__Lactobacillales.f__Lactobacillaceae	TRUE	reported	aGBGTw
rs3135176	4	3267074	C	T	0.0919798	0.297472	0.0646219	4.15901e-06	7738	k__Bacteria.p__Firmicutes.c__Bacilli.o__Lactobacillales.f__Lactobacillaceae	TRUE	reported	aGBGTw
rs112241999	4	53563365	T	C	0.0730194	0.35592	0.0767043	3.48152e-06	7738	k__Bacteria.p__Firmicutes.c__Bacilli.o__Lactobacillales.f__Lactobacillaceae	TRUE	reported	aGBGTw
rs76832256	4	149841540	C	T	0.264639	-0.176148	0.0385687	4.94481e-06	7738	k__Bacteria.p__Firmicutes.c__Bacilli.o__Lactobacillales.f__Lactobacillaceae	TRUE	reported	aGBGTw
rs278502	5	100103358	G	A	0.333478	0.165598	0.0367282	6.52115e-06	7738	k__Bacteria.p__Firmicutes.c__Bacilli.o__Lactobacillales.f__Lactobacillaceae	TRUE	reported	aGBGTw
rs12204031	6	155836415	A	T	0.124503	-0.273266	0.0611533	7.87542e-06	7738	k__Bacteria.p__Firmicutes.c__Bacilli.o__Lactobacillales.f__Lactobacillaceae	TRUE	reported	aGBGTw
rs1149732	10	79986352	T	C	0.382739	0.156996	0.0352505	8.43981e-06	7738	k__Bacteria.p__Firmicutes.c__Bacilli.o__Lactobacillales.f__Lactobacillaceae	TRUE	reported	aGBGTw
rs2598336	12	16256537	C	G	0.593195	0.162166	0.0358989	6.26323e-06	7738	k__Bacteria.p__Firmicutes.c__Bacilli.o__Lactobacillales.f__Lactobacillaceae	TRUE	reported	aGBGTw
rs113324499	12	19900517	G	A	0.0928986	-0.277086	0.061724	7.15201e-06	7738	k__Bacteria.p__Firmicutes.c__Bacilli.o__Lactobacillales.f__Lactobacillaceae	TRUE	reported	aGBGTw
rs17381234	13	108998914	G	A	0.355456	0.185051	0.0371903	6.49815e-07	7738	k__Bacteria.p__Firmicutes.c__Bacilli.o__Lactobacillales.f__Lactobacillaceae	TRUE	reported	aGBGTw
rs2899931	14	42338011	T	G	0.242114	0.184167	0.0405913	5.70283e-06	7738	k__Bacteria.p__Firmicutes.c__Bacilli.o__Lactobacillales.f__Lactobacillaceae	TRUE	reported	aGBGTw
rs2332915	14	73182541	C	G	0.378608	-0.184069	0.037914	1.20445e-06	7738	k__Bacteria.p__Firmicutes.c__Bacilli.o__Lactobacillales.f__Lactobacillaceae	TRUE	reported	aGBGTw
rs6684536	1	18712328	T	C	0.245857	-0.183246	0.0406075	6.40359e-06	7738	k__Bacteria.p__Firmicutes.c__Bacilli.o__Lactobacillales.f__Lactobacillaceae.g__Lactobacillus	TRUE	reported	b9N35e
rs3135176	4	3267074	C	T	0.0921269	0.29376	0.0645394	5.32286e-06	7738	k__Bacteria.p__Firmicutes.c__Bacilli.o__Lactobacillales.f__Lactobacillaceae.g__Lactobacillus	TRUE	reported	b9N35e
rs112241999	4	53563365	T	C	0.0731481	0.353483	0.0766103	3.94915e-06	7738	k__Bacteria.p__Firmicutes.c__Bacilli.o__Lactobacillales.f__Lactobacillaceae.g__Lactobacillus	TRUE	reported	b9N35e
rs76832256	4	149841540	C	T	0.263946	-0.175687	0.0385789	5.26459e-06	7738	k__Bacteria.p__Firmicutes.c__Bacilli.o__Lactobacillales.f__Lactobacillaceae.g__Lactobacillus	TRUE	reported	b9N35e
rs278502	5	100103358	G	A	0.333772	0.166232	0.0366985	5.90738e-06	7738	k__Bacteria.p__Firmicutes.c__Bacilli.o__Lactobacillales.f__Lactobacillaceae.g__Lactobacillus	TRUE	reported	b9N35e
rs12204031	6	155836415	A	T	0.124723	-0.274687	0.0610857	6.89987e-06	7738	k__Bacteria.p__Firmicutes.c__Bacilli.o__Lactobacillales.f__Lactobacillaceae.g__Lactobacillus	TRUE	reported	b9N35e
rs1149732	10	79986352	T	C	0.383414	0.155861	0.0352367	9.7224e-06	7738	k__Bacteria.p__Firmicutes.c__Bacilli.o__Lactobacillales.f__Lactobacillaceae.g__Lactobacillus	TRUE	reported	b9N35e
rs2598336	12	16256537	C	G	0.593418	0.160911	0.035888	7.33661e-06	7738	k__Bacteria.p__Firmicutes.c__Bacilli.o__Lactobacillales.f__Lactobacillaceae.g__Lactobacillus	TRUE	reported	b9N35e
rs73067674	12	19901013	G	A	0.0927686	-0.27535	0.0617179	8.14175e-06	7738	k__Bacteria.p__Firmicutes.c__Bacilli.o__Lactobacillales.f__Lactobacillaceae.g__Lactobacillus	TRUE	reported	b9N35e
rs17381234	13	108998914	G	A	0.35548	0.18576	0.0371546	5.7438e-07	7738	k__Bacteria.p__Firmicutes.c__Bacilli.o__Lactobacillales.f__Lactobacillaceae.g__Lactobacillus	TRUE	reported	b9N35e
rs34185363	14	42517765	A	T	0.300908	0.174465	0.0382463	5.07617e-06	7738	k__Bacteria.p__Firmicutes.c__Bacilli.o__Lactobacillales.f__Lactobacillaceae.g__Lactobacillus	TRUE	reported	b9N35e
rs2332915	14	73182541	C	G	0.378703	-0.185244	0.0378778	1.00548e-06	7738	k__Bacteria.p__Firmicutes.c__Bacilli.o__Lactobacillales.f__Lactobacillaceae.g__Lactobacillus	TRUE	reported	b9N35e
rs60200511	1	244935076	G	A	0.0939516	0.319997	0.0682303	2.73265e-06	7738	k__Bacteria.p__Firmicutes.c__Bacilli.o__Lactobacillales.f__Lactobacillaceae.g__Lactobacillus.s__Lactobacillus_delbrueckii	TRUE	reported	BaMeCN
rs1458987	3	55103700	T	C	0.0855867	-0.32208	0.071939	7.56516e-06	7738	k__Bacteria.p__Firmicutes.c__Bacilli.o__Lactobacillales.f__Lactobacillaceae.g__Lactobacillus.s__Lactobacillus_delbrueckii	TRUE	reported	BaMeCN
rs28635178	3	66026666	A	G	0.0528226	0.408662	0.090122	5.77295e-06	7738	k__Bacteria.p__Firmicutes.c__Bacilli.o__Lactobacillales.f__Lactobacillaceae.g__Lactobacillus.s__Lactobacillus_delbrueckii	TRUE	reported	BaMeCN
rs12488234	3	112191202	G	T	0.105917	-0.318667	0.0708029	6.77098e-06	7738	k__Bacteria.p__Firmicutes.c__Bacilli.o__Lactobacillales.f__Lactobacillaceae.g__Lactobacillus.s__Lactobacillus_delbrueckii	TRUE	reported	BaMeCN
rs11734017	4	187526100	T	C	0.307114	0.20506	0.0446326	4.33983e-06	7738	k__Bacteria.p__Firmicutes.c__Bacilli.o__Lactobacillales.f__Lactobacillaceae.g__Lactobacillus.s__Lactobacillus_delbrueckii	TRUE	reported	BaMeCN
rs299199	5	118301430	A	G	0.454333	0.195759	0.0420816	3.28882e-06	7738	k__Bacteria.p__Firmicutes.c__Bacilli.o__Lactobacillales.f__Lactobacillaceae.g__Lactobacillus.s__Lactobacillus_delbrueckii	TRUE	reported	BaMeCN
rs35870858	7	48196153	C	G	0.0823956	0.325695	0.0734979	9.36427e-06	7738	k__Bacteria.p__Firmicutes.c__Bacilli.o__Lactobacillales.f__Lactobacillaceae.g__Lactobacillus.s__Lactobacillus_delbrueckii	TRUE	reported	BaMeCN
rs4333664	9	6556948	T	C	0.455242	-0.17962	0.0401337	7.62132e-06	7738	k__Bacteria.p__Firmicutes.c__Bacilli.o__Lactobacillales.f__Lactobacillaceae.g__Lactobacillus.s__Lactobacillus_delbrueckii	TRUE	reported	BaMeCN
rs278731	9	76162393	T	C	0.0504032	-0.407555	0.0920671	9.56797e-06	7738	k__Bacteria.p__Firmicutes.c__Bacilli.o__Lactobacillales.f__Lactobacillaceae.g__Lactobacillus.s__Lactobacillus_delbrueckii	TRUE	reported	BaMeCN
rs4433502	10	133569215	A	G	0.349453	0.199777	0.0436121	4.63281e-06	7738	k__Bacteria.p__Firmicutes.c__Bacilli.o__Lactobacillales.f__Lactobacillaceae.g__Lactobacillus.s__Lactobacillus_delbrueckii	TRUE	reported	BaMeCN
rs735027	11	95301453	G	A	0.298145	-0.216493	0.0452388	1.70502e-06	7738	k__Bacteria.p__Firmicutes.c__Bacilli.o__Lactobacillales.f__Lactobacillaceae.g__Lactobacillus.s__Lactobacillus_delbrueckii	TRUE	reported	BaMeCN
rs11113894	12	108841863	A	G	0.0508065	0.393284	0.0886952	9.24545e-06	7738	k__Bacteria.p__Firmicutes.c__Bacilli.o__Lactobacillales.f__Lactobacillaceae.g__Lactobacillus.s__Lactobacillus_delbrueckii	TRUE	reported	BaMeCN
rs1118894	13	76658738	A	G	0.867117	0.274168	0.0590236	3.39966e-06	7738	k__Bacteria.p__Firmicutes.c__Bacilli.o__Lactobacillales.f__Lactobacillaceae.g__Lactobacillus.s__Lactobacillus_delbrueckii	TRUE	reported	BaMeCN
rs2332915	14	73182541	C	G	0.377171	-0.201062	0.0446853	6.81101e-06	7738	k__Bacteria.p__Firmicutes.c__Bacilli.o__Lactobacillales.f__Lactobacillaceae.g__Lactobacillus.s__Lactobacillus_delbrueckii	TRUE	reported	BaMeCN
rs4450413	16	62320487	G	C	0.589194	-0.188661	0.0418046	6.39415e-06	7738	k__Bacteria.p__Firmicutes.c__Bacilli.o__Lactobacillales.f__Lactobacillaceae.g__Lactobacillus.s__Lactobacillus_delbrueckii	TRUE	reported	BaMeCN
rs6517636	21	42257555	G	A	0.805669	0.252978	0.0555355	5.23222e-06	7738	k__Bacteria.p__Firmicutes.c__Bacilli.o__Lactobacillales.f__Lactobacillaceae.g__Lactobacillus.s__Lactobacillus_delbrueckii	TRUE	reported	BaMeCN
rs1572504	1	219859210	T	C	0.210831	0.134667	0.0285797	2.45335e-06	7738	k__Bacteria.p__Firmicutes.c__Clostridia.o__Clostridiales.f__Clostridiaceae	TRUE	reported	Vmb6m8
rs28577018	4	29759187	G	A	0.0573578	0.243328	0.0505872	1.5088e-06	7738	k__Bacteria.p__Firmicutes.c__Clostridia.o__Clostridiales.f__Clostridiaceae	TRUE	reported	Vmb6m8
rs11969660	6	14395373	T	C	0.110506	0.170942	0.036738	3.27116e-06	7738	k__Bacteria.p__Firmicutes.c__Clostridia.o__Clostridiales.f__Clostridiaceae	TRUE	reported	Vmb6m8
rs10106275	8	89046119	A	G	0.43782	-0.114781	0.023154	7.14829e-07	7738	k__Bacteria.p__Firmicutes.c__Clostridia.o__Clostridiales.f__Clostridiaceae	TRUE	reported	Vmb6m8
rs55834012	12	94200011	C	A	0.365609	-0.111296	0.0241032	3.88476e-06	7738	k__Bacteria.p__Firmicutes.c__Clostridia.o__Clostridiales.f__Clostridiaceae	TRUE	reported	Vmb6m8
rs4924450	15	40597229	A	G	0.705191	0.11646	0.0259694	7.30895e-06	7738	k__Bacteria.p__Firmicutes.c__Clostridia.o__Clostridiales.f__Clostridiaceae	TRUE	reported	Vmb6m8
rs111604729	15	42769334	T	C	0.0852083	-0.195978	0.0426563	4.34099e-06	7738	k__Bacteria.p__Firmicutes.c__Clostridia.o__Clostridiales.f__Clostridiaceae	TRUE	reported	Vmb6m8
rs12923305	16	8625523	A	C	0.229486	0.142402	0.0286354	6.595e-07	7738	k__Bacteria.p__Firmicutes.c__Clostridia.o__Clostridiales.f__Clostridiaceae	TRUE	reported	Vmb6m8
rs1572504	1	219859210	T	C	0.211309	0.137725	0.0287283	1.63442e-06	7738	k__Bacteria.p__Firmicutes.c__Clostridia.o__Clostridiales.f__Clostridiaceae.g__Clostridium	TRUE	reported	4FZin1
rs28577018	4	29759187	G	A	0.0574032	0.248981	0.0508779	9.89581e-07	7738	k__Bacteria.p__Firmicutes.c__Clostridia.o__Clostridiales.f__Clostridiaceae.g__Clostridium	TRUE	reported	4FZin1
rs11969660	6	14395373	T	C	0.110762	0.169314	0.0369647	4.64022e-06	7738	k__Bacteria.p__Firmicutes.c__Clostridia.o__Clostridiales.f__Clostridiaceae.g__Clostridium	TRUE	reported	4FZin1
rs10106275	8	89046119	A	G	0.436153	-0.10823	0.0233126	3.44129e-06	7738	k__Bacteria.p__Firmicutes.c__Clostridia.o__Clostridiales.f__Clostridiaceae.g__Clostridium	TRUE	reported	4FZin1
rs55834012	12	94200011	C	A	0.365659	-0.11279	0.0242025	3.15815e-06	7738	k__Bacteria.p__Firmicutes.c__Clostridia.o__Clostridiales.f__Clostridiaceae.g__Clostridium	TRUE	reported	4FZin1
rs111604729	15	42769334	T	C	0.0848386	-0.19557	0.0430737	5.61606e-06	7738	k__Bacteria.p__Firmicutes.c__Clostridia.o__Clostridiales.f__Clostridiaceae.g__Clostridium	TRUE	reported	4FZin1
rs12913822	15	100284194	A	T	0.230806	0.133192	0.0296207	6.90486e-06	7738	k__Bacteria.p__Firmicutes.c__Clostridia.o__Clostridiales.f__Clostridiaceae.g__Clostridium	TRUE	reported	4FZin1
rs12932210	16	8611717	T	G	0.219233	0.149553	0.0294764	3.90272e-07	7738	k__Bacteria.p__Firmicutes.c__Clostridia.o__Clostridiales.f__Clostridiaceae.g__Clostridium	TRUE	reported	4FZin1
rs7214893	17	76140308	A	G	0.261969	0.120874	0.0271018	8.19565e-06	7738	k__Bacteria.p__Firmicutes.c__Clostridia.o__Clostridiales.f__Clostridiaceae.g__Clostridium	TRUE	reported	4FZin1
rs35665752	1	28747911	G	T	0.107347	-0.283199	0.0621573	5.20973e-06	7738	k__Bacteria.p__Firmicutes.c__Clostridia.o__Clostridiales.f__Clostridiaceae.g__Clostridium.s__Clostridium_asparagiforme	TRUE	reported	VUHZq1
rs1463878	3	192612921	G	T	0.780479	0.208321	0.0453591	4.37543e-06	7738	k__Bacteria.p__Firmicutes.c__Clostridia.o__Clostridiales.f__Clostridiaceae.g__Clostridium.s__Clostridium_asparagiforme	TRUE	reported	VUHZq1
rs80196726	4	19449962	G	C	0.0933682	-0.295359	0.0664057	8.67572e-06	7738	k__Bacteria.p__Firmicutes.c__Clostridia.o__Clostridiales.f__Clostridiaceae.g__Clostridium.s__Clostridium_asparagiforme	TRUE	reported	VUHZq1
rs2063471	4	60328405	C	G	0.455006	0.182008	0.039207	3.44645e-06	7738	k__Bacteria.p__Firmicutes.c__Clostridia.o__Clostridiales.f__Clostridiaceae.g__Clostridium.s__Clostridium_asparagiforme	TRUE	reported	VUHZq1
rs6597377	6	8991886	C	A	0.453141	-0.183384	0.0400138	4.58294e-06	7738	k__Bacteria.p__Firmicutes.c__Clostridia.o__Clostridiales.f__Clostridiaceae.g__Clostridium.s__Clostridium_asparagiforme	TRUE	reported	VUHZq1
rs57193778	8	136718087	G	A	0.10972	0.274168	0.0610191	7.01743e-06	7738	k__Bacteria.p__Firmicutes.c__Clostridia.o__Clostridiales.f__Clostridiaceae.g__Clostridium.s__Clostridium_asparagiforme	TRUE	reported	VUHZq1
rs73187354	12	108041797	A	G	0.183607	-0.243218	0.0504041	1.39746e-06	7738	k__Bacteria.p__Firmicutes.c__Clostridia.o__Clostridiales.f__Clostridiaceae.g__Clostridium.s__Clostridium_asparagiforme	TRUE	reported	VUHZq1
rs11060559	12	130283785	A	G	0.742152	0.197791	0.0442985	8.0082e-06	7738	k__Bacteria.p__Firmicutes.c__Clostridia.o__Clostridiales.f__Clostridiaceae.g__Clostridium.s__Clostridium_asparagiforme	TRUE	reported	VUHZq1
rs35595126	14	65226044	T	C	0.114309	0.284059	0.0633468	7.31909e-06	7738	k__Bacteria.p__Firmicutes.c__Clostridia.o__Clostridiales.f__Clostridiaceae.g__Clostridium.s__Clostridium_asparagiforme	TRUE	reported	VUHZq1
rs12441278	15	100063635	A	T	0.428045	0.19308	0.03995	1.3447e-06	7738	k__Bacteria.p__Firmicutes.c__Clostridia.o__Clostridiales.f__Clostridiaceae.g__Clostridium.s__Clostridium_asparagiforme	TRUE	reported	VUHZq1
rs574764	18	61641374	A	C	0.386483	0.188711	0.0408175	3.7771e-06	7738	k__Bacteria.p__Firmicutes.c__Clostridia.o__Clostridiales.f__Clostridiaceae.g__Clostridium.s__Clostridium_asparagiforme	TRUE	reported	VUHZq1
rs1976629	18	76478271	T	C	0.906393	-0.302914	0.0667073	5.60033e-06	7738	k__Bacteria.p__Firmicutes.c__Clostridia.o__Clostridiales.f__Clostridiaceae.g__Clostridium.s__Clostridium_asparagiforme	TRUE	reported	VUHZq1
rs715519	22	51038369	C	G	0.140116	-0.259143	0.0570563	5.57565e-06	7738	k__Bacteria.p__Firmicutes.c__Clostridia.o__Clostridiales.f__Clostridiaceae.g__Clostridium.s__Clostridium_asparagiforme	TRUE	reported	VUHZq1
rs72662817	1	30603043	G	A	0.181412	0.178862	0.0404592	9.83367e-06	7738	k__Bacteria.p__Firmicutes.c__Clostridia.o__Clostridiales.f__Clostridiaceae.g__Clostridium.s__Clostridium_leptum	TRUE	reported	ndq4Uz
rs67194754	1	195501149	G	A	0.278666	0.14313	0.031489	5.48304e-06	7738	k__Bacteria.p__Firmicutes.c__Clostridia.o__Clostridiales.f__Clostridiaceae.g__Clostridium.s__Clostridium_leptum	TRUE	reported	ndq4Uz
rs17398712	3	60243843	C	G	0.156544	0.186816	0.0394039	2.12612e-06	7738	k__Bacteria.p__Firmicutes.c__Clostridia.o__Clostridiales.f__Clostridiaceae.g__Clostridium.s__Clostridium_leptum	TRUE	reported	ndq4Uz
rs79201749	4	11169139	A	G	0.0910655	-0.246343	0.0531684	3.59958e-06	7738	k__Bacteria.p__Firmicutes.c__Clostridia.o__Clostridiales.f__Clostridiaceae.g__Clostridium.s__Clostridium_leptum	TRUE	reported	ndq4Uz
rs9356977	6	25454869	A	C	0.645475	0.138489	0.0299489	3.76066e-06	7738	k__Bacteria.p__Firmicutes.c__Clostridia.o__Clostridiales.f__Clostridiaceae.g__Clostridium.s__Clostridium_leptum	TRUE	reported	ndq4Uz
rs7073292	10	10139363	G	A	0.374935	0.148601	0.0308155	1.4193e-06	7738	k__Bacteria.p__Firmicutes.c__Clostridia.o__Clostridiales.f__Clostridiaceae.g__Clostridium.s__Clostridium_leptum	TRUE	reported	ndq4Uz
rs11858399	15	93596061	T	C	0.163698	-0.189446	0.0397457	1.87491e-06	7738	k__Bacteria.p__Firmicutes.c__Clostridia.o__Clostridiales.f__Clostridiaceae.g__Clostridium.s__Clostridium_leptum	TRUE	reported	ndq4Uz
rs1942648	7	15776571	T	C	0.0606979	0.154392	0.0342993	6.75309e-06	7738	k__Bacteria.p__Firmicutes.c__Clostridia.o__Clostridiales.f__Eubacteriaceae	TRUE	reported	xttQbk
rs17218256	8	74350499	G	C	0.446303	-0.0843857	0.0164173	2.74688e-07	7738	k__Bacteria.p__Firmicutes.c__Clostridia.o__Clostridiales.f__Eubacteriaceae	TRUE	reported	xttQbk
rs3898456	8	139175349	T	C	0.358345	-0.0824025	0.0182763	6.52228e-06	7738	k__Bacteria.p__Firmicutes.c__Clostridia.o__Clostridiales.f__Eubacteriaceae	TRUE	reported	xttQbk
rs4113953	12	40767990	C	G	0.65612	0.0755761	0.0169817	8.5696e-06	7738	k__Bacteria.p__Firmicutes.c__Clostridia.o__Clostridiales.f__Eubacteriaceae	TRUE	reported	xttQbk
rs9600403	13	75463070	C	A	0.455977	0.0771876	0.0164372	2.65419e-06	7738	k__Bacteria.p__Firmicutes.c__Clostridia.o__Clostridiales.f__Eubacteriaceae	TRUE	reported	xttQbk
rs2252668	18	33849043	A	G	0.845037	0.104832	0.0229048	4.72048e-06	7738	k__Bacteria.p__Firmicutes.c__Clostridia.o__Clostridiales.f__Eubacteriaceae	TRUE	reported	xttQbk
rs6021384	20	50306527	C	T	0.291771	-0.0843257	0.0180317	2.91759e-06	7738	k__Bacteria.p__Firmicutes.c__Clostridia.o__Clostridiales.f__Eubacteriaceae	TRUE	reported	xttQbk
rs6064622	20	56783996	T	G	0.143548	-0.107831	0.0236847	5.29466e-06	7738	k__Bacteria.p__Firmicutes.c__Clostridia.o__Clostridiales.f__Eubacteriaceae	TRUE	reported	xttQbk
rs1942648	7	15776571	T	C	0.0606979	0.154234	0.0343015	6.91082e-06	7738	k__Bacteria.p__Firmicutes.c__Clostridia.o__Clostridiales.f__Eubacteriaceae.g__Eubacterium	TRUE	reported	nlhoj2
rs17218256	8	74350499	G	C	0.446303	-0.084435	0.0164184	2.70794e-07	7738	k__Bacteria.p__Firmicutes.c__Clostridia.o__Clostridiales.f__Eubacteriaceae.g__Eubacterium	TRUE	reported	nlhoj2
rs3898456	8	139175349	T	C	0.358345	-0.0824794	0.0182774	6.4026e-06	7738	k__Bacteria.p__Firmicutes.c__Clostridia.o__Clostridiales.f__Eubacteriaceae.g__Eubacterium	TRUE	reported	nlhoj2
rs4113953	12	40767990	C	G	0.65612	0.0757262	0.0169828	8.23455e-06	7738	k__Bacteria.p__Firmicutes.c__Clostridia.o__Clostridiales.f__Eubacteriaceae.g__Eubacterium	TRUE	reported	nlhoj2
rs9600403	13	75463070	C	A	0.455977	0.0770856	0.0164382	2.73993e-06	7738	k__Bacteria.p__Firmicutes.c__Clostridia.o__Clostridiales.f__Eubacteriaceae.g__Eubacterium	TRUE	reported	nlhoj2
rs2252668	18	33849043	A	G	0.845037	0.104747	0.0229062	4.81088e-06	7738	k__Bacteria.p__Firmicutes.c__Clostridia.o__Clostridiales.f__Eubacteriaceae.g__Eubacterium	TRUE	reported	nlhoj2
rs6021384	20	50306527	C	T	0.291771	-0.0842745	0.0180328	2.96252e-06	7738	k__Bacteria.p__Firmicutes.c__Clostridia.o__Clostridiales.f__Eubacteriaceae.g__Eubacterium	TRUE	reported	nlhoj2
rs6064622	20	56783996	T	G	0.143548	-0.107917	0.0236862	5.21089e-06	7738	k__Bacteria.p__Firmicutes.c__Clostridia.o__Clostridiales.f__Eubacteriaceae.g__Eubacterium	TRUE	reported	nlhoj2
rs10927575	1	13785516	C	G	0.141584	0.120728	0.0267334	6.30239e-06	7738	k__Bacteria.p__Firmicutes.c__Clostridia.o__Clostridiales.f__Eubacteriaceae.g__Eubacterium.s__Eubacterium_eligens	TRUE	reported	Ke174a
rs11678514	2	106187258	C	T	0.219408	-0.101888	0.0212403	1.61115e-06	7738	k__Bacteria.p__Firmicutes.c__Clostridia.o__Clostridiales.f__Eubacteriaceae.g__Eubacterium.s__Eubacterium_eligens	TRUE	reported	Ke174a
rs56105508	3	17852886	C	G	0.127461	0.120423	0.0269748	8.03346e-06	7738	k__Bacteria.p__Firmicutes.c__Clostridia.o__Clostridiales.f__Eubacteriaceae.g__Eubacterium.s__Eubacterium_eligens	TRUE	reported	Ke174a
rs13060820	3	98120246	T	C	0.0723913	-0.165915	0.0361856	4.53749e-06	7738	k__Bacteria.p__Firmicutes.c__Clostridia.o__Clostridiales.f__Eubacteriaceae.g__Eubacterium.s__Eubacterium_eligens	TRUE	reported	Ke174a
rs77362317	3	141078059	G	T	0.0732534	0.162865	0.0337338	1.37951e-06	7738	k__Bacteria.p__Firmicutes.c__Clostridia.o__Clostridiales.f__Eubacteriaceae.g__Eubacterium.s__Eubacterium_eligens	TRUE	reported	Ke174a
rs11933020	4	7805889	C	T	0.246485	0.103443	0.0203323	3.62561e-07	7738	k__Bacteria.p__Firmicutes.c__Clostridia.o__Clostridiales.f__Eubacteriaceae.g__Eubacterium.s__Eubacterium_eligens	TRUE	reported	Ke174a
rs79969063	5	71786401	C	A	0.0677792	-0.160806	0.0359854	7.87149e-06	7738	k__Bacteria.p__Firmicutes.c__Clostridia.o__Clostridiales.f__Eubacteriaceae.g__Eubacterium.s__Eubacterium_eligens	TRUE	reported	Ke174a
rs6922056	6	123544294	G	T	0.804502	0.112878	0.0222686	4.00068e-07	7738	k__Bacteria.p__Firmicutes.c__Clostridia.o__Clostridiales.f__Eubacteriaceae.g__Eubacterium.s__Eubacterium_eligens	TRUE	reported	Ke174a
rs396720	8	59962804	T	C	0.717832	0.0884819	0.0197847	7.74031e-06	7738	k__Bacteria.p__Firmicutes.c__Clostridia.o__Clostridiales.f__Eubacteriaceae.g__Eubacterium.s__Eubacterium_eligens	TRUE	reported	Ke174a
rs4268153	8	117542385	A	G	0.107514	-0.132382	0.029659	8.06408e-06	7738	k__Bacteria.p__Firmicutes.c__Clostridia.o__Clostridiales.f__Eubacteriaceae.g__Eubacterium.s__Eubacterium_eligens	TRUE	reported	Ke174a
rs2184120	9	111788558	C	T	0.0703719	0.159484	0.0354557	6.85561e-06	7738	k__Bacteria.p__Firmicutes.c__Clostridia.o__Clostridiales.f__Eubacteriaceae.g__Eubacterium.s__Eubacterium_eligens	TRUE	reported	Ke174a
rs4775557	15	46844195	C	T	0.0607152	-0.18014	0.0387317	3.30381e-06	7738	k__Bacteria.p__Firmicutes.c__Clostridia.o__Clostridiales.f__Eubacteriaceae.g__Eubacterium.s__Eubacterium_eligens	TRUE	reported	Ke174a
rs2426807	20	58251131	C	T	0.143411	-0.113657	0.0255081	8.36074e-06	7738	k__Bacteria.p__Firmicutes.c__Clostridia.o__Clostridiales.f__Eubacteriaceae.g__Eubacterium.s__Eubacterium_eligens	TRUE	reported	Ke174a
rs6695790	1	158052966	G	T	0.522521	-0.080517	0.0165939	1.22092e-06	7738	k__Bacteria.p__Firmicutes.c__Clostridia.o__Clostridiales.f__Eubacteriaceae.g__Eubacterium.s__Eubacterium_rectale	TRUE	reported	gn0jcq
rs6678820	1	163155154	T	C	0.139131	0.10412	0.0234178	8.74095e-06	7738	k__Bacteria.p__Firmicutes.c__Clostridia.o__Clostridiales.f__Eubacteriaceae.g__Eubacterium.s__Eubacterium_rectale	TRUE	reported	gn0jcq
rs4418572	1	166049270	C	T	0.391591	0.0770639	0.0165845	3.37236e-06	7738	k__Bacteria.p__Firmicutes.c__Clostridia.o__Clostridiales.f__Eubacteriaceae.g__Eubacterium.s__Eubacterium_rectale	TRUE	reported	gn0jcq
rs36042240	2	242127334	C	G	0.100968	0.125081	0.0279507	7.63947e-06	7738	k__Bacteria.p__Firmicutes.c__Clostridia.o__Clostridiales.f__Eubacteriaceae.g__Eubacterium.s__Eubacterium_rectale	TRUE	reported	gn0jcq
rs72645666	8	56351168	A	G	0.299503	0.079789	0.0177283	6.77484e-06	7738	k__Bacteria.p__Firmicutes.c__Clostridia.o__Clostridiales.f__Eubacteriaceae.g__Eubacterium.s__Eubacterium_rectale	TRUE	reported	gn0jcq
rs2449527	8	98755721	A	G	0.248582	0.0850013	0.0189826	7.54009e-06	7738	k__Bacteria.p__Firmicutes.c__Clostridia.o__Clostridiales.f__Eubacteriaceae.g__Eubacterium.s__Eubacterium_rectale	TRUE	reported	gn0jcq
rs1890115	9	85165993	T	G	0.110317	0.11834	0.0258878	4.84826e-06	7738	k__Bacteria.p__Firmicutes.c__Clostridia.o__Clostridiales.f__Eubacteriaceae.g__Eubacterium.s__Eubacterium_rectale	TRUE	reported	gn0jcq
rs4333970	10	82726856	A	G	0.734925	0.0872277	0.018424	2.19646e-06	7738	k__Bacteria.p__Firmicutes.c__Clostridia.o__Clostridiales.f__Eubacteriaceae.g__Eubacterium.s__Eubacterium_rectale	TRUE	reported	gn0jcq
rs1939678	11	115692040	G	A	0.508082	0.0722317	0.0163446	9.90214e-06	7738	k__Bacteria.p__Firmicutes.c__Clostridia.o__Clostridiales.f__Eubacteriaceae.g__Eubacterium.s__Eubacterium_rectale	TRUE	reported	gn0jcq
rs12807499	11	132632108	A	G	0.0985692	0.129032	0.0283876	5.48393e-06	7738	k__Bacteria.p__Firmicutes.c__Clostridia.o__Clostridiales.f__Eubacteriaceae.g__Eubacterium.s__Eubacterium_rectale	TRUE	reported	gn0jcq
rs1452438	15	87379693	G	A	0.716886	-0.0811965	0.0179508	6.08889e-06	7738	k__Bacteria.p__Firmicutes.c__Clostridia.o__Clostridiales.f__Eubacteriaceae.g__Eubacterium.s__Eubacterium_rectale	TRUE	reported	gn0jcq
rs1867204	17	75023226	G	C	0.513597	0.0755096	0.0166075	5.44921e-06	7738	k__Bacteria.p__Firmicutes.c__Clostridia.o__Clostridiales.f__Eubacteriaceae.g__Eubacterium.s__Eubacterium_rectale	TRUE	reported	gn0jcq
rs6021385	20	50306537	C	G	0.29233	-0.0816426	0.0180696	6.23617e-06	7738	k__Bacteria.p__Firmicutes.c__Clostridia.o__Clostridiales.f__Eubacteriaceae.g__Eubacterium.s__Eubacterium_rectale	TRUE	reported	gn0jcq
rs1358421	2	49754547	A	G	0.351206	0.0902218	0.0197074	4.69309e-06	7738	k__Bacteria.p__Firmicutes.c__Clostridia.o__Clostridiales.f__Eubacteriaceae.g__Eubacterium.s__Eubacterium_siraeum	TRUE	reported	Mak3dy
rs35239958	3	144169280	C	T	0.320066	0.0892958	0.0199528	7.62847e-06	7738	k__Bacteria.p__Firmicutes.c__Clostridia.o__Clostridiales.f__Eubacteriaceae.g__Eubacterium.s__Eubacterium_siraeum	TRUE	reported	Mak3dy
rs66806908	3	196553260	G	C	0.889921	0.136893	0.03086	9.16721e-06	7738	k__Bacteria.p__Firmicutes.c__Clostridia.o__Clostridiales.f__Eubacteriaceae.g__Eubacterium.s__Eubacterium_siraeum	TRUE	reported	Mak3dy
rs7665837	4	174422528	C	G	0.449344	-0.0864051	0.0194917	9.29704e-06	7738	k__Bacteria.p__Firmicutes.c__Clostridia.o__Clostridiales.f__Eubacteriaceae.g__Eubacterium.s__Eubacterium_siraeum	TRUE	reported	Mak3dy
rs28706788	5	159575028	A	G	0.540016	0.0829043	0.0185813	8.1314e-06	7738	k__Bacteria.p__Firmicutes.c__Clostridia.o__Clostridiales.f__Eubacteriaceae.g__Eubacterium.s__Eubacterium_siraeum	TRUE	reported	Mak3dy
rs2717881	7	25210734	A	T	0.926897	0.165026	0.0370288	8.32328e-06	7738	k__Bacteria.p__Firmicutes.c__Clostridia.o__Clostridiales.f__Eubacteriaceae.g__Eubacterium.s__Eubacterium_siraeum	TRUE	reported	Mak3dy
rs2906787	7	112137676	C	T	0.93652	0.172041	0.0385918	8.27398e-06	7738	k__Bacteria.p__Firmicutes.c__Clostridia.o__Clostridiales.f__Eubacteriaceae.g__Eubacterium.s__Eubacterium_siraeum	TRUE	reported	Mak3dy
rs11002091	10	78984504	C	T	0.379164	0.0879087	0.0195012	6.54865e-06	7738	k__Bacteria.p__Firmicutes.c__Clostridia.o__Clostridiales.f__Eubacteriaceae.g__Eubacterium.s__Eubacterium_siraeum	TRUE	reported	Mak3dy
rs9805811	13	114744475	G	A	0.730185	-0.0971784	0.0208476	3.14118e-06	7738	k__Bacteria.p__Firmicutes.c__Clostridia.o__Clostridiales.f__Eubacteriaceae.g__Eubacterium.s__Eubacterium_siraeum	TRUE	reported	Mak3dy
rs117632297	14	80463424	A	G	0.063938	-0.172677	0.0388452	8.77887e-06	7738	k__Bacteria.p__Firmicutes.c__Clostridia.o__Clostridiales.f__Eubacteriaceae.g__Eubacterium.s__Eubacterium_siraeum	TRUE	reported	Mak3dy
rs8050653	16	82300059	G	A	0.434569	-0.085848	0.0193864	9.49914e-06	7738	k__Bacteria.p__Firmicutes.c__Clostridia.o__Clostridiales.f__Eubacteriaceae.g__Eubacterium.s__Eubacterium_siraeum	TRUE	reported	Mak3dy
rs74413687	17	63315851	A	G	0.0728206	0.162183	0.0360487	6.8275e-06	7738	k__Bacteria.p__Firmicutes.c__Clostridia.o__Clostridiales.f__Eubacteriaceae.g__Eubacterium.s__Eubacterium_siraeum	TRUE	reported	Mak3dy
rs2660277	18	11010141	G	T	0.449167	-0.0930074	0.0188939	8.53937e-07	7738	k__Bacteria.p__Firmicutes.c__Clostridia.o__Clostridiales.f__Eubacteriaceae.g__Eubacterium.s__Eubacterium_siraeum	TRUE	reported	Mak3dy
rs544964	19	37409561	G	A	0.573552	-0.0849199	0.0189097	7.09541e-06	7738	k__Bacteria.p__Firmicutes.c__Clostridia.o__Clostridiales.f__Eubacteriaceae.g__Eubacterium.s__Eubacterium_siraeum	TRUE	reported	Mak3dy
rs13040204	20	57224053	G	A	0.216899	0.117823	0.0255187	3.89091e-06	7738	k__Bacteria.p__Firmicutes.c__Clostridia.o__Clostridiales.f__Eubacteriaceae.g__Eubacterium.s__Eubacterium_siraeum	TRUE	reported	Mak3dy
rs12124525	1	76940156	T	C	0.0626426	-0.270616	0.0608933	8.82597e-06	7738	k__Bacteria.p__Firmicutes.c__Clostridia.o__Clostridiales.f__Eubacteriaceae.g__Eubacterium.s__Eubacterium_ventriosum	TRUE	reported	cfPRjm
rs3815679	2	170218643	T	C	0.0941311	0.213453	0.0476669	7.53406e-06	7738	k__Bacteria.p__Firmicutes.c__Clostridia.o__Clostridiales.f__Eubacteriaceae.g__Eubacterium.s__Eubacterium_ventriosum	TRUE	reported	cfPRjm
rs1011345	2	173856545	C	T	0.0786334	-0.23966	0.052948	6.00202e-06	7738	k__Bacteria.p__Firmicutes.c__Clostridia.o__Clostridiales.f__Eubacteriaceae.g__Eubacterium.s__Eubacterium_ventriosum	TRUE	reported	cfPRjm
rs73040331	3	18454062	C	T	0.0757948	0.264744	0.0550116	1.4904e-06	7738	k__Bacteria.p__Firmicutes.c__Clostridia.o__Clostridiales.f__Eubacteriaceae.g__Eubacterium.s__Eubacterium_ventriosum	TRUE	reported	cfPRjm
rs79951774	3	189546969	T	G	0.0506578	-0.300379	0.0657398	4.89558e-06	7738	k__Bacteria.p__Firmicutes.c__Clostridia.o__Clostridiales.f__Eubacteriaceae.g__Eubacterium.s__Eubacterium_ventriosum	TRUE	reported	cfPRjm
rs10502943	18	49901001	C	A	0.0865447	-0.267815	0.0511794	1.66905e-07	7738	k__Bacteria.p__Firmicutes.c__Clostridia.o__Clostridiales.f__Eubacteriaceae.g__Eubacterium.s__Eubacterium_ventriosum	TRUE	reported	cfPRjm
rs111544141	1	52053017	T	A	0.0502198	0.423935	0.0874095	1.23472e-06	7738	k__Bacteria.p__Firmicutes.c__Clostridia.o__Clostridiales.f__Lachnospiraceae.g__Butyrivibrio	TRUE	reported	rWRn35
rs4974008	3	42159351	C	T	0.633833	-0.171168	0.03874	9.94386e-06	7738	k__Bacteria.p__Firmicutes.c__Clostridia.o__Clostridiales.f__Lachnospiraceae.g__Butyrivibrio	TRUE	reported	rWRn35
rs17709673	3	73965973	T	C	0.332319	-0.192549	0.0414122	3.3261e-06	7738	k__Bacteria.p__Firmicutes.c__Clostridia.o__Clostridiales.f__Lachnospiraceae.g__Butyrivibrio	TRUE	reported	rWRn35
rs9459627	6	166675591	T	C	0.299709	-0.201594	0.0418683	1.47237e-06	7738	k__Bacteria.p__Firmicutes.c__Clostridia.o__Clostridiales.f__Lachnospiraceae.g__Butyrivibrio	TRUE	reported	rWRn35
rs3807927	7	20380184	T	A	0.0917186	0.299894	0.0643504	3.15699e-06	7738	k__Bacteria.p__Firmicutes.c__Clostridia.o__Clostridiales.f__Lachnospiraceae.g__Butyrivibrio	TRUE	reported	rWRn35
rs1389373	8	16771538	T	G	0.947478	0.389432	0.0866371	6.95752e-06	7738	k__Bacteria.p__Firmicutes.c__Clostridia.o__Clostridiales.f__Lachnospiraceae.g__Butyrivibrio	TRUE	reported	rWRn35
rs17692191	14	48465864	A	G	0.173258	-0.226361	0.0499856	5.93963e-06	7738	k__Bacteria.p__Firmicutes.c__Clostridia.o__Clostridiales.f__Lachnospiraceae.g__Butyrivibrio	TRUE	reported	rWRn35
rs4904659	14	90724923	A	C	0.358047	-0.195869	0.0399736	9.58537e-07	7738	k__Bacteria.p__Firmicutes.c__Clostridia.o__Clostridiales.f__Lachnospiraceae.g__Butyrivibrio	TRUE	reported	rWRn35
rs1652670	18	12431210	G	A	0.719256	0.185952	0.0414666	7.31232e-06	7738	k__Bacteria.p__Firmicutes.c__Clostridia.o__Clostridiales.f__Lachnospiraceae.g__Butyrivibrio	TRUE	reported	rWRn35
rs13055049	22	19641083	C	T	0.168505	0.257556	0.0506641	3.7035e-07	7738	k__Bacteria.p__Firmicutes.c__Clostridia.o__Clostridiales.f__Lachnospiraceae.g__Butyrivibrio	TRUE	reported	rWRn35
rs111544141	1	52053017	T	A	0.0500989	0.433734	0.0876619	7.50532e-07	7738	k__Bacteria.p__Firmicutes.c__Clostridia.o__Clostridiales.f__Lachnospiraceae.g__Butyrivibrio.s__Butyrivibrio_crossotus	TRUE	reported	tPkDOI
rs114804117	3	20070515	T	A	0.0563533	0.4101	0.089318	4.40162e-06	7738	k__Bacteria.p__Firmicutes.c__Clostridia.o__Clostridiales.f__Lachnospiraceae.g__Butyrivibrio.s__Butyrivibrio_crossotus	TRUE	reported	tPkDOI
rs17709673	3	73965973	T	C	0.330523	-0.184618	0.041545	8.83834e-06	7738	k__Bacteria.p__Firmicutes.c__Clostridia.o__Clostridiales.f__Lachnospiraceae.g__Butyrivibrio.s__Butyrivibrio_crossotus	TRUE	reported	tPkDOI
rs9459627	6	166675591	T	C	0.30004	-0.204583	0.041845	1.01314e-06	7738	k__Bacteria.p__Firmicutes.c__Clostridia.o__Clostridiales.f__Lachnospiraceae.g__Butyrivibrio.s__Butyrivibrio_crossotus	TRUE	reported	tPkDOI
rs3807927	7	20380184	T	A	0.0915143	0.307966	0.0644421	1.76203e-06	7738	k__Bacteria.p__Firmicutes.c__Clostridia.o__Clostridiales.f__Lachnospiraceae.g__Butyrivibrio.s__Butyrivibrio_crossotus	TRUE	reported	tPkDOI
rs1389373	8	16771538	T	G	0.947534	0.383456	0.0867808	9.93053e-06	7738	k__Bacteria.p__Firmicutes.c__Clostridia.o__Clostridiales.f__Lachnospiraceae.g__Butyrivibrio.s__Butyrivibrio_crossotus	TRUE	reported	tPkDOI
rs56347647	12	5294392	C	T	0.109573	0.290928	0.0638107	5.13415e-06	7738	k__Bacteria.p__Firmicutes.c__Clostridia.o__Clostridiales.f__Lachnospiraceae.g__Butyrivibrio.s__Butyrivibrio_crossotus	TRUE	reported	tPkDOI
rs17692191	14	48465864	A	G	0.173528	-0.228239	0.0499957	4.99095e-06	7738	k__Bacteria.p__Firmicutes.c__Clostridia.o__Clostridiales.f__Lachnospiraceae.g__Butyrivibrio.s__Butyrivibrio_crossotus	TRUE	reported	tPkDOI
rs4900028	14	90685594	T	C	0.574911	0.182887	0.0377341	1.2551e-06	7738	k__Bacteria.p__Firmicutes.c__Clostridia.o__Clostridiales.f__Lachnospiraceae.g__Butyrivibrio.s__Butyrivibrio_crossotus	TRUE	reported	tPkDOI
rs1294570	14	91005607	C	G	0.650036	-0.177882	0.0398601	8.09472e-06	7738	k__Bacteria.p__Firmicutes.c__Clostridia.o__Clostridiales.f__Lachnospiraceae.g__Butyrivibrio.s__Butyrivibrio_crossotus	TRUE	reported	tPkDOI
rs3935	18	12448430	A	C	0.72549	0.187868	0.0418038	6.98836e-06	7738	k__Bacteria.p__Firmicutes.c__Clostridia.o__Clostridiales.f__Lachnospiraceae.g__Butyrivibrio.s__Butyrivibrio_crossotus	TRUE	reported	tPkDOI
rs13055049	22	19641083	C	T	0.16852	0.258895	0.0506748	3.23966e-07	7738	k__Bacteria.p__Firmicutes.c__Clostridia.o__Clostridiales.f__Lachnospiraceae.g__Butyrivibrio.s__Butyrivibrio_crossotus	TRUE	reported	tPkDOI
rs3770472	2	217558735	C	T	0.255707	0.114616	0.0248391	3.94309e-06	7738	k__Bacteria.p__Firmicutes.c__Clostridia.o__Clostridiales.f__Lachnospiraceae.g__Coprococcus.s__Coprococcus_catus	TRUE	reported	mAB2uE
rs80274999	3	14356566	G	C	0.0971929	0.161944	0.0359709	6.72949e-06	7738	k__Bacteria.p__Firmicutes.c__Clostridia.o__Clostridiales.f__Lachnospiraceae.g__Coprococcus.s__Coprococcus_catus	TRUE	reported	mAB2uE
rs417265	3	41099059	G	A	0.686181	-0.0985103	0.022244	9.48378e-06	7738	k__Bacteria.p__Firmicutes.c__Clostridia.o__Clostridiales.f__Lachnospiraceae.g__Coprococcus.s__Coprococcus_catus	TRUE	reported	mAB2uE
rs341677	8	2737997	T	C	0.077581	0.17942	0.0388421	3.8519e-06	7738	k__Bacteria.p__Firmicutes.c__Clostridia.o__Clostridiales.f__Lachnospiraceae.g__Coprococcus.s__Coprococcus_catus	TRUE	reported	mAB2uE
rs10107806	8	137354052	T	G	0.196455	0.115277	0.0259646	9.0059e-06	7738	k__Bacteria.p__Firmicutes.c__Clostridia.o__Clostridiales.f__Lachnospiraceae.g__Coprococcus.s__Coprococcus_catus	TRUE	reported	mAB2uE
rs34169081	9	28794806	C	T	0.0861256	-0.170687	0.0372304	4.54826e-06	7738	k__Bacteria.p__Firmicutes.c__Clostridia.o__Clostridiales.f__Lachnospiraceae.g__Coprococcus.s__Coprococcus_catus	TRUE	reported	mAB2uE
rs3738116	1	74165396	T	C	0.293021	0.0927081	0.0207782	8.12757e-06	7738	k__Bacteria.p__Firmicutes.c__Clostridia.o__Clostridiales.f__Lachnospiraceae.g__Coprococcus.s__Coprococcus_comes	TRUE	reported	sRrclJ
rs17106044	1	81610300	T	C	0.139117	-0.130217	0.0274453	2.0891e-06	7738	k__Bacteria.p__Firmicutes.c__Clostridia.o__Clostridiales.f__Lachnospiraceae.g__Coprococcus.s__Coprococcus_comes	TRUE	reported	sRrclJ
rs11889243	2	241236588	G	A	0.263771	0.106704	0.0224718	2.0508e-06	7738	k__Bacteria.p__Firmicutes.c__Clostridia.o__Clostridiales.f__Lachnospiraceae.g__Coprococcus.s__Coprococcus_comes	TRUE	reported	sRrclJ
rs6796475	3	54188188	C	T	0.180737	-0.110194	0.0242923	5.7286e-06	7738	k__Bacteria.p__Firmicutes.c__Clostridia.o__Clostridiales.f__Lachnospiraceae.g__Coprococcus.s__Coprococcus_comes	TRUE	reported	sRrclJ
rs6772892	3	150737619	G	T	0.40063	-0.103149	0.0199563	2.35711e-07	7738	k__Bacteria.p__Firmicutes.c__Clostridia.o__Clostridiales.f__Lachnospiraceae.g__Coprococcus.s__Coprococcus_comes	TRUE	reported	sRrclJ
rs75781806	9	10626347	T	C	0.129968	0.133614	0.0291959	4.72887e-06	7738	k__Bacteria.p__Firmicutes.c__Clostridia.o__Clostridiales.f__Lachnospiraceae.g__Coprococcus.s__Coprococcus_comes	TRUE	reported	sRrclJ
rs10987256	9	129125636	A	G	0.337754	0.0927893	0.0198888	3.0802e-06	7738	k__Bacteria.p__Firmicutes.c__Clostridia.o__Clostridiales.f__Lachnospiraceae.g__Coprococcus.s__Coprococcus_comes	TRUE	reported	sRrclJ
rs12584973	13	88508812	G	C	0.34887	0.0975005	0.0210789	3.7369e-06	7738	k__Bacteria.p__Firmicutes.c__Clostridia.o__Clostridiales.f__Lachnospiraceae.g__Coprococcus.s__Coprococcus_comes	TRUE	reported	sRrclJ
rs12872336	13	103063260	T	C	0.313611	0.100709	0.0209255	1.48876e-06	7738	k__Bacteria.p__Firmicutes.c__Clostridia.o__Clostridiales.f__Lachnospiraceae.g__Coprococcus.s__Coprococcus_comes	TRUE	reported	sRrclJ
rs17138993	16	6018669	T	C	0.153671	0.152098	0.0313647	1.23879e-06	7738	k__Bacteria.p__Firmicutes.c__Clostridia.o__Clostridiales.f__Lachnospiraceae.g__Coprococcus.s__Coprococcus_comes	TRUE	reported	sRrclJ
rs148177109	1	18911722	T	C	0.0507931	-0.49518	0.10768	4.25252e-06	7738	k__Bacteria.p__Firmicutes.c__Clostridia.o__Clostridiales.f__Lachnospiraceae.g__Coprococcus.s__Coprococcus_sp_ART55_1	TRUE	reported	34tWcC
rs12329315	2	208229501	T	C	0.357606	-0.209102	0.0459396	5.32196e-06	7738	k__Bacteria.p__Firmicutes.c__Clostridia.o__Clostridiales.f__Lachnospiraceae.g__Coprococcus.s__Coprococcus_sp_ART55_1	TRUE	reported	34tWcC
rs3801563	7	83226255	T	C	0.0698842	-0.406416	0.0860253	2.30821e-06	7738	k__Bacteria.p__Firmicutes.c__Clostridia.o__Clostridiales.f__Lachnospiraceae.g__Coprococcus.s__Coprococcus_sp_ART55_1	TRUE	reported	34tWcC
rs35529952	8	89606888	T	C	0.161249	0.281134	0.0597813	2.56734e-06	7738	k__Bacteria.p__Firmicutes.c__Clostridia.o__Clostridiales.f__Lachnospiraceae.g__Coprococcus.s__Coprococcus_sp_ART55_1	TRUE	reported	34tWcC
rs6729788	2	177086326	G	T	0.488046	-0.0851147	0.0189199	6.83768e-06	7738	k__Bacteria.p__Firmicutes.c__Clostridia.o__Clostridiales.f__Lachnospiraceae.g__Dorea.s__Dorea_longicatena	TRUE	reported	BF3k8G
rs17475926	2	229953391	C	T	0.490128	0.0844803	0.0188358	7.28815e-06	7738	k__Bacteria.p__Firmicutes.c__Clostridia.o__Clostridiales.f__Lachnospiraceae.g__Dorea.s__Dorea_longicatena	TRUE	reported	BF3k8G
rs13106159	4	28031535	T	G	0.0591382	0.192771	0.0410252	2.61646e-06	7738	k__Bacteria.p__Firmicutes.c__Clostridia.o__Clostridiales.f__Lachnospiraceae.g__Dorea.s__Dorea_longicatena	TRUE	reported	BF3k8G
rs2935621	5	2685812	T	C	0.321208	-0.092281	0.0202945	5.43937e-06	7738	k__Bacteria.p__Firmicutes.c__Clostridia.o__Clostridiales.f__Lachnospiraceae.g__Dorea.s__Dorea_longicatena	TRUE	reported	BF3k8G
rs9292972	5	21365427	G	C	0.101138	0.149319	0.0315947	2.28899e-06	7738	k__Bacteria.p__Firmicutes.c__Clostridia.o__Clostridiales.f__Lachnospiraceae.g__Dorea.s__Dorea_longicatena	TRUE	reported	BF3k8G
rs11759411	6	14295178	T	C	0.584904	-0.0854129	0.0189855	6.8323e-06	7738	k__Bacteria.p__Firmicutes.c__Clostridia.o__Clostridiales.f__Lachnospiraceae.g__Dorea.s__Dorea_longicatena	TRUE	reported	BF3k8G
rs6957565	7	38834068	T	C	0.489232	-0.0932585	0.0185033	4.65306e-07	7738	k__Bacteria.p__Firmicutes.c__Clostridia.o__Clostridiales.f__Lachnospiraceae.g__Dorea.s__Dorea_longicatena	TRUE	reported	BF3k8G
rs11028061	11	24628879	C	T	0.683668	-0.0907211	0.0198043	4.63018e-06	7738	k__Bacteria.p__Firmicutes.c__Clostridia.o__Clostridiales.f__Lachnospiraceae.g__Dorea.s__Dorea_longicatena	TRUE	reported	BF3k8G
rs8032562	15	97032068	T	C	0.371076	0.0864317	0.0194986	9.3053e-06	7738	k__Bacteria.p__Firmicutes.c__Clostridia.o__Clostridiales.f__Lachnospiraceae.g__Dorea.s__Dorea_longicatena	TRUE	reported	BF3k8G
rs7590468	2	68959471	G	A	0.338112	-0.0891075	0.0184003	1.2808e-06	7738	k__Bacteria.p__Firmicutes.c__Clostridia.o__Clostridiales.f__Lachnospiraceae.g__Roseburia.s__Roseburia_hominis	TRUE	reported	FZNoMw
rs35004779	3	177893936	T	C	0.421728	0.0807293	0.0175514	4.2331e-06	7738	k__Bacteria.p__Firmicutes.c__Clostridia.o__Clostridiales.f__Lachnospiraceae.g__Roseburia.s__Roseburia_hominis	TRUE	reported	FZNoMw
rs17087572	6	156914422	A	C	0.255798	-0.0964172	0.0209723	4.27863e-06	7738	k__Bacteria.p__Firmicutes.c__Clostridia.o__Clostridiales.f__Lachnospiraceae.g__Roseburia.s__Roseburia_hominis	TRUE	reported	FZNoMw
rs7786467	7	1338707	A	C	0.215173	-0.0968338	0.0216192	7.49729e-06	7738	k__Bacteria.p__Firmicutes.c__Clostridia.o__Clostridiales.f__Lachnospiraceae.g__Roseburia.s__Roseburia_hominis	TRUE	reported	FZNoMw
rs215996	12	2719297	C	G	0.152519	-0.11075	0.0240367	4.07505e-06	7738	k__Bacteria.p__Firmicutes.c__Clostridia.o__Clostridiales.f__Lachnospiraceae.g__Roseburia.s__Roseburia_hominis	TRUE	reported	FZNoMw
rs2225380	14	83605637	C	A	0.688409	-0.0894148	0.0188625	2.13351e-06	7738	k__Bacteria.p__Firmicutes.c__Clostridia.o__Clostridiales.f__Lachnospiraceae.g__Roseburia.s__Roseburia_hominis	TRUE	reported	FZNoMw
rs722241	16	13933400	G	T	0.778849	-0.103384	0.0220121	2.64404e-06	7738	k__Bacteria.p__Firmicutes.c__Clostridia.o__Clostridiales.f__Lachnospiraceae.g__Roseburia.s__Roseburia_hominis	TRUE	reported	FZNoMw
rs854661	17	34354883	T	C	0.477202	0.0827355	0.0171553	1.41605e-06	7738	k__Bacteria.p__Firmicutes.c__Clostridia.o__Clostridiales.f__Lachnospiraceae.g__Roseburia.s__Roseburia_hominis	TRUE	reported	FZNoMw
rs2087796	1	40290277	C	T	0.773341	0.109263	0.0234779	3.25766e-06	7738	k__Bacteria.p__Firmicutes.c__Clostridia.o__Clostridiales.f__Lachnospiraceae.g__Roseburia.s__Roseburia_intestinalis	TRUE	reported	AvqIVQ
rs72697383	1	117273912	A	C	0.14746	0.13667	0.0279205	9.83225e-07	7738	k__Bacteria.p__Firmicutes.c__Clostridia.o__Clostridiales.f__Lachnospiraceae.g__Roseburia.s__Roseburia_intestinalis	TRUE	reported	AvqIVQ
rs778342	2	233798155	A	G	0.0821165	0.170187	0.036489	3.10024e-06	7738	k__Bacteria.p__Firmicutes.c__Clostridia.o__Clostridiales.f__Lachnospiraceae.g__Roseburia.s__Roseburia_intestinalis	TRUE	reported	AvqIVQ
rs4834490	4	116389731	C	T	0.752106	-0.102556	0.0228527	7.20014e-06	7738	k__Bacteria.p__Firmicutes.c__Clostridia.o__Clostridiales.f__Lachnospiraceae.g__Roseburia.s__Roseburia_intestinalis	TRUE	reported	AvqIVQ
rs76557325	5	76299200	G	A	0.0796945	-0.166509	0.0373612	8.32204e-06	7738	k__Bacteria.p__Firmicutes.c__Clostridia.o__Clostridiales.f__Lachnospiraceae.g__Roseburia.s__Roseburia_intestinalis	TRUE	reported	AvqIVQ
rs6871001	5	98674510	C	T	0.435941	0.0891786	0.0195236	4.93023e-06	7738	k__Bacteria.p__Firmicutes.c__Clostridia.o__Clostridiales.f__Lachnospiraceae.g__Roseburia.s__Roseburia_intestinalis	TRUE	reported	AvqIVQ
rs7112918	11	1690969	C	T	0.469469	0.0890031	0.0198129	7.04996e-06	7738	k__Bacteria.p__Firmicutes.c__Clostridia.o__Clostridiales.f__Lachnospiraceae.g__Roseburia.s__Roseburia_intestinalis	TRUE	reported	AvqIVQ
rs8006559	14	88053855	G	A	0.0511182	-0.206063	0.0445341	3.70869e-06	7738	k__Bacteria.p__Firmicutes.c__Clostridia.o__Clostridiales.f__Lachnospiraceae.g__Roseburia.s__Roseburia_intestinalis	TRUE	reported	AvqIVQ
rs12592099	15	31763818	C	G	0.334082	-0.0967904	0.0208836	3.57359e-06	7738	k__Bacteria.p__Firmicutes.c__Clostridia.o__Clostridiales.f__Lachnospiraceae.g__Roseburia.s__Roseburia_intestinalis	TRUE	reported	AvqIVQ
rs56001939	2	54363878	C	T	0.362334	-0.0795853	0.0170427	3.01555e-06	7738	k__Bacteria.p__Firmicutes.c__Clostridia.o__Clostridiales.f__Oscillospiraceae	TRUE	reported	2LqhRL
rs13119423	4	27850234	C	A	0.139999	-0.110371	0.0239806	4.17427e-06	7738	k__Bacteria.p__Firmicutes.c__Clostridia.o__Clostridiales.f__Oscillospiraceae	TRUE	reported	2LqhRL
rs55682375	9	21808352	A	G	0.0674229	-0.158559	0.0351998	6.65141e-06	7738	k__Bacteria.p__Firmicutes.c__Clostridia.o__Clostridiales.f__Oscillospiraceae	TRUE	reported	2LqhRL
rs10769221	11	5806426	A	G	0.884538	0.141694	0.027228	1.95073e-07	7738	k__Bacteria.p__Firmicutes.c__Clostridia.o__Clostridiales.f__Oscillospiraceae	TRUE	reported	2LqhRL
rs12446334	16	81302009	G	A	0.275569	0.0938369	0.0200605	2.90116e-06	7738	k__Bacteria.p__Firmicutes.c__Clostridia.o__Clostridiales.f__Oscillospiraceae	TRUE	reported	2LqhRL
rs7255582	19	35718076	T	C	0.411214	-0.0800168	0.0169181	2.24897e-06	7738	k__Bacteria.p__Firmicutes.c__Clostridia.o__Clostridiales.f__Oscillospiraceae	TRUE	reported	2LqhRL
rs34865636	19	45793832	T	A	0.312404	-0.0828569	0.0176735	2.75628e-06	7738	k__Bacteria.p__Firmicutes.c__Clostridia.o__Clostridiales.f__Oscillospiraceae	TRUE	reported	2LqhRL
rs11087270	20	18906606	T	A	0.267415	0.0873817	0.0185193	2.3768e-06	7738	k__Bacteria.p__Firmicutes.c__Clostridia.o__Clostridiales.f__Oscillospiraceae	TRUE	reported	2LqhRL
rs61824334	1	222911002	C	G	0.487739	-0.1851	0.0393596	2.56623e-06	7738	k__Bacteria.p__Firmicutes.c__Clostridia.o__Clostridiales.f__Ruminococcaceae.g__Anaerotruncus	TRUE	reported	I92BBS
rs6440148	3	142870821	T	C	0.21943	-0.209178	0.0470527	8.76436e-06	7738	k__Bacteria.p__Firmicutes.c__Clostridia.o__Clostridiales.f__Ruminococcaceae.g__Anaerotruncus	TRUE	reported	I92BBS
rs1044858	5	178954098	C	G	0.183805	0.242648	0.0526257	4.01059e-06	7738	k__Bacteria.p__Firmicutes.c__Clostridia.o__Clostridiales.f__Ruminococcaceae.g__Anaerotruncus	TRUE	reported	I92BBS
rs4747349	10	18801234	C	G	0.361615	-0.183369	0.0414232	9.56742e-06	7738	k__Bacteria.p__Firmicutes.c__Clostridia.o__Clostridiales.f__Ruminococcaceae.g__Anaerotruncus	TRUE	reported	I92BBS
rs62075885	17	76526048	A	G	0.27205	0.206123	0.0435565	2.21981e-06	7738	k__Bacteria.p__Firmicutes.c__Clostridia.o__Clostridiales.f__Ruminococcaceae.g__Anaerotruncus	TRUE	reported	I92BBS
rs6020721	20	49367076	G	T	0.341522	-0.183345	0.0405327	6.08554e-06	7738	k__Bacteria.p__Firmicutes.c__Clostridia.o__Clostridiales.f__Ruminococcaceae.g__Anaerotruncus	TRUE	reported	I92BBS
rs840787	2	65775890	G	C	0.372348	-0.076066	0.0167144	5.34137e-06	7738	k__Bacteria.p__Firmicutes.c__Clostridia.o__Clostridiales.f__Ruminococcaceae.g__Faecalibacterium	TRUE	reported	xr7Z9t
rs61798216	4	36459051	G	A	0.113551	-0.127347	0.0264628	1.49196e-06	7738	k__Bacteria.p__Firmicutes.c__Clostridia.o__Clostridiales.f__Ruminococcaceae.g__Faecalibacterium	TRUE	reported	xr7Z9t
rs12197028	6	102128843	G	A	0.0859036	0.145198	0.032165	6.35681e-06	7738	k__Bacteria.p__Firmicutes.c__Clostridia.o__Clostridiales.f__Ruminococcaceae.g__Faecalibacterium	TRUE	reported	xr7Z9t
rs74949229	10	9526946	A	G	0.0939624	-0.137861	0.0283694	1.17685e-06	7738	k__Bacteria.p__Firmicutes.c__Clostridia.o__Clostridiales.f__Ruminococcaceae.g__Faecalibacterium	TRUE	reported	xr7Z9t
rs12415307	10	103076252	G	A	0.289391	-0.0858008	0.0183852	3.05879e-06	7738	k__Bacteria.p__Firmicutes.c__Clostridia.o__Clostridiales.f__Ruminococcaceae.g__Faecalibacterium	TRUE	reported	xr7Z9t
rs2107539	17	34322610	T	C	0.243401	-0.0985761	0.021844	6.39983e-06	7738	k__Bacteria.p__Firmicutes.c__Clostridia.o__Clostridiales.f__Ruminococcaceae.g__Faecalibacterium	TRUE	reported	xr7Z9t
rs3785822	17	59556923	A	G	0.178193	0.099713	0.0211127	2.32516e-06	7738	k__Bacteria.p__Firmicutes.c__Clostridia.o__Clostridiales.f__Ruminococcaceae.g__Faecalibacterium	TRUE	reported	xr7Z9t
rs36720	19	16567351	C	T	0.306358	-0.0785738	0.0176922	8.94731e-06	7738	k__Bacteria.p__Firmicutes.c__Clostridia.o__Clostridiales.f__Ruminococcaceae.g__Faecalibacterium	TRUE	reported	xr7Z9t
rs840787	2	65775890	G	C	0.372348	-0.0765503	0.0167178	4.67308e-06	7738	k__Bacteria.p__Firmicutes.c__Clostridia.o__Clostridiales.f__Ruminococcaceae.g__Faecalibacterium.s__Faecalibacterium_prausnitzii	TRUE	reported	1wjcDC
rs61798216	4	36459051	G	A	0.113551	-0.129122	0.0264682	1.06958e-06	7738	k__Bacteria.p__Firmicutes.c__Clostridia.o__Clostridiales.f__Ruminococcaceae.g__Faecalibacterium.s__Faecalibacterium_prausnitzii	TRUE	reported	1wjcDC
rs12197028	6	102128843	G	A	0.0859036	0.14457	0.0321715	6.99868e-06	7738	k__Bacteria.p__Firmicutes.c__Clostridia.o__Clostridiales.f__Ruminococcaceae.g__Faecalibacterium.s__Faecalibacterium_prausnitzii	TRUE	reported	1wjcDC
rs10113323	8	59554706	G	A	0.295397	0.0795663	0.0179591	9.40536e-06	7738	k__Bacteria.p__Firmicutes.c__Clostridia.o__Clostridiales.f__Ruminococcaceae.g__Faecalibacterium.s__Faecalibacterium_prausnitzii	TRUE	reported	1wjcDC
rs74949229	10	9526946	A	G	0.0939624	-0.139551	0.0283751	8.7407e-07	7738	k__Bacteria.p__Firmicutes.c__Clostridia.o__Clostridiales.f__Ruminococcaceae.g__Faecalibacterium.s__Faecalibacterium_prausnitzii	TRUE	reported	1wjcDC
rs12415307	10	103076252	G	A	0.289391	-0.086919	0.018389	2.28208e-06	7738	k__Bacteria.p__Firmicutes.c__Clostridia.o__Clostridiales.f__Ruminococcaceae.g__Faecalibacterium.s__Faecalibacterium_prausnitzii	TRUE	reported	1wjcDC
rs2107539	17	34322610	T	C	0.243401	-0.0987778	0.0218485	6.15358e-06	7738	k__Bacteria.p__Firmicutes.c__Clostridia.o__Clostridiales.f__Ruminococcaceae.g__Faecalibacterium.s__Faecalibacterium_prausnitzii	TRUE	reported	1wjcDC
rs3785822	17	59556923	A	G	0.178193	0.0994099	0.021117	2.50677e-06	7738	k__Bacteria.p__Firmicutes.c__Clostridia.o__Clostridiales.f__Ruminococcaceae.g__Faecalibacterium.s__Faecalibacterium_prausnitzii	TRUE	reported	1wjcDC
rs36720	19	16567351	C	T	0.306358	-0.0794064	0.0176958	7.2127e-06	7738	k__Bacteria.p__Firmicutes.c__Clostridia.o__Clostridiales.f__Ruminococcaceae.g__Faecalibacterium.s__Faecalibacterium_prausnitzii	TRUE	reported	1wjcDC
rs12041621	1	48554579	A	G	0.198693	-0.128203	0.026118	9.17242e-07	7738	k__Bacteria.p__Firmicutes.c__Clostridia.o__Clostridiales.f__Ruminococcaceae.g__Ruminococcus.s__Ruminococcus_bromii	TRUE	reported	MqKlIQ
rs12131104	1	149889339	T	C	0.161802	0.132729	0.0298653	8.81916e-06	7738	k__Bacteria.p__Firmicutes.c__Clostridia.o__Clostridiales.f__Ruminococcaceae.g__Ruminococcus.s__Ruminococcus_bromii	TRUE	reported	MqKlIQ
rs10864073	1	214011756	C	T	0.115526	-0.136479	0.0306823	8.66194e-06	7738	k__Bacteria.p__Firmicutes.c__Clostridia.o__Clostridiales.f__Ruminococcaceae.g__Ruminococcus.s__Ruminococcus_bromii	TRUE	reported	MqKlIQ
rs34762184	3	50541769	A	G	0.141534	-0.128822	0.0285418	6.37791e-06	7738	k__Bacteria.p__Firmicutes.c__Clostridia.o__Clostridiales.f__Ruminococcaceae.g__Ruminococcus.s__Ruminococcus_bromii	TRUE	reported	MqKlIQ
rs9865704	3	149080011	A	G	0.127359	-0.145045	0.0300178	1.35194e-06	7738	k__Bacteria.p__Firmicutes.c__Clostridia.o__Clostridiales.f__Ruminococcaceae.g__Ruminococcus.s__Ruminococcus_bromii	TRUE	reported	MqKlIQ
rs4884323	13	59810492	G	T	0.398074	-0.0923593	0.0200047	3.89539e-06	7738	k__Bacteria.p__Firmicutes.c__Clostridia.o__Clostridiales.f__Ruminococcaceae.g__Ruminococcus.s__Ruminococcus_bromii	TRUE	reported	MqKlIQ
rs1884673	20	38517535	T	C	0.122825	-0.149704	0.0301141	6.65295e-07	7738	k__Bacteria.p__Firmicutes.c__Clostridia.o__Clostridiales.f__Ruminococcaceae.g__Ruminococcus.s__Ruminococcus_bromii	TRUE	reported	MqKlIQ
rs1321631	1	34348912	G	A	0.0931154	-0.232995	0.0480959	1.27004e-06	7738	k__Bacteria.p__Firmicutes.c__Clostridia.o__Clostridiales.f__Ruminococcaceae.g__Ruminococcus.s__Ruminococcus_callidus	TRUE	reported	wyt1Zm
rs4268390	1	81927648	G	A	0.0683627	0.260285	0.0570981	5.15052e-06	7738	k__Bacteria.p__Firmicutes.c__Clostridia.o__Clostridiales.f__Ruminococcaceae.g__Ruminococcus.s__Ruminococcus_callidus	TRUE	reported	wyt1Zm
rs79207650	1	154374162	A	G	0.0641043	-0.266917	0.0588837	5.81657e-06	7738	k__Bacteria.p__Firmicutes.c__Clostridia.o__Clostridiales.f__Ruminococcaceae.g__Ruminococcus.s__Ruminococcus_callidus	TRUE	reported	wyt1Zm
rs35200886	1	222927951	A	G	0.173258	-0.168061	0.0363491	3.77292e-06	7738	k__Bacteria.p__Firmicutes.c__Clostridia.o__Clostridiales.f__Ruminococcaceae.g__Ruminococcus.s__Ruminococcus_callidus	TRUE	reported	wyt1Zm
rs12098699	10	64396790	G	A	0.210189	-0.158097	0.0331076	1.79492e-06	7738	k__Bacteria.p__Firmicutes.c__Clostridia.o__Clostridiales.f__Ruminococcaceae.g__Ruminococcus.s__Ruminococcus_callidus	TRUE	reported	wyt1Zm
rs7610129	3	195466973	C	G	0.0707357	-0.269771	0.0531635	3.88807e-07	7738	k__Bacteria.p__Firmicutes.c__Clostridia.o__Clostridiales.f__Ruminococcaceae.g__Ruminococcus.s__Ruminococcus_lactaris	TRUE	reported	FOEs4N
rs4245954	4	8868227	T	C	0.168029	0.143728	0.0301532	1.87366e-06	7738	k__Bacteria.p__Firmicutes.c__Clostridia.o__Clostridiales.f__Ruminococcaceae.g__Ruminococcus.s__Ruminococcus_lactaris	TRUE	reported	FOEs4N
rs72698095	4	183252248	G	C	0.162094	-0.147336	0.0328679	7.37161e-06	7738	k__Bacteria.p__Firmicutes.c__Clostridia.o__Clostridiales.f__Ruminococcaceae.g__Ruminococcus.s__Ruminococcus_lactaris	TRUE	reported	FOEs4N
rs7851638	9	13793758	G	A	0.917481	0.203009	0.0421875	1.49385e-06	7738	k__Bacteria.p__Firmicutes.c__Clostridia.o__Clostridiales.f__Ruminococcaceae.g__Ruminococcus.s__Ruminococcus_lactaris	TRUE	reported	FOEs4N
rs1878735	9	109873993	A	C	0.169658	-0.138437	0.0296275	2.97433e-06	7738	k__Bacteria.p__Firmicutes.c__Clostridia.o__Clostridiales.f__Ruminococcaceae.g__Ruminococcus.s__Ruminococcus_lactaris	TRUE	reported	FOEs4N
rs600038	9	136151806	C	T	0.209058	-0.123423	0.0273532	6.41555e-06	7738	k__Bacteria.p__Firmicutes.c__Clostridia.o__Clostridiales.f__Ruminococcaceae.g__Ruminococcus.s__Ruminococcus_lactaris	TRUE	reported	FOEs4N
rs10858895	12	89914880	T	A	0.507927	0.118385	0.0255307	3.5353e-06	7738	k__Bacteria.p__Firmicutes.c__Clostridia.o__Clostridiales.f__Ruminococcaceae.g__Ruminococcus.s__Ruminococcus_lactaris	TRUE	reported	FOEs4N
rs7148318	14	51325748	A	G	0.702401	-0.107625	0.0242863	9.35819e-06	7738	k__Bacteria.p__Firmicutes.c__Clostridia.o__Clostridiales.f__Ruminococcaceae.g__Ruminococcus.s__Ruminococcus_lactaris	TRUE	reported	FOEs4N
rs78685125	3	37667096	T	C	0.0669123	-0.174426	0.0392434	8.8001e-06	7738	k__Bacteria.p__Firmicutes.c__Erysipelotrichia	TRUE	reported	KPzvHN
rs4975752	5	1880588	G	T	0.230866	-0.101686	0.0230142	9.94264e-06	7738	k__Bacteria.p__Firmicutes.c__Erysipelotrichia	TRUE	reported	KPzvHN
rs733330	8	94158704	G	A	0.33704	0.100522	0.0213377	2.46501e-06	7738	k__Bacteria.p__Firmicutes.c__Erysipelotrichia	TRUE	reported	KPzvHN
rs75298326	12	24268068	T	A	0.0592882	-0.183637	0.041519	9.73569e-06	7738	k__Bacteria.p__Firmicutes.c__Erysipelotrichia	TRUE	reported	KPzvHN
rs11652559	17	36002599	C	T	0.807699	0.115982	0.025306	4.57969e-06	7738	k__Bacteria.p__Firmicutes.c__Erysipelotrichia	TRUE	reported	KPzvHN
rs62131327	19	775626	C	T	0.104702	0.1464	0.0330701	9.55696e-06	7738	k__Bacteria.p__Firmicutes.c__Erysipelotrichia	TRUE	reported	KPzvHN
rs73037929	19	28461212	T	G	0.0539829	-0.21042	0.0439455	1.68284e-06	7738	k__Bacteria.p__Firmicutes.c__Erysipelotrichia	TRUE	reported	KPzvHN
rs73114746	20	43873729	T	C	0.099634	0.153268	0.0332861	4.13366e-06	7738	k__Bacteria.p__Firmicutes.c__Erysipelotrichia	TRUE	reported	KPzvHN
rs78685125	3	37667096	T	C	0.0669123	-0.174418	0.0392434	8.80877e-06	7738	k__Bacteria.p__Firmicutes.c__Erysipelotrichia.o__Erysipelotrichales	TRUE	reported	oV2eaR
rs4975752	5	1880588	G	T	0.230866	-0.101685	0.0230142	9.94528e-06	7738	k__Bacteria.p__Firmicutes.c__Erysipelotrichia.o__Erysipelotrichales	TRUE	reported	oV2eaR
rs733330	8	94158704	G	A	0.33704	0.10053	0.0213377	2.46079e-06	7738	k__Bacteria.p__Firmicutes.c__Erysipelotrichia.o__Erysipelotrichales	TRUE	reported	oV2eaR
rs75298326	12	24268068	T	A	0.0592882	-0.18366	0.041519	9.7113e-06	7738	k__Bacteria.p__Firmicutes.c__Erysipelotrichia.o__Erysipelotrichales	TRUE	reported	oV2eaR
rs11652559	17	36002599	C	T	0.807699	0.115997	0.025306	4.56669e-06	7738	k__Bacteria.p__Firmicutes.c__Erysipelotrichia.o__Erysipelotrichales	TRUE	reported	oV2eaR
rs62131327	19	775626	C	T	0.104702	0.146411	0.0330701	9.54197e-06	7738	k__Bacteria.p__Firmicutes.c__Erysipelotrichia.o__Erysipelotrichales	TRUE	reported	oV2eaR
rs73037929	19	28461212	T	G	0.0539829	-0.210453	0.0439456	1.67669e-06	7738	k__Bacteria.p__Firmicutes.c__Erysipelotrichia.o__Erysipelotrichales	TRUE	reported	oV2eaR
rs73114746	20	43873729	T	C	0.099634	0.153275	0.0332862	4.12933e-06	7738	k__Bacteria.p__Firmicutes.c__Erysipelotrichia.o__Erysipelotrichales	TRUE	reported	oV2eaR
rs78685125	3	37667096	T	C	0.0669123	-0.174589	0.0392434	8.63185e-06	7738	k__Bacteria.p__Firmicutes.c__Erysipelotrichia.o__Erysipelotrichales.f__Erysipelotrichaceae	TRUE	reported	AmQTrG
rs4975752	5	1880588	G	T	0.230866	-0.101691	0.0230142	9.93357e-06	7738	k__Bacteria.p__Firmicutes.c__Erysipelotrichia.o__Erysipelotrichales.f__Erysipelotrichaceae	TRUE	reported	AmQTrG
rs733330	8	94158704	G	A	0.33704	0.100498	0.0213377	2.47878e-06	7738	k__Bacteria.p__Firmicutes.c__Erysipelotrichia.o__Erysipelotrichales.f__Erysipelotrichaceae	TRUE	reported	AmQTrG
rs75298326	12	24268068	T	A	0.0592882	-0.183606	0.041519	9.76911e-06	7738	k__Bacteria.p__Firmicutes.c__Erysipelotrichia.o__Erysipelotrichales.f__Erysipelotrichaceae	TRUE	reported	AmQTrG
rs11652559	17	36002599	C	T	0.807699	0.115925	0.025306	4.62916e-06	7738	k__Bacteria.p__Firmicutes.c__Erysipelotrichia.o__Erysipelotrichales.f__Erysipelotrichaceae	TRUE	reported	AmQTrG
rs62131327	19	775626	C	T	0.104702	0.146435	0.0330701	9.50963e-06	7738	k__Bacteria.p__Firmicutes.c__Erysipelotrichia.o__Erysipelotrichales.f__Erysipelotrichaceae	TRUE	reported	AmQTrG
rs73037929	19	28461212	T	G	0.0539829	-0.210504	0.0439456	1.66692e-06	7738	k__Bacteria.p__Firmicutes.c__Erysipelotrichia.o__Erysipelotrichales.f__Erysipelotrichaceae	TRUE	reported	AmQTrG
rs73114746	20	43873729	T	C	0.099634	0.15327	0.0332861	4.1324e-06	7738	k__Bacteria.p__Firmicutes.c__Erysipelotrichia.o__Erysipelotrichales.f__Erysipelotrichaceae	TRUE	reported	AmQTrG
rs12472147	2	124572776	G	A	0.855652	-0.12833	0.0264956	1.27615e-06	7738	k__Bacteria.p__Firmicutes.c__Negativicutes	TRUE	reported	hgGGJh
rs176564	7	105812525	G	A	0.910342	-0.153345	0.0337663	5.58933e-06	7738	k__Bacteria.p__Firmicutes.c__Negativicutes	TRUE	reported	hgGGJh
rs10736970	10	3387104	C	T	0.741775	-0.0913671	0.0204744	8.10063e-06	7738	k__Bacteria.p__Firmicutes.c__Negativicutes	TRUE	reported	hgGGJh
rs78791321	11	69317280	A	G	0.0809067	0.153283	0.0328393	3.04624e-06	7738	k__Bacteria.p__Firmicutes.c__Negativicutes	TRUE	reported	hgGGJh
rs77764206	12	91611380	C	T	0.0504393	0.197357	0.0423653	3.18588e-06	7738	k__Bacteria.p__Firmicutes.c__Negativicutes	TRUE	reported	hgGGJh
rs2282037	14	103588515	T	C	0.521969	-0.102233	0.0186334	4.09789e-08	7738	k__Bacteria.p__Firmicutes.c__Negativicutes	TRUE	reported	hgGGJh
rs12979658	19	7892087	G	A	0.263676	-0.0935377	0.0203693	4.3882e-06	7738	k__Bacteria.p__Firmicutes.c__Negativicutes	TRUE	reported	hgGGJh
rs12472147	2	124572776	G	A	0.855652	-0.128329	0.0264956	1.27632e-06	7738	k__Bacteria.p__Firmicutes.c__Negativicutes.o__Selenomonadales	TRUE	reported	HtJBA9
rs176564	7	105812525	G	A	0.910342	-0.15334	0.0337662	5.59263e-06	7738	k__Bacteria.p__Firmicutes.c__Negativicutes.o__Selenomonadales	TRUE	reported	HtJBA9
rs10736970	10	3387104	C	T	0.741775	-0.0913735	0.0204744	8.08875e-06	7738	k__Bacteria.p__Firmicutes.c__Negativicutes.o__Selenomonadales	TRUE	reported	HtJBA9
rs78791321	11	69317280	A	G	0.0809067	0.153277	0.0328393	3.04897e-06	7738	k__Bacteria.p__Firmicutes.c__Negativicutes.o__Selenomonadales	TRUE	reported	HtJBA9
rs77764206	12	91611380	C	T	0.0504393	0.197354	0.0423653	3.18707e-06	7738	k__Bacteria.p__Firmicutes.c__Negativicutes.o__Selenomonadales	TRUE	reported	HtJBA9
rs2282037	14	103588515	T	C	0.521969	-0.102229	0.0186333	4.10393e-08	7738	k__Bacteria.p__Firmicutes.c__Negativicutes.o__Selenomonadales	TRUE	reported	HtJBA9
rs12979658	19	7892087	G	A	0.263676	-0.0935379	0.0203693	4.38789e-06	7738	k__Bacteria.p__Firmicutes.c__Negativicutes.o__Selenomonadales	TRUE	reported	HtJBA9
rs11804833	1	168663055	T	C	0.151584	-0.126683	0.0278625	5.44864e-06	7738	k__Bacteria.p__Firmicutes.c__Negativicutes.o__Selenomonadales.f__Veillonellaceae	TRUE	reported	LsFhiD
rs6701211	1	214682808	A	G	0.0730063	-0.17341	0.0385777	6.95393e-06	7738	k__Bacteria.p__Firmicutes.c__Negativicutes.o__Selenomonadales.f__Veillonellaceae	TRUE	reported	LsFhiD
rs62165977	2	76632661	T	C	0.168383	0.117901	0.0259445	5.50986e-06	7738	k__Bacteria.p__Firmicutes.c__Negativicutes.o__Selenomonadales.f__Veillonellaceae	TRUE	reported	LsFhiD
rs258816	5	142590414	A	C	0.399475	0.100039	0.0211144	2.15871e-06	7738	k__Bacteria.p__Firmicutes.c__Negativicutes.o__Selenomonadales.f__Veillonellaceae	TRUE	reported	LsFhiD
rs7746214	6	121220067	A	G	0.743589	0.102716	0.0224918	4.95238e-06	7738	k__Bacteria.p__Firmicutes.c__Negativicutes.o__Selenomonadales.f__Veillonellaceae	TRUE	reported	LsFhiD
rs35025485	6	148770331	A	G	0.0732338	0.19416	0.03752	2.28108e-07	7738	k__Bacteria.p__Firmicutes.c__Negativicutes.o__Selenomonadales.f__Veillonellaceae	TRUE	reported	LsFhiD
rs2347496	8	32288932	G	T	0.39951	-0.0930453	0.0197255	2.39338e-06	7738	k__Bacteria.p__Firmicutes.c__Negativicutes.o__Selenomonadales.f__Veillonellaceae	TRUE	reported	LsFhiD
rs1882135	12	116769600	G	T	0.354587	-0.090728	0.020247	7.42745e-06	7738	k__Bacteria.p__Firmicutes.c__Negativicutes.o__Selenomonadales.f__Veillonellaceae	TRUE	reported	LsFhiD
rs62024270	16	11669568	A	G	0.371821	0.100571	0.020125	5.81246e-07	7738	k__Bacteria.p__Firmicutes.c__Negativicutes.o__Selenomonadales.f__Veillonellaceae	TRUE	reported	LsFhiD
rs28393833	18	3206552	T	C	0.202463	-0.111547	0.0249138	7.55904e-06	7738	k__Bacteria.p__Firmicutes.c__Negativicutes.o__Selenomonadales.f__Veillonellaceae	TRUE	reported	LsFhiD
rs6105994	20	18929774	A	G	0.373708	0.0931033	0.0205603	5.94564e-06	7738	k__Bacteria.p__Firmicutes.c__Negativicutes.o__Selenomonadales.f__Veillonellaceae	TRUE	reported	LsFhiD
rs747682	20	61507219	C	G	0.516707	0.0906897	0.0197647	4.46509e-06	7738	k__Bacteria.p__Firmicutes.c__Negativicutes.o__Selenomonadales.f__Veillonellaceae	TRUE	reported	LsFhiD
rs12734494	1	211803881	A	G	0.48892	0.0791433	0.0164338	1.46546e-06	7738	k__Bacteria.p__Proteobacteria.c__Betaproteobacteria.o__Burkholderiales	TRUE	reported	I2OGZL
rs9428844	1	240647593	C	T	0.656533	-0.0888881	0.0200471	9.25205e-06	7738	k__Bacteria.p__Proteobacteria.c__Betaproteobacteria.o__Burkholderiales	TRUE	reported	I2OGZL
rs62351959	4	182904885	T	C	0.197615	0.0966807	0.0215448	7.20913e-06	7738	k__Bacteria.p__Proteobacteria.c__Betaproteobacteria.o__Burkholderiales	TRUE	reported	I2OGZL
rs12646537	4	184720947	G	A	0.0653836	0.145092	0.0325072	8.06762e-06	7738	k__Bacteria.p__Proteobacteria.c__Betaproteobacteria.o__Burkholderiales	TRUE	reported	I2OGZL
rs4711841	6	12818142	C	G	0.384336	-0.0736587	0.0166717	9.9537e-06	7738	k__Bacteria.p__Proteobacteria.c__Betaproteobacteria.o__Burkholderiales	TRUE	reported	I2OGZL
rs4895929	6	132458419	T	C	0.386573	-0.0750869	0.0168552	8.3967e-06	7738	k__Bacteria.p__Proteobacteria.c__Betaproteobacteria.o__Burkholderiales	TRUE	reported	I2OGZL
rs59033852	13	23656934	C	T	0.0649189	-0.152808	0.033767	6.02916e-06	7738	k__Bacteria.p__Proteobacteria.c__Betaproteobacteria.o__Burkholderiales	TRUE	reported	I2OGZL
rs11626416	14	33053536	A	G	0.125363	-0.118366	0.0244903	1.34362e-06	7738	k__Bacteria.p__Proteobacteria.c__Betaproteobacteria.o__Burkholderiales	TRUE	reported	I2OGZL
rs78026425	14	78485536	G	C	0.0851163	0.130845	0.0292559	7.73382e-06	7738	k__Bacteria.p__Proteobacteria.c__Betaproteobacteria.o__Burkholderiales	TRUE	reported	I2OGZL
rs9673456	16	62465518	G	T	0.419921	-0.0816041	0.0168395	1.25989e-06	7738	k__Bacteria.p__Proteobacteria.c__Betaproteobacteria.o__Burkholderiales	TRUE	reported	I2OGZL
rs79598028	16	85374721	T	C	0.119662	0.12483	0.0261269	1.77205e-06	7738	k__Bacteria.p__Proteobacteria.c__Betaproteobacteria.o__Burkholderiales	TRUE	reported	I2OGZL
rs74034215	16	86106253	C	T	0.111825	0.131772	0.0265053	6.64231e-07	7738	k__Bacteria.p__Proteobacteria.c__Betaproteobacteria.o__Burkholderiales	TRUE	reported	I2OGZL
rs2834333	21	35370488	A	C	0.537174	-0.0774573	0.0161531	1.62523e-06	7738	k__Bacteria.p__Proteobacteria.c__Betaproteobacteria.o__Burkholderiales	TRUE	reported	I2OGZL
rs713716	22	46871094	A	G	0.252325	-0.0844243	0.0186878	6.25433e-06	7738	k__Bacteria.p__Proteobacteria.c__Betaproteobacteria.o__Burkholderiales	TRUE	reported	I2OGZL
rs12725104	1	65268226	G	A	0.177096	0.15492	0.0346453	7.76414e-06	7738	k__Bacteria.p__Proteobacteria.c__Betaproteobacteria.o__Burkholderiales.f__Oxalobacteraceae	TRUE	reported	7gnmUn
rs1861231	2	10455625	A	G	0.741502	-0.154011	0.0307211	5.35358e-07	7738	k__Bacteria.p__Proteobacteria.c__Betaproteobacteria.o__Burkholderiales.f__Oxalobacteraceae	TRUE	reported	7gnmUn
rs10865362	2	67933923	T	C	0.798704	-0.148048	0.0333796	9.19529e-06	7738	k__Bacteria.p__Proteobacteria.c__Betaproteobacteria.o__Burkholderiales.f__Oxalobacteraceae	TRUE	reported	7gnmUn
rs35921003	8	83230206	C	A	0.0816795	-0.221395	0.0497349	8.52729e-06	7738	k__Bacteria.p__Proteobacteria.c__Betaproteobacteria.o__Burkholderiales.f__Oxalobacteraceae	TRUE	reported	7gnmUn
rs11068499	12	117892931	A	G	0.157012	-0.163287	0.0363068	6.87844e-06	7738	k__Bacteria.p__Proteobacteria.c__Betaproteobacteria.o__Burkholderiales.f__Oxalobacteraceae	TRUE	reported	7gnmUn
rs4889373	16	81747602	G	A	0.720261	0.130841	0.0292173	7.5279e-06	7738	k__Bacteria.p__Proteobacteria.c__Betaproteobacteria.o__Burkholderiales.f__Oxalobacteraceae	TRUE	reported	7gnmUn
rs17562516	17	48729781	A	T	0.301073	-0.138562	0.0291834	2.05477e-06	7738	k__Bacteria.p__Proteobacteria.c__Betaproteobacteria.o__Burkholderiales.f__Oxalobacteraceae	TRUE	reported	7gnmUn
rs3745098	19	52855303	T	G	0.445331	0.128373	0.0273541	2.69198e-06	7738	k__Bacteria.p__Proteobacteria.c__Betaproteobacteria.o__Burkholderiales.f__Oxalobacteraceae	TRUE	reported	7gnmUn
rs73918563	20	59220861	C	T	0.0564855	-0.273973	0.0585581	2.8877e-06	7738	k__Bacteria.p__Proteobacteria.c__Betaproteobacteria.o__Burkholderiales.f__Oxalobacteraceae	TRUE	reported	7gnmUn
rs12725104	1	65268226	G	A	0.177096	0.154981	0.0346513	7.72855e-06	7738	k__Bacteria.p__Proteobacteria.c__Betaproteobacteria.o__Burkholderiales.f__Oxalobacteraceae.g__Oxalobacter	TRUE	reported	YBgM44
rs1861231	2	10455625	A	G	0.741502	-0.153882	0.0307264	5.49594e-07	7738	k__Bacteria.p__Proteobacteria.c__Betaproteobacteria.o__Burkholderiales.f__Oxalobacteraceae.g__Oxalobacter	TRUE	reported	YBgM44
rs10865362	2	67933923	T	C	0.798704	-0.14827	0.0333854	8.94748e-06	7738	k__Bacteria.p__Proteobacteria.c__Betaproteobacteria.o__Burkholderiales.f__Oxalobacteraceae.g__Oxalobacter	TRUE	reported	YBgM44
rs35921003	8	83230206	C	A	0.0816795	-0.22137	0.0497435	8.57817e-06	7738	k__Bacteria.p__Proteobacteria.c__Betaproteobacteria.o__Burkholderiales.f__Oxalobacteraceae.g__Oxalobacter	TRUE	reported	YBgM44
rs28740947	12	81344810	G	A	0.200981	0.149563	0.0338588	9.99564e-06	7738	k__Bacteria.p__Proteobacteria.c__Betaproteobacteria.o__Burkholderiales.f__Oxalobacteraceae.g__Oxalobacter	TRUE	reported	YBgM44
rs11068499	12	117892931	A	G	0.157012	-0.16342	0.036313	6.78515e-06	7738	k__Bacteria.p__Proteobacteria.c__Betaproteobacteria.o__Burkholderiales.f__Oxalobacteraceae.g__Oxalobacter	TRUE	reported	YBgM44
rs4889373	16	81747602	G	A	0.720261	0.13065	0.0292224	7.78984e-06	7738	k__Bacteria.p__Proteobacteria.c__Betaproteobacteria.o__Burkholderiales.f__Oxalobacteraceae.g__Oxalobacter	TRUE	reported	YBgM44
rs67192158	16	85211978	A	G	0.131965	-0.179004	0.0405153	9.95405e-06	7738	k__Bacteria.p__Proteobacteria.c__Betaproteobacteria.o__Burkholderiales.f__Oxalobacteraceae.g__Oxalobacter	TRUE	reported	YBgM44
rs17562516	17	48729781	A	T	0.301073	-0.13858	0.0291885	2.05667e-06	7738	k__Bacteria.p__Proteobacteria.c__Betaproteobacteria.o__Burkholderiales.f__Oxalobacteraceae.g__Oxalobacter	TRUE	reported	YBgM44
rs3745098	19	52855303	T	G	0.445331	0.12849	0.0273588	2.64694e-06	7738	k__Bacteria.p__Proteobacteria.c__Betaproteobacteria.o__Burkholderiales.f__Oxalobacteraceae.g__Oxalobacter	TRUE	reported	YBgM44
rs73918563	20	59220861	C	T	0.0564855	-0.273779	0.0585682	2.94633e-06	7738	k__Bacteria.p__Proteobacteria.c__Betaproteobacteria.o__Burkholderiales.f__Oxalobacteraceae.g__Oxalobacter	TRUE	reported	YBgM44
rs12725104	1	65268226	G	A	0.177096	0.154648	0.0346941	8.2935e-06	7738	k__Bacteria.p__Proteobacteria.c__Betaproteobacteria.o__Burkholderiales.f__Oxalobacteraceae.g__Oxalobacter.s__Oxalobacter_formigenes	TRUE	reported	n2YNIy
rs1861231	2	10455625	A	G	0.741502	-0.153675	0.0307644	5.87633e-07	7738	k__Bacteria.p__Proteobacteria.c__Betaproteobacteria.o__Burkholderiales.f__Oxalobacteraceae.g__Oxalobacter.s__Oxalobacter_formigenes	TRUE	reported	n2YNIy
rs10865362	2	67933923	T	C	0.798704	-0.148284	0.0334266	9.1607e-06	7738	k__Bacteria.p__Proteobacteria.c__Betaproteobacteria.o__Burkholderiales.f__Oxalobacteraceae.g__Oxalobacter.s__Oxalobacter_formigenes	TRUE	reported	n2YNIy
rs35921003	8	83230206	C	A	0.0816795	-0.221321	0.0498049	8.84027e-06	7738	k__Bacteria.p__Proteobacteria.c__Betaproteobacteria.o__Burkholderiales.f__Oxalobacteraceae.g__Oxalobacter.s__Oxalobacter_formigenes	TRUE	reported	n2YNIy
rs11068499	12	117892931	A	G	0.157012	-0.162446	0.0363579	7.89698e-06	7738	k__Bacteria.p__Proteobacteria.c__Betaproteobacteria.o__Burkholderiales.f__Oxalobacteraceae.g__Oxalobacter.s__Oxalobacter_formigenes	TRUE	reported	n2YNIy
rs4889373	16	81747602	G	A	0.720261	0.129894	0.0292585	9.01568e-06	7738	k__Bacteria.p__Proteobacteria.c__Betaproteobacteria.o__Burkholderiales.f__Oxalobacteraceae.g__Oxalobacter.s__Oxalobacter_formigenes	TRUE	reported	n2YNIy
rs17562516	17	48729781	A	T	0.301073	-0.138735	0.0292245	2.06256e-06	7738	k__Bacteria.p__Proteobacteria.c__Betaproteobacteria.o__Burkholderiales.f__Oxalobacteraceae.g__Oxalobacter.s__Oxalobacter_formigenes	TRUE	reported	n2YNIy
rs3745098	19	52855303	T	G	0.445331	0.128844	0.0273926	2.55604e-06	7738	k__Bacteria.p__Proteobacteria.c__Betaproteobacteria.o__Burkholderiales.f__Oxalobacteraceae.g__Oxalobacter.s__Oxalobacter_formigenes	TRUE	reported	n2YNIy
rs73918563	20	59220861	C	T	0.0564855	-0.2743	0.0586406	2.90192e-06	7738	k__Bacteria.p__Proteobacteria.c__Betaproteobacteria.o__Burkholderiales.f__Oxalobacteraceae.g__Oxalobacter.s__Oxalobacter_formigenes	TRUE	reported	n2YNIy
rs2004833	2	44374984	T	G	0.651762	0.0767079	0.0170252	6.62017e-06	7738	k__Bacteria.p__Proteobacteria.c__Betaproteobacteria.o__Burkholderiales.f__Sutterellaceae	TRUE	reported	Q6uUsW
rs11113910	12	108874663	A	C	0.139107	-0.111451	0.023851	2.97134e-06	7738	k__Bacteria.p__Proteobacteria.c__Betaproteobacteria.o__Burkholderiales.f__Sutterellaceae	TRUE	reported	Q6uUsW
rs59033852	13	23656934	C	T	0.0646688	-0.159079	0.0340677	3.01938e-06	7738	k__Bacteria.p__Proteobacteria.c__Betaproteobacteria.o__Burkholderiales.f__Sutterellaceae	TRUE	reported	Q6uUsW
rs76883601	14	78483292	C	T	0.0847648	0.136403	0.0295783	3.99619e-06	7738	k__Bacteria.p__Proteobacteria.c__Betaproteobacteria.o__Burkholderiales.f__Sutterellaceae	TRUE	reported	Q6uUsW
rs1420536	16	52443744	G	A	0.468396	0.0738342	0.0165908	8.57437e-06	7738	k__Bacteria.p__Proteobacteria.c__Betaproteobacteria.o__Burkholderiales.f__Sutterellaceae	TRUE	reported	Q6uUsW
rs9673456	16	62465518	G	T	0.420045	-0.0822555	0.016948	1.21354e-06	7738	k__Bacteria.p__Proteobacteria.c__Betaproteobacteria.o__Burkholderiales.f__Sutterellaceae	TRUE	reported	Q6uUsW
rs74034215	16	86106253	C	T	0.111819	0.130627	0.026673	9.71443e-07	7738	k__Bacteria.p__Proteobacteria.c__Betaproteobacteria.o__Burkholderiales.f__Sutterellaceae	TRUE	reported	Q6uUsW
rs28517505	17	81064203	A	G	0.687092	0.0784057	0.0175998	8.3923e-06	7738	k__Bacteria.p__Proteobacteria.c__Betaproteobacteria.o__Burkholderiales.f__Sutterellaceae	TRUE	reported	Q6uUsW
rs2834333	21	35370488	A	C	0.536805	-0.0822713	0.0162658	4.23814e-07	7738	k__Bacteria.p__Proteobacteria.c__Betaproteobacteria.o__Burkholderiales.f__Sutterellaceae	TRUE	reported	Q6uUsW
rs10177566	2	5693299	T	C	0.26569	-0.113852	0.0253065	6.83033e-06	7738	k__Bacteria.p__Proteobacteria.c__Betaproteobacteria.o__Burkholderiales.f__Sutterellaceae.g__Parasutterella	TRUE	reported	JWSP9s
rs34613239	2	144005379	A	G	0.127172	-0.15271	0.0330225	3.75653e-06	7738	k__Bacteria.p__Proteobacteria.c__Betaproteobacteria.o__Burkholderiales.f__Sutterellaceae.g__Parasutterella	TRUE	reported	JWSP9s
rs9847008	3	2063046	G	T	0.24817	-0.122326	0.0261521	2.90405e-06	7738	k__Bacteria.p__Proteobacteria.c__Betaproteobacteria.o__Burkholderiales.f__Sutterellaceae.g__Parasutterella	TRUE	reported	JWSP9s
rs11715674	3	60879866	C	T	0.22381	-0.132411	0.0265641	6.20968e-07	7738	k__Bacteria.p__Proteobacteria.c__Betaproteobacteria.o__Burkholderiales.f__Sutterellaceae.g__Parasutterella	TRUE	reported	JWSP9s
rs10036326	5	97764402	C	T	0.0560296	0.245305	0.0524537	2.91662e-06	7738	k__Bacteria.p__Proteobacteria.c__Betaproteobacteria.o__Burkholderiales.f__Sutterellaceae.g__Parasutterella	TRUE	reported	JWSP9s
rs10981640	9	115897803	A	C	0.175092	-0.137657	0.0293955	2.82811e-06	7738	k__Bacteria.p__Proteobacteria.c__Betaproteobacteria.o__Burkholderiales.f__Sutterellaceae.g__Parasutterella	TRUE	reported	JWSP9s
rs11595913	10	103041525	C	T	0.155412	0.142761	0.0310618	4.30644e-06	7738	k__Bacteria.p__Proteobacteria.c__Betaproteobacteria.o__Burkholderiales.f__Sutterellaceae.g__Parasutterella	TRUE	reported	JWSP9s
rs11067050	12	114766802	T	C	0.385316	0.106493	0.0229062	3.33392e-06	7738	k__Bacteria.p__Proteobacteria.c__Betaproteobacteria.o__Burkholderiales.f__Sutterellaceae.g__Parasutterella	TRUE	reported	JWSP9s
rs56085972	12	131366686	T	C	0.241758	0.118085	0.0260299	5.71977e-06	7738	k__Bacteria.p__Proteobacteria.c__Betaproteobacteria.o__Burkholderiales.f__Sutterellaceae.g__Parasutterella	TRUE	reported	JWSP9s
rs17472393	13	100056531	G	C	0.0601733	0.229104	0.0517916	9.70839e-06	7738	k__Bacteria.p__Proteobacteria.c__Betaproteobacteria.o__Burkholderiales.f__Sutterellaceae.g__Parasutterella	TRUE	reported	JWSP9s
rs12438995	15	32405130	G	A	0.131624	0.152309	0.0330808	4.14133e-06	7738	k__Bacteria.p__Proteobacteria.c__Betaproteobacteria.o__Burkholderiales.f__Sutterellaceae.g__Parasutterella	TRUE	reported	JWSP9s
rs6026349	20	57125934	T	C	0.328205	0.112082	0.0236565	2.15953e-06	7738	k__Bacteria.p__Proteobacteria.c__Betaproteobacteria.o__Burkholderiales.f__Sutterellaceae.g__Parasutterella	TRUE	reported	JWSP9s
rs10177566	2	5693299	T	C	0.26569	-0.114082	0.0253077	6.55059e-06	7738	k__Bacteria.p__Proteobacteria.c__Betaproteobacteria.o__Burkholderiales.f__Sutterellaceae.g__Parasutterella.s__Parasutterella_excrementihominis	TRUE	reported	oYLeOJ
rs34613239	2	144005379	A	G	0.127172	-0.152439	0.033024	3.9121e-06	7738	k__Bacteria.p__Proteobacteria.c__Betaproteobacteria.o__Burkholderiales.f__Sutterellaceae.g__Parasutterella.s__Parasutterella_excrementihominis	TRUE	reported	oYLeOJ
rs9860096	3	2063091	A	G	0.24817	-0.122061	0.0261533	3.05433e-06	7738	k__Bacteria.p__Proteobacteria.c__Betaproteobacteria.o__Burkholderiales.f__Sutterellaceae.g__Parasutterella.s__Parasutterella_excrementihominis	TRUE	reported	oYLeOJ
rs11715674	3	60879866	C	T	0.22381	-0.131686	0.0265653	7.15632e-07	7738	k__Bacteria.p__Proteobacteria.c__Betaproteobacteria.o__Burkholderiales.f__Sutterellaceae.g__Parasutterella.s__Parasutterella_excrementihominis	TRUE	reported	oYLeOJ
rs10036326	5	97764402	C	T	0.0560296	0.243854	0.0524561	3.33988e-06	7738	k__Bacteria.p__Proteobacteria.c__Betaproteobacteria.o__Burkholderiales.f__Sutterellaceae.g__Parasutterella.s__Parasutterella_excrementihominis	TRUE	reported	oYLeOJ
rs10981640	9	115897803	A	C	0.175092	-0.13751	0.0293968	2.90084e-06	7738	k__Bacteria.p__Proteobacteria.c__Betaproteobacteria.o__Burkholderiales.f__Sutterellaceae.g__Parasutterella.s__Parasutterella_excrementihominis	TRUE	reported	oYLeOJ
rs11595913	10	103041525	C	T	0.155412	0.143846	0.0310632	3.64363e-06	7738	k__Bacteria.p__Proteobacteria.c__Betaproteobacteria.o__Burkholderiales.f__Sutterellaceae.g__Parasutterella.s__Parasutterella_excrementihominis	TRUE	reported	oYLeOJ
rs11067050	12	114766802	T	C	0.385316	0.106237	0.0229073	3.52317e-06	7738	k__Bacteria.p__Proteobacteria.c__Betaproteobacteria.o__Burkholderiales.f__Sutterellaceae.g__Parasutterella.s__Parasutterella_excrementihominis	TRUE	reported	oYLeOJ
rs56085972	12	131366686	T	C	0.241758	0.118396	0.0260311	5.40943e-06	7738	k__Bacteria.p__Proteobacteria.c__Betaproteobacteria.o__Burkholderiales.f__Sutterellaceae.g__Parasutterella.s__Parasutterella_excrementihominis	TRUE	reported	oYLeOJ
rs7320949	13	99788169	A	G	0.336448	0.104578	0.0236651	9.91236e-06	7738	k__Bacteria.p__Proteobacteria.c__Betaproteobacteria.o__Burkholderiales.f__Sutterellaceae.g__Parasutterella.s__Parasutterella_excrementihominis	TRUE	reported	oYLeOJ
rs62003625	15	32404937	T	C	0.131624	0.152732	0.0330824	3.8986e-06	7738	k__Bacteria.p__Proteobacteria.c__Betaproteobacteria.o__Burkholderiales.f__Sutterellaceae.g__Parasutterella.s__Parasutterella_excrementihominis	TRUE	reported	oYLeOJ
rs6026349	20	57125934	T	C	0.328205	0.11175	0.0236576	2.31662e-06	7738	k__Bacteria.p__Proteobacteria.c__Betaproteobacteria.o__Burkholderiales.f__Sutterellaceae.g__Parasutterella.s__Parasutterella_excrementihominis	TRUE	reported	oYLeOJ
rs61790480	3	170532111	T	G	0.0766359	0.164248	0.0361573	5.55631e-06	7738	k__Bacteria.p__Proteobacteria.c__Betaproteobacteria.o__Burkholderiales.f__Sutterellaceae.g__Sutterella	TRUE	reported	iHMuzR
rs6478652	9	126987143	T	G	0.229972	-0.104323	0.0228817	5.13388e-06	7738	k__Bacteria.p__Proteobacteria.c__Betaproteobacteria.o__Burkholderiales.f__Sutterellaceae.g__Sutterella	TRUE	reported	iHMuzR
rs1421280	13	72726920	T	C	0.797244	-0.104294	0.0234077	8.36846e-06	7738	k__Bacteria.p__Proteobacteria.c__Betaproteobacteria.o__Burkholderiales.f__Sutterellaceae.g__Sutterella	TRUE	reported	iHMuzR
rs7179502	15	101478959	A	G	0.26408	0.102337	0.0218584	2.8437e-06	7738	k__Bacteria.p__Proteobacteria.c__Betaproteobacteria.o__Burkholderiales.f__Sutterellaceae.g__Sutterella	TRUE	reported	iHMuzR
rs61790480	3	170532111	T	G	0.0765938	0.165737	0.0362025	4.69341e-06	7738	k__Bacteria.p__Proteobacteria.c__Betaproteobacteria.o__Burkholderiales.f__Sutterellaceae.g__Sutterella.s__Sutterella_wadsworthensis	TRUE	reported	CY5kpU
rs6478652	9	126987143	T	G	0.230048	-0.105694	0.0229013	3.92764e-06	7738	k__Bacteria.p__Proteobacteria.c__Betaproteobacteria.o__Burkholderiales.f__Sutterellaceae.g__Sutterella.s__Sutterella_wadsworthensis	TRUE	reported	CY5kpU
rs1421280	13	72726920	T	C	0.797239	-0.106525	0.0234422	5.51542e-06	7738	k__Bacteria.p__Proteobacteria.c__Betaproteobacteria.o__Burkholderiales.f__Sutterellaceae.g__Sutterella.s__Sutterella_wadsworthensis	TRUE	reported	CY5kpU
rs7179502	15	101478959	A	G	0.264105	0.101697	0.0218773	3.3436e-06	7738	k__Bacteria.p__Proteobacteria.c__Betaproteobacteria.o__Burkholderiales.f__Sutterellaceae.g__Sutterella.s__Sutterella_wadsworthensis	TRUE	reported	CY5kpU
rs12724599	1	202045541	T	C	0.32024	0.092649	0.0205377	6.44696e-06	7738	k__Bacteria.p__Proteobacteria.c__Deltaproteobacteria.o__Desulfovibrionales.f__Desulfovibrionaceae.g__Bilophila.s__Bilophila_wadsworthia	TRUE	reported	4uN4UQ
rs6852392	4	29441154	T	C	0.513342	0.0834404	0.0187833	8.9017e-06	7738	k__Bacteria.p__Proteobacteria.c__Deltaproteobacteria.o__Desulfovibrionales.f__Desulfovibrionaceae.g__Bilophila.s__Bilophila_wadsworthia	TRUE	reported	4uN4UQ
rs11768363	7	147419683	C	T	0.640847	-0.0938038	0.02019	3.38342e-06	7738	k__Bacteria.p__Proteobacteria.c__Deltaproteobacteria.o__Desulfovibrionales.f__Desulfovibrionaceae.g__Bilophila.s__Bilophila_wadsworthia	TRUE	reported	4uN4UQ
rs10276776	7	154592769	A	G	0.0554953	0.207054	0.0413744	5.6038e-07	7738	k__Bacteria.p__Proteobacteria.c__Deltaproteobacteria.o__Desulfovibrionales.f__Desulfovibrionaceae.g__Bilophila.s__Bilophila_wadsworthia	TRUE	reported	4uN4UQ
rs34196897	12	45843593	A	G	0.0541149	0.192718	0.042692	6.35694e-06	7738	k__Bacteria.p__Proteobacteria.c__Deltaproteobacteria.o__Desulfovibrionales.f__Desulfovibrionaceae.g__Bilophila.s__Bilophila_wadsworthia	TRUE	reported	4uN4UQ
rs1688043	19	35553341	T	C	0.919366	0.158759	0.0358258	9.36148e-06	7738	k__Bacteria.p__Proteobacteria.c__Deltaproteobacteria.o__Desulfovibrionales.f__Desulfovibrionaceae.g__Bilophila.s__Bilophila_wadsworthia	TRUE	reported	4uN4UQ
rs35334318	20	10124075	C	G	0.103231	0.14498	0.0320708	6.16619e-06	7738	k__Bacteria.p__Proteobacteria.c__Deltaproteobacteria.o__Desulfovibrionales.f__Desulfovibrionaceae.g__Bilophila.s__Bilophila_wadsworthia	TRUE	reported	4uN4UQ
rs11676886	2	97249011	G	A	0.629911	0.0901209	0.020233	8.42283e-06	7738	k__Bacteria.p__Proteobacteria.c__Gammaproteobacteria.o__Enterobacteriales.f__Enterobacteriaceae.g__Escherichia	TRUE	reported	MWvyi1
rs62242204	3	30236230	A	G	0.233664	-0.102919	0.0232348	9.44408e-06	7738	k__Bacteria.p__Proteobacteria.c__Gammaproteobacteria.o__Enterobacteriales.f__Enterobacteriaceae.g__Escherichia	TRUE	reported	MWvyi1
rs66723961	3	191258867	G	C	0.135726	0.130347	0.0291844	7.95794e-06	7738	k__Bacteria.p__Proteobacteria.c__Gammaproteobacteria.o__Enterobacteriales.f__Enterobacteriaceae.g__Escherichia	TRUE	reported	MWvyi1
rs11731238	4	1063833	G	A	0.0666628	-0.176657	0.0397182	8.6769e-06	7738	k__Bacteria.p__Proteobacteria.c__Gammaproteobacteria.o__Enterobacteriales.f__Enterobacteriaceae.g__Escherichia	TRUE	reported	MWvyi1
rs13138313	4	146977979	T	C	0.41414	0.090024	0.0192643	2.967e-06	7738	k__Bacteria.p__Proteobacteria.c__Gammaproteobacteria.o__Enterobacteriales.f__Enterobacteriaceae.g__Escherichia	TRUE	reported	MWvyi1
rs115534005	5	44055894	C	T	0.0506552	0.222864	0.0454974	9.66199e-07	7738	k__Bacteria.p__Proteobacteria.c__Gammaproteobacteria.o__Enterobacteriales.f__Enterobacteriaceae.g__Escherichia	TRUE	reported	MWvyi1
rs112572980	6	12752767	G	A	0.0531246	0.195442	0.0433271	6.45687e-06	7738	k__Bacteria.p__Proteobacteria.c__Gammaproteobacteria.o__Enterobacteriales.f__Enterobacteriaceae.g__Escherichia	TRUE	reported	MWvyi1
rs17058001	6	130150468	T	C	0.059268	0.181601	0.0405322	7.44935e-06	7738	k__Bacteria.p__Proteobacteria.c__Gammaproteobacteria.o__Enterobacteriales.f__Enterobacteriaceae.g__Escherichia	TRUE	reported	MWvyi1
rs2791437	9	125844582	A	G	0.192315	-0.116971	0.0252604	3.64605e-06	7738	k__Bacteria.p__Proteobacteria.c__Gammaproteobacteria.o__Enterobacteriales.f__Enterobacteriaceae.g__Escherichia	TRUE	reported	MWvyi1
rs2362966	10	125560687	C	G	0.066988	0.184059	0.0411597	7.75516e-06	7738	k__Bacteria.p__Proteobacteria.c__Gammaproteobacteria.o__Enterobacteriales.f__Enterobacteriaceae.g__Escherichia	TRUE	reported	MWvyi1
rs1983438	12	61444056	G	A	0.388413	0.0865054	0.0195812	9.97191e-06	7738	k__Bacteria.p__Proteobacteria.c__Gammaproteobacteria.o__Enterobacteriales.f__Enterobacteriaceae.g__Escherichia	TRUE	reported	MWvyi1
rs1246347	12	131911441	G	C	0.355647	0.091836	0.0199224	4.03276e-06	7738	k__Bacteria.p__Proteobacteria.c__Gammaproteobacteria.o__Enterobacteriales.f__Enterobacteriaceae.g__Escherichia	TRUE	reported	MWvyi1
rs12623651	2	20684657	A	C	0.347274	-0.106305	0.0237186	7.39714e-06	7738	k__Bacteria.p__Proteobacteria.c__Gammaproteobacteria.o__Enterobacteriales.f__Enterobacteriaceae.g__Escherichia.s__Escherichia_coli	TRUE	reported	EeipsW
rs2600191	3	9322660	G	T	0.621669	-0.120105	0.0243014	7.72041e-07	7738	k__Bacteria.p__Proteobacteria.c__Gammaproteobacteria.o__Enterobacteriales.f__Enterobacteriaceae.g__Escherichia.s__Escherichia_coli	TRUE	reported	EeipsW
rs17729286	4	1101148	A	C	0.0631649	-0.20256	0.0456221	8.99824e-06	7738	k__Bacteria.p__Proteobacteria.c__Gammaproteobacteria.o__Enterobacteriales.f__Enterobacteriaceae.g__Escherichia.s__Escherichia_coli	TRUE	reported	EeipsW
rs10024750	4	5647018	C	T	0.56448	0.104523	0.0224092	3.0969e-06	7738	k__Bacteria.p__Proteobacteria.c__Gammaproteobacteria.o__Enterobacteriales.f__Enterobacteriaceae.g__Escherichia.s__Escherichia_coli	TRUE	reported	EeipsW
rs6857075	4	146937467	C	T	0.420368	0.104214	0.0225159	3.6841e-06	7738	k__Bacteria.p__Proteobacteria.c__Gammaproteobacteria.o__Enterobacteriales.f__Enterobacteriaceae.g__Escherichia.s__Escherichia_coli	TRUE	reported	EeipsW
rs9466145	6	21677060	A	C	0.549311	-0.105919	0.0229081	3.77059e-06	7738	k__Bacteria.p__Proteobacteria.c__Gammaproteobacteria.o__Enterobacteriales.f__Enterobacteriaceae.g__Escherichia.s__Escherichia_coli	TRUE	reported	EeipsW
rs75297146	8	3004551	C	T	0.0541269	-0.235198	0.0504335	3.10836e-06	7738	k__Bacteria.p__Proteobacteria.c__Gammaproteobacteria.o__Enterobacteriales.f__Enterobacteriaceae.g__Escherichia.s__Escherichia_coli	TRUE	reported	EeipsW
rs62578888	9	129613130	A	G	0.576574	0.119345	0.023481	3.72291e-07	7738	k__Bacteria.p__Proteobacteria.c__Gammaproteobacteria.o__Enterobacteriales.f__Enterobacteriaceae.g__Escherichia.s__Escherichia_coli	TRUE	reported	EeipsW
rs10752292	10	13347821	G	A	0.723602	-0.118953	0.0249473	1.85915e-06	7738	k__Bacteria.p__Proteobacteria.c__Gammaproteobacteria.o__Enterobacteriales.f__Enterobacteriaceae.g__Escherichia.s__Escherichia_coli	TRUE	reported	EeipsW
rs11149171	13	25235968	C	T	0.153328	-0.151409	0.0307603	8.55648e-07	7738	k__Bacteria.p__Proteobacteria.c__Gammaproteobacteria.o__Enterobacteriales.f__Enterobacteriaceae.g__Escherichia.s__Escherichia_coli	TRUE	reported	EeipsW
rs78009268	13	96188617	T	C	0.0776471	0.20892	0.0418614	6.0144e-07	7738	k__Bacteria.p__Proteobacteria.c__Gammaproteobacteria.o__Enterobacteriales.f__Enterobacteriaceae.g__Escherichia.s__Escherichia_coli	TRUE	reported	EeipsW
rs731362	19	46585509	G	C	0.322101	0.120347	0.025477	2.31514e-06	7738	k__Bacteria.p__Proteobacteria.c__Gammaproteobacteria.o__Enterobacteriales.f__Enterobacteriaceae.g__Escherichia.s__Escherichia_coli	TRUE	reported	EeipsW
rs11708137	3	44177438	G	A	0.109978	-0.212476	0.0476294	8.15693e-06	7738	k__Bacteria.p__Proteobacteria.c__Gammaproteobacteria.o__Pasteurellales.f__Pasteurellaceae.g__Haemophilus.s__Haemophilus_parainfluenzae	TRUE	reported	BOVDVq
rs781762	6	125244265	A	G	0.0735549	0.265272	0.0600061	9.83621e-06	7738	k__Bacteria.p__Proteobacteria.c__Gammaproteobacteria.o__Pasteurellales.f__Pasteurellaceae.g__Haemophilus.s__Haemophilus_parainfluenzae	TRUE	reported	BOVDVq
rs28693594	8	8602444	C	A	0.151902	-0.192657	0.0415618	3.56186e-06	7738	k__Bacteria.p__Proteobacteria.c__Gammaproteobacteria.o__Pasteurellales.f__Pasteurellaceae.g__Haemophilus.s__Haemophilus_parainfluenzae	TRUE	reported	BOVDVq
rs7132825	12	1500603	A	G	0.0869464	0.227758	0.050722	7.11184e-06	7738	k__Bacteria.p__Proteobacteria.c__Gammaproteobacteria.o__Pasteurellales.f__Pasteurellaceae.g__Haemophilus.s__Haemophilus_parainfluenzae	TRUE	reported	BOVDVq
rs56162052	17	36205502	C	T	0.725856	-0.162673	0.0337049	1.39028e-06	7738	k__Bacteria.p__Proteobacteria.c__Gammaproteobacteria.o__Pasteurellales.f__Pasteurellaceae.g__Haemophilus.s__Haemophilus_parainfluenzae	TRUE	reported	BOVDVq
rs76236729	18	8831132	T	C	0.1294	0.194651	0.0427432	5.26457e-06	7738	k__Bacteria.p__Proteobacteria.c__Gammaproteobacteria.o__Pasteurellales.f__Pasteurellaceae.g__Haemophilus.s__Haemophilus_parainfluenzae	TRUE	reported	BOVDVq

## Sheet: bac--FINRISK 2002
SNP	chr.exposure	pos.exposure	effect_allele.exposure	other_allele.exposure	eaf.exposure	beta.exposure	se.exposure	pval.exposure	samplesize.exposure	exposure	mr_keep.exposure	pval_origin.exposure	id.exposure
rs12134518	1	39535699	A	G	0.124831	-0.0581913	0.0129997	7.6e-06	5959	Absiella dolichum abundance in stool	TRUE	reported	G3M685
rs35529920	1	241314385	T	C	0.0324356	0.112596	0.0241238	3e-06	5959	Absiella dolichum abundance in stool	TRUE	reported	G3M685
rs13397435	2	29952075	A	T	0.253406	0.0448531	0.010067	8.4e-06	5959	Absiella dolichum abundance in stool	TRUE	reported	G3M685
rs56059578	2	46549445	T	C	0.202203	-0.0541688	0.0106949	4.1e-07	5959	Absiella dolichum abundance in stool	TRUE	reported	G3M685
rs78781023	4	98822938	T	C	0.0262405	0.124674	0.0270976	4.2e-06	5959	Absiella dolichum abundance in stool	TRUE	reported	G3M685
rs2301066	5	36678173	T	C	0.374392	-0.0417618	0.00890582	2.7e-06	5959	Absiella dolichum abundance in stool	TRUE	reported	G3M685
rs80117561	5	80958593	T	C	0.0255276	0.123498	0.0274408	6.8e-06	5959	Absiella dolichum abundance in stool	TRUE	reported	G3M685
rs149492298	6	110806111	A	G	0.0119408	0.187131	0.0393907	2e-06	5959	Absiella dolichum abundance in stool	TRUE	reported	G3M685
rs970908	8	63936893	T	A	0.40475	0.0399956	0.00887363	6.6e-06	5959	Absiella dolichum abundance in stool	TRUE	reported	G3M685
rs1121466	9	11112512	G	T	0.0265323	0.143816	0.0267509	7.6e-08	5959	Absiella dolichum abundance in stool	TRUE	reported	G3M685
rs4842051	9	135926511	T	C	0.159515	0.0540161	0.0119113	5.8e-06	5959	Absiella dolichum abundance in stool	TRUE	reported	G3M685
rs11199437	10	120605537	C	T	0.46014	0.0411556	0.00905584	5.5e-06	5959	Absiella dolichum abundance in stool	TRUE	reported	G3M685
rs521033	12	69557648	G	A	0.085255	-0.0691384	0.0153808	7e-06	5959	Absiella dolichum abundance in stool	TRUE	reported	G3M685
rs4442668	13	62695621	C	T	0.0293871	0.112578	0.0253282	8.8e-06	5959	Absiella dolichum abundance in stool	TRUE	reported	G3M685
rs149949669	14	67783839	C	G	0.0225316	0.130773	0.028878	5.9e-06	5959	Absiella dolichum abundance in stool	TRUE	reported	G3M685
rs4788593	16	71989066	G	C	0.462599	-0.0397276	0.0085534	3.4e-06	5959	Absiella dolichum abundance in stool	TRUE	reported	G3M685
rs113811824	17	11808606	A	G	0.0130625	0.170074	0.0382854	8.9e-06	5959	Absiella dolichum abundance in stool	TRUE	reported	G3M685
rs6044752	20	17352505	G	A	0.18812	0.0515994	0.0109945	2.7e-06	5959	Absiella dolichum abundance in stool	TRUE	reported	G3M685
rs13020322	2	99248465	G	A	0.216163	0.0157695	0.00342146	4e-06	5959	Acetobacteraceae abundance in stool	TRUE	reported	fTwdyS
rs115353050	2	201230407	T	C	0.068201	0.0249041	0.00556845	7.7e-06	5959	Acetobacteraceae abundance in stool	TRUE	reported	fTwdyS
rs12637754	3	69791714	G	A	0.174072	-0.0203502	0.0036898	3.5e-08	5959	Acetobacteraceae abundance in stool	TRUE	reported	fTwdyS
rs164427	5	52669082	A	G	0.192714	-0.0166941	0.00355519	2.7e-06	5959	Acetobacteraceae abundance in stool	TRUE	reported	fTwdyS
rs9986739	7	8983936	T	C	0.131541	0.019136	0.00423695	6.3e-06	5959	Acetobacteraceae abundance in stool	TRUE	reported	fTwdyS
rs13262871	8	3216922	A	G	0.444664	0.0126669	0.00282481	7.3e-06	5959	Acetobacteraceae abundance in stool	TRUE	reported	fTwdyS
rs10781012	9	71318836	G	A	0.13386	-0.0184067	0.00410648	7.4e-06	5959	Acetobacteraceae abundance in stool	TRUE	reported	fTwdyS
rs2197600	11	36257683	A	T	0.270648	-0.0139736	0.00312811	7.9e-06	5959	Acetobacteraceae abundance in stool	TRUE	reported	fTwdyS
rs10878425	12	66452358	T	C	0.337956	-0.0136559	0.00296547	4.1e-06	5959	Acetobacteraceae abundance in stool	TRUE	reported	fTwdyS
rs116935460	12	99792416	C	T	0.0122834	-0.0570228	0.0126123	6.1e-06	5959	Acetobacteraceae abundance in stool	TRUE	reported	fTwdyS
rs118022621	16	78792137	G	A	0.0356602	-0.0333867	0.00751674	8.9e-06	5959	Acetobacteraceae abundance in stool	TRUE	reported	fTwdyS
rs55824518	17	73457068	T	G	0.452562	-0.0127071	0.00287181	9.7e-06	5959	Acetobacteraceae abundance in stool	TRUE	reported	fTwdyS
rs183045777	19	12488066	A	G	0.0227657	-0.0414106	0.00928658	8.2e-06	5959	Acetobacteraceae abundance in stool	TRUE	reported	fTwdyS
rs2827109	21	21885876	G	A	0.249063	-0.0152088	0.00325668	3e-06	5959	Acetobacteraceae abundance in stool	TRUE	reported	fTwdyS
rs13020322	2	99248465	G	A	0.216163	0.0143566	0.00312659	4.4e-06	5959	Acetobacterales abundance in stool	TRUE	reported	JZoUG2
rs10181047	2	208377214	T	C	0.364286	0.0121141	0.00267405	5.9e-06	5959	Acetobacterales abundance in stool	TRUE	reported	JZoUG2
rs12637754	3	69791714	G	A	0.174072	-0.0188591	0.0033716	2.2e-08	5959	Acetobacterales abundance in stool	TRUE	reported	JZoUG2
rs76652641	3	127753329	C	T	0.0324255	-0.0326318	0.0072457	6.7e-06	5959	Acetobacterales abundance in stool	TRUE	reported	JZoUG2
rs55888898	3	193764868	G	A	0.213497	-0.0141117	0.00312713	6.4e-06	5959	Acetobacterales abundance in stool	TRUE	reported	JZoUG2
rs164427	5	52669082	A	G	0.192714	-0.0151409	0.00324862	3.2e-06	5959	Acetobacterales abundance in stool	TRUE	reported	JZoUG2
rs1476635	7	2884635	G	A	0.147229	-0.0163208	0.00365078	7.8e-06	5959	Acetobacterales abundance in stool	TRUE	reported	JZoUG2
rs9986739	7	8983936	T	C	0.131541	0.0183681	0.00387171	2.1e-06	5959	Acetobacterales abundance in stool	TRUE	reported	JZoUG2
rs1867045	8	3199372	C	A	0.46804	0.0116268	0.00256147	5.6e-06	5959	Acetobacterales abundance in stool	TRUE	reported	JZoUG2
rs10781012	9	71318836	G	A	0.13386	-0.0172745	0.0037525	4.2e-06	5959	Acetobacterales abundance in stool	TRUE	reported	JZoUG2
rs12554240	9	87270113	C	T	0.209324	-0.0140188	0.00312371	7.2e-06	5959	Acetobacterales abundance in stool	TRUE	reported	JZoUG2
rs10878425	12	66452358	T	C	0.337956	-0.0124292	0.00270984	4.5e-06	5959	Acetobacterales abundance in stool	TRUE	reported	JZoUG2
rs4774384	15	61044429	T	C	0.435166	-0.0117459	0.00261171	6.9e-06	5959	Acetobacterales abundance in stool	TRUE	reported	JZoUG2
rs116870050	15	66975983	A	G	0.0822114	0.0210636	0.00461458	5e-06	5959	Acetobacterales abundance in stool	TRUE	reported	JZoUG2
rs13337877	16	5406327	A	G	0.164213	-0.0157458	0.00349669	6.7e-06	5959	Acetobacterales abundance in stool	TRUE	reported	JZoUG2
rs73575631	16	78792402	A	G	0.0356542	-0.0317139	0.00686928	3.9e-06	5959	Acetobacterales abundance in stool	TRUE	reported	JZoUG2
rs2827109	21	21885876	G	A	0.249063	-0.0136058	0.00297597	4.8e-06	5959	Acetobacterales abundance in stool	TRUE	reported	JZoUG2
rs188890540	2	17905873	C	T	0.0496549	0.0695372	0.0153067	5.5e-06	5959	Acidaminococcus sp900315205 abundance in stool	TRUE	reported	EPw4Zx
rs1534545	2	29221210	T	G	0.298346	-0.0338662	0.00732694	3.8e-06	5959	Acidaminococcus sp900315205 abundance in stool	TRUE	reported	EPw4Zx
rs630359	2	31267850	C	G	0.167571	0.042952	0.0091463	2.7e-06	5959	Acidaminococcus sp900315205 abundance in stool	TRUE	reported	EPw4Zx
rs148894440	2	150004007	T	C	0.0543753	0.0678118	0.0147113	4e-06	5959	Acidaminococcus sp900315205 abundance in stool	TRUE	reported	EPw4Zx
rs9833967	3	32807253	T	C	0.286735	0.0341244	0.00750935	5.5e-06	5959	Acidaminococcus sp900315205 abundance in stool	TRUE	reported	EPw4Zx
rs114480009	3	192672011	G	A	0.0143848	0.136536	0.0280914	1.2e-06	5959	Acidaminococcus sp900315205 abundance in stool	TRUE	reported	EPw4Zx
rs73252933	4	54115893	C	T	0.0517474	-0.0692967	0.0147916	2.8e-06	5959	Acidaminococcus sp900315205 abundance in stool	TRUE	reported	EPw4Zx
rs80238466	4	133461494	C	T	0.0153911	-0.121426	0.0269845	6.8e-06	5959	Acidaminococcus sp900315205 abundance in stool	TRUE	reported	EPw4Zx
rs57655157	5	57343231	A	G	0.143641	0.0445382	0.00945739	2.5e-06	5959	Acidaminococcus sp900315205 abundance in stool	TRUE	reported	EPw4Zx
rs30747	5	136003151	C	T	0.0305878	-0.0864659	0.0195037	9.3e-06	5959	Acidaminococcus sp900315205 abundance in stool	TRUE	reported	EPw4Zx
rs56240842	5	159376471	A	G	0.0550583	-0.066734	0.0144714	4e-06	5959	Acidaminococcus sp900315205 abundance in stool	TRUE	reported	EPw4Zx
rs139614351	6	73083022	G	C	0.0105485	0.148108	0.0326419	5.7e-06	5959	Acidaminococcus sp900315205 abundance in stool	TRUE	reported	EPw4Zx
rs4621606	6	90825639	T	C	0.212024	-0.0373012	0.00816423	4.9e-06	5959	Acidaminococcus sp900315205 abundance in stool	TRUE	reported	EPw4Zx
rs2543062	8	39974506	A	G	0.189949	0.0386146	0.00846332	5.1e-06	5959	Acidaminococcus sp900315205 abundance in stool	TRUE	reported	EPw4Zx
rs7930399	11	45376666	A	C	0.35652	-0.0308933	0.00692521	8.2e-06	5959	Acidaminococcus sp900315205 abundance in stool	TRUE	reported	EPw4Zx
rs138999137	12	13382810	G	C	0.0111878	0.185868	0.0315139	3.7e-09	5959	Acidaminococcus sp900315205 abundance in stool	TRUE	reported	EPw4Zx
rs789019	12	28716499	A	G	0.0647603	-0.0647339	0.0134341	1.4e-06	5959	Acidaminococcus sp900315205 abundance in stool	TRUE	reported	EPw4Zx
rs10859228	12	91909211	G	A	0.45614	-0.0322097	0.00663439	1.2e-06	5959	Acidaminococcus sp900315205 abundance in stool	TRUE	reported	EPw4Zx
rs78002322	13	103379288	T	G	0.0150204	0.123785	0.0273769	6.1e-06	5959	Acidaminococcus sp900315205 abundance in stool	TRUE	reported	EPw4Zx
rs7167074	15	31006149	C	T	0.312754	0.0320963	0.00709127	6e-06	5959	Acidaminococcus sp900315205 abundance in stool	TRUE	reported	EPw4Zx
rs11650345	17	79371574	A	C	0.151984	0.0412605	0.00930995	9.3e-06	5959	Acidaminococcus sp900315205 abundance in stool	TRUE	reported	EPw4Zx
rs17408183	18	6171675	C	T	0.0180988	0.110297	0.0249091	9.5e-06	5959	Acidaminococcus sp900315205 abundance in stool	TRUE	reported	EPw4Zx
rs2164706	2	80769992	C	G	0.153084	0.0311264	0.00696623	7.9e-06	5959	Actinobacteriota abundance in stool	TRUE	reported	lyuXjG
rs3940549	2	135381057	G	A	0.421891	0.050729	0.00513697	5.3e-23	5959	Actinobacteriota abundance in stool	TRUE	reported	lyuXjG
rs10064479	5	148815099	T	C	0.173411	0.0294462	0.00661194	8.4e-06	5959	Actinobacteriota abundance in stool	TRUE	reported	lyuXjG
rs2983215	6	170248221	A	G	0.276251	-0.0254038	0.0055947	5.6e-06	5959	Actinobacteriota abundance in stool	TRUE	reported	lyuXjG
rs797815	7	83988381	A	C	0.223312	-0.0273506	0.00601988	5.5e-06	5959	Actinobacteriota abundance in stool	TRUE	reported	lyuXjG
rs112134915	8	1336506	G	A	0.0282142	0.0694174	0.0153756	6.3e-06	5959	Actinobacteriota abundance in stool	TRUE	reported	lyuXjG
rs62484243	8	1425323	T	G	0.095639	0.0400151	0.00848481	2.4e-06	5959	Actinobacteriota abundance in stool	TRUE	reported	lyuXjG
rs1890115	9	82551078	T	G	0.147355	-0.0318961	0.00708692	6.8e-06	5959	Actinobacteriota abundance in stool	TRUE	reported	lyuXjG
rs2250301	10	102788636	A	G	0.377686	-0.0229346	0.00516973	9.2e-06	5959	Actinobacteriota abundance in stool	TRUE	reported	lyuXjG
rs771997	12	51964384	A	G	0.277544	-0.0250611	0.00558648	7.3e-06	5959	Actinobacteriota abundance in stool	TRUE	reported	lyuXjG
rs6492094	13	108015309	C	T	0.31555	0.0246117	0.0055456	9.1e-06	5959	Actinobacteriota abundance in stool	TRUE	reported	lyuXjG
rs35307665	15	33719560	T	C	0.172833	-0.031698	0.00670697	2.3e-06	5959	Actinobacteriota abundance in stool	TRUE	reported	lyuXjG
rs73101198	20	24372596	C	T	0.0468165	0.0532742	0.01196	8.4e-06	5959	Actinobacteriota abundance in stool	TRUE	reported	lyuXjG
rs17091560	1	71644005	T	G	0.354191	0.0469395	0.010566	8.9e-06	5959	Actinomycetales abundance in stool	TRUE	reported	01SMYk
rs113201217	2	101451843	T	C	0.0148498	0.197561	0.0419434	2.5e-06	5959	Actinomycetales abundance in stool	TRUE	reported	01SMYk
rs3940549	2	135381057	G	A	0.421891	0.123463	0.0103317	6.5e-33	5959	Actinomycetales abundance in stool	TRUE	reported	01SMYk
rs643821	2	136483884	G	A	0.296707	0.0505774	0.0110807	5e-06	5959	Actinomycetales abundance in stool	TRUE	reported	01SMYk
rs116311695	2	168240300	G	C	0.0174272	-0.177325	0.0389791	5.4e-06	5959	Actinomycetales abundance in stool	TRUE	reported	01SMYk
rs71323798	3	197312881	G	A	0.0604517	-0.0949988	0.0213458	8.6e-06	5959	Actinomycetales abundance in stool	TRUE	reported	01SMYk
rs10440729	5	148814170	T	C	0.173411	0.0624891	0.0132993	2.6e-06	5959	Actinomycetales abundance in stool	TRUE	reported	01SMYk
rs472059	6	124595859	A	G	0.321387	0.0530637	0.0107976	8.9e-07	5959	Actinomycetales abundance in stool	TRUE	reported	01SMYk
rs71513754	8	35345302	T	C	0.0591025	-0.0953413	0.0214991	9.2e-06	5959	Actinomycetales abundance in stool	TRUE	reported	01SMYk
rs76648959	8	70752304	A	G	0.0373665	-0.129661	0.026469	9.7e-07	5959	Actinomycetales abundance in stool	TRUE	reported	01SMYk
rs72781019	10	7683991	T	A	0.0126646	0.2057	0.0452761	5.5e-06	5959	Actinomycetales abundance in stool	TRUE	reported	01SMYk
rs2284409	12	13689731	A	T	0.247104	0.0554716	0.0116406	1.9e-06	5959	Actinomycetales abundance in stool	TRUE	reported	01SMYk
rs116980236	20	36827927	G	A	0.0637829	-0.0922762	0.0207681	8.9e-06	5959	Actinomycetales abundance in stool	TRUE	reported	01SMYk
rs116897774	20	36880528	T	C	0.0105183	0.225686	0.0495628	5.3e-06	5959	Actinomycetales abundance in stool	TRUE	reported	01SMYk
rs115275374	1	236572138	T	C	0.0351763	-0.20836	0.0464876	7.4e-06	5959	Agathobacter sp000434275 abundance in stool	TRUE	reported	d6NFZK
rs10498122	2	221811794	T	A	0.0414873	-0.194491	0.0435015	7.8e-06	5959	Agathobacter sp000434275 abundance in stool	TRUE	reported	d6NFZK
rs150195406	2	235293908	T	C	0.0705313	0.148125	0.0334119	9.3e-06	5959	Agathobacter sp000434275 abundance in stool	TRUE	reported	d6NFZK
rs375920648	5	96889745	A	G	0.0289416	0.230205	0.0514158	7.6e-06	5959	Agathobacter sp000434275 abundance in stool	TRUE	reported	d6NFZK
rs9273487	6	32660372	G	A	0.266989	-0.114566	0.0194374	3.8e-09	5959	Agathobacter sp000434275 abundance in stool	TRUE	reported	d6NFZK
rs1383266	6	32866955	T	C	0.341814	0.0788944	0.0177294	8.6e-06	5959	Agathobacter sp000434275 abundance in stool	TRUE	reported	d6NFZK
rs7836768	8	64474910	G	A	0.376137	-0.082043	0.0177492	3.8e-06	5959	Agathobacter sp000434275 abundance in stool	TRUE	reported	d6NFZK
rs10972531	9	35631426	C	T	0.43128	0.0781078	0.017345	6.7e-06	5959	Agathobacter sp000434275 abundance in stool	TRUE	reported	d6NFZK
rs2456556	11	93974476	A	G	0.200673	0.0979141	0.0211856	3.8e-06	5959	Agathobacter sp000434275 abundance in stool	TRUE	reported	d6NFZK
rs146505472	12	55834956	G	C	0.0173435	-0.306083	0.0655829	3.1e-06	5959	Agathobacter sp000434275 abundance in stool	TRUE	reported	d6NFZK
rs215095	16	15966537	G	A	0.210629	-0.0946242	0.0208801	5.8e-06	5959	Agathobacter sp000434275 abundance in stool	TRUE	reported	d6NFZK
rs117149799	16	16911432	G	C	0.0372359	0.206501	0.045503	5.7e-06	5959	Agathobacter sp000434275 abundance in stool	TRUE	reported	d6NFZK
rs783251	17	74524548	A	G	0.0403827	0.197431	0.0437049	6.3e-06	5959	Agathobacter sp000434275 abundance in stool	TRUE	reported	d6NFZK
rs150639620	19	44878035	T	G	0.0414704	0.215365	0.0432182	6.3e-07	5959	Agathobacter sp000434275 abundance in stool	TRUE	reported	d6NFZK
rs34545205	19	45640690	T	G	0.476654	-0.0764125	0.0172737	9.7e-06	5959	Agathobacter sp000434275 abundance in stool	TRUE	reported	d6NFZK
rs8135707	22	34419793	T	C	0.0174702	-0.289594	0.0654743	9.7e-06	5959	Agathobacter sp000434275 abundance in stool	TRUE	reported	d6NFZK
rs78147929	1	57157111	T	C	0.118886	-0.0448436	0.00901846	6.6e-07	5959	Aliivibrio abundance in stool	TRUE	reported	ajbhRY
rs6714153	2	11007917	G	T	0.18061	-0.0356844	0.00768932	3.5e-06	5959	Aliivibrio abundance in stool	TRUE	reported	ajbhRY
rs72771466	2	23288553	T	C	0.0311126	0.0961387	0.0169482	1.4e-08	5959	Aliivibrio abundance in stool	TRUE	reported	ajbhRY
rs6595105	5	118272593	T	C	0.162244	0.0355503	0.00792293	7.2e-06	5959	Aliivibrio abundance in stool	TRUE	reported	ajbhRY
rs2213902	8	17397088	C	G	0.0794867	-0.0548863	0.0109152	4.9e-07	5959	Aliivibrio abundance in stool	TRUE	reported	ajbhRY
rs7820268	8	39920010	T	C	0.28473	0.0301624	0.00647545	3.2e-06	5959	Aliivibrio abundance in stool	TRUE	reported	ajbhRY
rs145111742	9	126794993	T	C	0.0196029	-0.0972476	0.0212841	4.9e-06	5959	Aliivibrio abundance in stool	TRUE	reported	ajbhRY
rs77140898	12	28528262	G	A	0.0363636	0.0741914	0.0156194	2e-06	5959	Aliivibrio abundance in stool	TRUE	reported	ajbhRY
rs2025728	13	31398464	A	G	0.0694046	0.0513602	0.011532	8.4e-06	5959	Aliivibrio abundance in stool	TRUE	reported	ajbhRY
rs4943236	13	34613040	C	T	0.299966	0.0295093	0.00633764	3.2e-06	5959	Aliivibrio abundance in stool	TRUE	reported	ajbhRY
rs2064827	14	68599594	C	A	0.144487	0.0373512	0.00833528	7.4e-06	5959	Aliivibrio abundance in stool	TRUE	reported	ajbhRY
rs348373	19	6543331	T	C	0.133593	0.0385667	0.0086552	8.4e-06	5959	Aliivibrio abundance in stool	TRUE	reported	ajbhRY
rs3787041	19	19120523	T	C	0.0991969	0.0437855	0.0097248	6.7e-06	5959	Aliivibrio abundance in stool	TRUE	reported	ajbhRY
rs56204460	22	44740840	C	T	0.116111	0.0418737	0.0091829	5.1e-06	5959	Aliivibrio abundance in stool	TRUE	reported	ajbhRY
rs116278987	1	56856356	G	A	0.0397535	-0.185483	0.0413327	7.2e-06	5959	Alistipes shahii abundance in stool	TRUE	reported	6Rw3av
rs12473111	2	36238963	A	G	0.0359797	-0.23729	0.0433455	4.4e-08	5959	Alistipes shahii abundance in stool	TRUE	reported	6Rw3av
rs11695579	2	46056538	A	G	0.112131	0.1227	0.0254756	1.5e-06	5959	Alistipes shahii abundance in stool	TRUE	reported	6Rw3av
rs2161973	2	66778662	A	T	0.497087	-0.0775488	0.0167223	3.5e-06	5959	Alistipes shahii abundance in stool	TRUE	reported	6Rw3av
rs56173852	2	227653679	T	C	0.0297338	0.231136	0.0472752	1e-06	5959	Alistipes shahii abundance in stool	TRUE	reported	6Rw3av
rs73095820	3	2153530	T	C	0.061701	-0.15082	0.0335423	6.9e-06	5959	Alistipes shahii abundance in stool	TRUE	reported	6Rw3av
rs77459461	3	26222265	C	A	0.023299	-0.255893	0.0532281	1.5e-06	5959	Alistipes shahii abundance in stool	TRUE	reported	6Rw3av
rs481706	6	125189776	T	C	0.38487	-0.0752552	0.0164889	5e-06	5959	Alistipes shahii abundance in stool	TRUE	reported	6Rw3av
rs62533202	9	9487798	C	T	0.0148865	-0.295141	0.0659109	7.5e-06	5959	Alistipes shahii abundance in stool	TRUE	reported	6Rw3av
rs2118360	11	16222296	T	C	0.0125042	-0.356371	0.0726442	9.3e-07	5959	Alistipes shahii abundance in stool	TRUE	reported	6Rw3av
rs77424538	11	29218998	C	T	0.0875336	-0.130841	0.0286542	5e-06	5959	Alistipes shahii abundance in stool	TRUE	reported	6Rw3av
rs2900485	12	21418632	T	C	0.0422679	-0.189025	0.0402868	2.7e-06	5959	Alistipes shahii abundance in stool	TRUE	reported	6Rw3av
rs4843605	16	87375439	T	C	0.378621	-0.0750576	0.0168474	8.4e-06	5959	Alistipes shahii abundance in stool	TRUE	reported	6Rw3av
rs62052275	17	13987225	A	G	0.209603	0.0924896	0.0197631	2.9e-06	5959	Alistipes shahii abundance in stool	TRUE	reported	6Rw3av
rs1634332	17	37043727	G	A	0.297573	-0.0804556	0.0180481	8.3e-06	5959	Alistipes shahii abundance in stool	TRUE	reported	6Rw3av
rs113812503	19	56775256	A	G	0.0203927	0.260371	0.0574953	5.9e-06	5959	Alistipes shahii abundance in stool	TRUE	reported	6Rw3av
rs143127636	20	17285517	T	A	0.0219217	-0.278439	0.0549833	4.1e-07	5959	Alistipes shahii abundance in stool	TRUE	reported	6Rw3av
rs112473938	22	31635634	A	G	0.0206584	0.257016	0.0563412	5.1e-06	5959	Alistipes shahii abundance in stool	TRUE	reported	6Rw3av
rs6777806	3	13772309	A	G	0.368942	-0.0552508	0.0122063	6e-06	5959	Alloprevotella abundance in stool	TRUE	reported	ueUr8A
rs13140638	4	17042224	A	C	0.0306826	0.174562	0.0344008	3.9e-07	5959	Alloprevotella abundance in stool	TRUE	reported	ueUr8A
rs72717131	4	134946474	C	T	0.030334	0.167584	0.0347729	1.4e-06	5959	Alloprevotella abundance in stool	TRUE	reported	ueUr8A
rs2053896	4	136233641	A	G	0.133741	-0.0832736	0.0174971	1.9e-06	5959	Alloprevotella abundance in stool	TRUE	reported	ueUr8A
rs35741	5	5826159	G	T	0.293933	-0.0618174	0.0131504	2.6e-06	5959	Alloprevotella abundance in stool	TRUE	reported	ueUr8A
rs250083	5	142587545	T	C	0.169415	0.0725504	0.0163428	9e-06	5959	Alloprevotella abundance in stool	TRUE	reported	ueUr8A
rs56211936	6	109338232	G	C	0.0757627	-0.105977	0.0224356	2.3e-06	5959	Alloprevotella abundance in stool	TRUE	reported	ueUr8A
rs117557870	7	7399018	T	C	0.0424552	0.134966	0.0294431	4.6e-06	5959	Alloprevotella abundance in stool	TRUE	reported	ueUr8A
rs62503669	8	27139976	T	C	0.0120866	0.307901	0.0542277	1.4e-08	5959	Alloprevotella abundance in stool	TRUE	reported	ueUr8A
rs3780030	8	139689680	C	T	0.240916	0.0621357	0.0139173	8e-06	5959	Alloprevotella abundance in stool	TRUE	reported	ueUr8A
rs72683367	8	142057293	T	C	0.0655581	0.105977	0.0239378	9.5e-06	5959	Alloprevotella abundance in stool	TRUE	reported	ueUr8A
rs12236763	9	117644570	C	G	0.230391	0.0646844	0.013921	3.4e-06	5959	Alloprevotella abundance in stool	TRUE	reported	ueUr8A
rs61901912	11	131474446	G	A	0.127314	-0.0795757	0.0177583	7.4e-06	5959	Alloprevotella abundance in stool	TRUE	reported	ueUr8A
rs60703460	12	99880043	G	T	0.267289	0.0600599	0.0133803	7.2e-06	5959	Alloprevotella abundance in stool	TRUE	reported	ueUr8A
rs11615164	12	127476355	A	G	0.0384875	-0.138686	0.0304005	5.1e-06	5959	Alloprevotella abundance in stool	TRUE	reported	ueUr8A
rs2063902	15	58142264	A	G	0.0178841	-0.203267	0.0449243	6e-06	5959	Alloprevotella abundance in stool	TRUE	reported	ueUr8A
rs1392164	15	87131082	T	C	0.0294566	0.157114	0.035292	8.5e-06	5959	Alloprevotella abundance in stool	TRUE	reported	ueUr8A
rs11860707	16	79542984	A	C	0.0142761	0.231135	0.0502417	4.2e-06	5959	Alloprevotella abundance in stool	TRUE	reported	ueUr8A
rs35171791	18	34443157	T	C	0.075606	0.110009	0.0225686	1.1e-06	5959	Alloprevotella abundance in stool	TRUE	reported	ueUr8A
rs150759482	19	2390893	A	G	0.0131424	0.281051	0.0525054	8.7e-08	5959	Alloprevotella abundance in stool	TRUE	reported	ueUr8A
rs7250983	19	7806625	A	G	0.0139825	0.22674	0.0506797	7.7e-06	5959	Alloprevotella abundance in stool	TRUE	reported	ueUr8A
rs62103331	19	31684878	G	A	0.0320415	0.152383	0.0338119	6.6e-06	5959	Alloprevotella abundance in stool	TRUE	reported	ueUr8A
rs10785793	1	106615879	A	G	0.210216	-0.0149635	0.00335607	8.2e-06	5959	Alteromonadaceae abundance in stool	TRUE	reported	GSHzSy
rs115353976	1	172531582	T	C	0.0347351	0.0338631	0.00750925	6.5e-06	5959	Alteromonadaceae abundance in stool	TRUE	reported	GSHzSy
rs12720529	1	186893674	A	G	0.0235234	0.0420362	0.00903029	3.2e-06	5959	Alteromonadaceae abundance in stool	TRUE	reported	GSHzSy
rs62153550	2	83548634	T	G	0.0259609	0.0386248	0.00866223	8.2e-06	5959	Alteromonadaceae abundance in stool	TRUE	reported	GSHzSy
rs6759004	2	201139953	T	C	0.119688	-0.0185415	0.00419098	9.7e-06	5959	Alteromonadaceae abundance in stool	TRUE	reported	GSHzSy
rs71310518	3	172632092	C	T	0.211445	-0.0153128	0.00341067	7.1e-06	5959	Alteromonadaceae abundance in stool	TRUE	reported	GSHzSy
rs11720343	3	189925632	G	C	0.161564	-0.017236	0.00371574	3.5e-06	5959	Alteromonadaceae abundance in stool	TRUE	reported	GSHzSy
rs72710623	5	2102641	G	C	0.100119	-0.0203918	0.00459034	8.9e-06	5959	Alteromonadaceae abundance in stool	TRUE	reported	GSHzSy
rs6866985	5	79608135	T	C	0.170455	0.0159764	0.00360184	9.2e-06	5959	Alteromonadaceae abundance in stool	TRUE	reported	GSHzSy
rs17646004	6	18711185	T	C	0.0803918	0.0224007	0.00504352	8.9e-06	5959	Alteromonadaceae abundance in stool	TRUE	reported	GSHzSy
rs62463250	7	72403243	C	A	0.142371	-0.0188957	0.00395694	1.8e-06	5959	Alteromonadaceae abundance in stool	TRUE	reported	GSHzSy
rs62477573	7	142052035	G	C	0.114709	0.019673	0.00434805	6.1e-06	5959	Alteromonadaceae abundance in stool	TRUE	reported	GSHzSy
rs76893631	9	106396073	C	T	0.0372286	0.0347115	0.00719196	1.4e-06	5959	Alteromonadaceae abundance in stool	TRUE	reported	GSHzSy
rs10733962	10	56562128	A	G	0.193684	-0.0153406	0.00343692	8.1e-06	5959	Alteromonadaceae abundance in stool	TRUE	reported	GSHzSy
rs3781800	11	19186868	T	G	0.112181	0.0197711	0.00441484	7.5e-06	5959	Alteromonadaceae abundance in stool	TRUE	reported	GSHzSy
rs4645932	11	65717514	T	C	0.0664818	0.0242386	0.00543186	8.1e-06	5959	Alteromonadaceae abundance in stool	TRUE	reported	GSHzSy
rs142956197	12	32922692	C	T	0.0252072	0.0395076	0.00877507	6.7e-06	5959	Alteromonadaceae abundance in stool	TRUE	reported	GSHzSy
rs9506420	13	20037773	C	T	0.0366795	0.0355162	0.00730646	1.2e-06	5959	Alteromonadaceae abundance in stool	TRUE	reported	GSHzSy
rs2586183	15	79887764	T	A	0.454492	0.0128685	0.00270837	2e-06	5959	Alteromonadaceae abundance in stool	TRUE	reported	GSHzSy
rs4794088	17	50017665	A	G	0.281141	0.0139922	0.00310925	6.8e-06	5959	Alteromonadaceae abundance in stool	TRUE	reported	GSHzSy
rs62123114	19	7957636	C	G	0.0185839	0.04521	0.0101682	8.7e-06	5959	Alteromonadaceae abundance in stool	TRUE	reported	GSHzSy
rs328501	20	57442699	C	G	0.321326	-0.0170641	0.00296328	8.5e-09	5959	Alteromonadaceae abundance in stool	TRUE	reported	GSHzSy
rs118100157	22	46858684	A	G	0.0208789	0.0445805	0.00965115	3.9e-06	5959	Alteromonadaceae abundance in stool	TRUE	reported	GSHzSy
rs61742849	1	113683521	A	G	0.0188917	0.137142	0.0267657	3e-07	5959	An7 abundance in stool	TRUE	reported	OACr4W
rs4674463	2	219860110	A	C	0.0716093	-0.0710934	0.0143534	7.3e-07	5959	An7 abundance in stool	TRUE	reported	OACr4W
rs17258709	3	60066979	A	G	0.146414	-0.0480784	0.0105296	5e-06	5959	An7 abundance in stool	TRUE	reported	OACr4W
rs3911603	4	179546222	C	T	0.165043	-0.0438764	0.00992335	9.8e-06	5959	An7 abundance in stool	TRUE	reported	OACr4W
rs2852623	6	101865749	T	C	0.127107	-0.0556296	0.0111079	5.5e-07	5959	An7 abundance in stool	TRUE	reported	OACr4W
rs139195374	6	167517039	C	T	0.0769656	0.0655593	0.0146199	7.3e-06	5959	An7 abundance in stool	TRUE	reported	OACr4W
rs4722327	7	24121890	T	G	0.43882	0.034588	0.00738657	2.8e-06	5959	An7 abundance in stool	TRUE	reported	OACr4W
rs1016579	8	128187715	A	G	0.0424043	0.0817956	0.0181092	6.3e-06	5959	An7 abundance in stool	TRUE	reported	OACr4W
rs7043204	9	35898771	G	A	0.203498	0.0414647	0.00909919	5.2e-06	5959	An7 abundance in stool	TRUE	reported	OACr4W
rs2797887	10	13929656	C	T	0.0197612	0.119365	0.0265818	7.1e-06	5959	An7 abundance in stool	TRUE	reported	OACr4W
rs2283177	11	2591641	T	C	0.0587888	0.0714829	0.0155977	4.6e-06	5959	An7 abundance in stool	TRUE	reported	OACr4W
rs145171932	11	105583532	A	G	0.0272972	0.123477	0.0225103	4.1e-08	5959	An7 abundance in stool	TRUE	reported	OACr4W
rs76928381	12	68482770	T	C	0.0166695	0.153177	0.0290407	1.3e-07	5959	An7 abundance in stool	TRUE	reported	OACr4W
rs118162561	13	55593007	C	G	0.0326105	0.0961169	0.020823	3.9e-06	5959	An7 abundance in stool	TRUE	reported	OACr4W
rs143347000	19	38860157	A	G	0.0910088	0.0574873	0.012811	7.2e-06	5959	An7 abundance in stool	TRUE	reported	OACr4W
rs13374146	1	1180851	C	T	0.0998612	0.0688409	0.0138571	6.8e-07	5959	Anaeromassilibacillus sp001305115 abundance in stool	TRUE	reported	OQ7Bw4
rs72633018	1	7864539	T	C	0.104146	0.0662085	0.0135151	9.6e-07	5959	Anaeromassilibacillus sp001305115 abundance in stool	TRUE	reported	OQ7Bw4
rs79027827	1	11617658	A	G	0.0133748	0.163155	0.0354868	4.3e-06	5959	Anaeromassilibacillus sp001305115 abundance in stool	TRUE	reported	OQ7Bw4
rs36073842	1	204725300	C	G	0.053151	0.0868516	0.0183424	2.2e-06	5959	Anaeromassilibacillus sp001305115 abundance in stool	TRUE	reported	OQ7Bw4
rs2406603	2	128934735	T	C	0.0146613	0.15323	0.0342986	7.9e-06	5959	Anaeromassilibacillus sp001305115 abundance in stool	TRUE	reported	OQ7Bw4
rs41265405	3	179328179	T	C	0.0227731	0.121073	0.0270108	7.4e-06	5959	Anaeromassilibacillus sp001305115 abundance in stool	TRUE	reported	OQ7Bw4
rs6797860	3	189763775	A	G	0.344747	0.0501061	0.00901749	2.8e-08	5959	Anaeromassilibacillus sp001305115 abundance in stool	TRUE	reported	OQ7Bw4
rs116817680	4	20865649	A	C	0.0193147	0.130015	0.0291755	8.3e-06	5959	Anaeromassilibacillus sp001305115 abundance in stool	TRUE	reported	OQ7Bw4
rs115663226	4	67996969	A	G	0.0177909	0.138545	0.0313087	9.6e-06	5959	Anaeromassilibacillus sp001305115 abundance in stool	TRUE	reported	OQ7Bw4
rs4476671	4	188249892	C	T	0.359801	0.0378549	0.00854368	9.4e-06	5959	Anaeromassilibacillus sp001305115 abundance in stool	TRUE	reported	OQ7Bw4
rs114029987	5	2235173	T	C	0.0118927	0.167225	0.0374666	8.1e-06	5959	Anaeromassilibacillus sp001305115 abundance in stool	TRUE	reported	OQ7Bw4
rs10073754	5	179879517	G	A	0.119708	0.0597209	0.0127146	2.6e-06	5959	Anaeromassilibacillus sp001305115 abundance in stool	TRUE	reported	OQ7Bw4
rs78613394	6	65055159	G	A	0.0159511	0.194369	0.0327134	2.8e-09	5959	Anaeromassilibacillus sp001305115 abundance in stool	TRUE	reported	OQ7Bw4
rs115835301	6	65591317	C	G	0.011098	0.192494	0.0389844	7.9e-07	5959	Anaeromassilibacillus sp001305115 abundance in stool	TRUE	reported	OQ7Bw4
rs7047189	9	73854997	C	G	0.197161	-0.0497381	0.0102346	1.2e-06	5959	Anaeromassilibacillus sp001305115 abundance in stool	TRUE	reported	OQ7Bw4
rs79345250	11	72301329	C	T	0.0521917	0.0896092	0.0183788	1.1e-06	5959	Anaeromassilibacillus sp001305115 abundance in stool	TRUE	reported	OQ7Bw4
rs12184590	13	70710537	A	G	0.0767638	0.0691019	0.0155286	8.6e-06	5959	Anaeromassilibacillus sp001305115 abundance in stool	TRUE	reported	OQ7Bw4
rs140944564	14	101091026	T	A	0.0113714	0.186157	0.0380046	9.7e-07	5959	Anaeromassilibacillus sp001305115 abundance in stool	TRUE	reported	OQ7Bw4
rs692938	15	39877658	G	T	0.16462	0.048726	0.0110129	9.7e-06	5959	Anaeromassilibacillus sp001305115 abundance in stool	TRUE	reported	OQ7Bw4
rs116960684	18	35286366	T	C	0.0403912	0.0998411	0.0209755	1.9e-06	5959	Anaeromassilibacillus sp001305115 abundance in stool	TRUE	reported	OQ7Bw4
rs117707379	18	64580720	A	C	0.0133808	0.160876	0.0357729	6.9e-06	5959	Anaeromassilibacillus sp001305115 abundance in stool	TRUE	reported	OQ7Bw4
rs502102	19	34235976	A	T	0.462417	0.0380007	0.00832515	5e-06	5959	Anaeromassilibacillus sp001305115 abundance in stool	TRUE	reported	OQ7Bw4
rs2657916	19	52390286	A	G	0.116752	0.0609964	0.0127445	1.7e-06	5959	Anaeromassilibacillus sp001305115 abundance in stool	TRUE	reported	OQ7Bw4
rs16986570	21	30311245	T	C	0.0161399	0.147612	0.0325774	5.9e-06	5959	Anaeromassilibacillus sp001305115 abundance in stool	TRUE	reported	OQ7Bw4
rs117881779	22	32515760	T	C	0.0263957	0.117344	0.0254334	4e-06	5959	Anaeromassilibacillus sp001305115 abundance in stool	TRUE	reported	OQ7Bw4
rs12403333	1	198204181	C	G	0.0816961	-0.0386789	0.00760078	3.6e-07	5959	Aneurinibacillales abundance in stool	TRUE	reported	vC3fPe
rs2005255	2	18835196	G	A	0.0455161	-0.0587374	0.0100799	5.6e-09	5959	Aneurinibacillales abundance in stool	TRUE	reported	vC3fPe
rs11683301	2	25317116	T	C	0.0528318	-0.04195	0.00936942	7.6e-06	5959	Aneurinibacillales abundance in stool	TRUE	reported	vC3fPe
rs145842565	2	206743005	G	A	0.0606265	0.0384688	0.00869193	9.6e-06	5959	Aneurinibacillales abundance in stool	TRUE	reported	vC3fPe
rs182229451	2	236312868	T	C	0.0242112	0.0642229	0.0137133	2.8e-06	5959	Aneurinibacillales abundance in stool	TRUE	reported	vC3fPe
rs28715598	4	168768872	T	C	0.417319	-0.0200986	0.00426688	2.5e-06	5959	Aneurinibacillales abundance in stool	TRUE	reported	vC3fPe
rs10069877	5	5286585	A	G	0.227342	-0.0232158	0.00500315	3.5e-06	5959	Aneurinibacillales abundance in stool	TRUE	reported	vC3fPe
rs78877230	8	1118485	T	C	0.170662	0.0265641	0.00553607	1.6e-06	5959	Aneurinibacillales abundance in stool	TRUE	reported	vC3fPe
rs4324912	8	73126419	C	T	0.42762	0.0189508	0.0042332	7.6e-06	5959	Aneurinibacillales abundance in stool	TRUE	reported	vC3fPe
rs4740421	9	130438081	C	T	0.269532	0.0222575	0.00478965	3.4e-06	5959	Aneurinibacillales abundance in stool	TRUE	reported	vC3fPe
rs495314	11	95445126	C	A	0.0378533	-0.0493505	0.0110209	7.5e-06	5959	Aneurinibacillales abundance in stool	TRUE	reported	vC3fPe
rs4145223	13	70801107	T	A	0.0717764	0.0371345	0.00809155	4.4e-06	5959	Aneurinibacillales abundance in stool	TRUE	reported	vC3fPe
rs71431495	13	95053030	T	C	0.0187785	-0.0682503	0.0154441	9.9e-06	5959	Aneurinibacillales abundance in stool	TRUE	reported	vC3fPe
rs141785353	15	35000925	T	C	0.0386685	0.0490904	0.01087	6.3e-06	5959	Aneurinibacillales abundance in stool	TRUE	reported	vC3fPe
rs139029665	15	61274119	T	C	0.0107065	-0.0911341	0.0203138	7.2e-06	5959	Aneurinibacillales abundance in stool	TRUE	reported	vC3fPe
rs62126240	19	57607050	T	C	0.05754	0.0418273	0.00901926	3.5e-06	5959	Aneurinibacillales abundance in stool	TRUE	reported	vC3fPe
rs116901476	20	50626640	A	G	0.0254266	0.0607725	0.0132199	4.3e-06	5959	Aneurinibacillales abundance in stool	TRUE	reported	vC3fPe
rs73150855	22	20035317	T	C	0.0425299	-0.0461902	0.0104321	9.5e-06	5959	Aneurinibacillales abundance in stool	TRUE	reported	vC3fPe
rs4820366	22	39074218	G	A	0.0473773	-0.0453718	0.00986804	4.3e-06	5959	Aneurinibacillales abundance in stool	TRUE	reported	vC3fPe
rs142752106	1	13546646	C	G	0.050608	0.0672541	0.0145762	4e-06	5959	Atopobiaceae abundance in stool	TRUE	reported	nkQk6R
rs113960724	1	87193071	T	C	0.0114349	0.139418	0.0300927	3.6e-06	5959	Atopobiaceae abundance in stool	TRUE	reported	nkQk6R
rs544038	1	89243780	C	T	0.0144611	0.125588	0.0267584	2.7e-06	5959	Atopobiaceae abundance in stool	TRUE	reported	nkQk6R
rs76980483	1	202303760	T	C	0.0155248	0.118754	0.0257583	4e-06	5959	Atopobiaceae abundance in stool	TRUE	reported	nkQk6R
rs1518655	2	35647029	A	G	0.194047	-0.0381364	0.00818362	3.2e-06	5959	Atopobiaceae abundance in stool	TRUE	reported	nkQk6R
rs78875968	2	184451226	G	C	0.0133243	0.131684	0.0278415	2.2e-06	5959	Atopobiaceae abundance in stool	TRUE	reported	nkQk6R
rs1072655	3	82605863	C	A	0.342344	0.0304568	0.00671913	5.8e-06	5959	Atopobiaceae abundance in stool	TRUE	reported	nkQk6R
rs112290424	4	117036831	T	G	0.0119288	0.132109	0.0291673	5.9e-06	5959	Atopobiaceae abundance in stool	TRUE	reported	nkQk6R
rs10428725	6	44144672	T	C	0.234265	-0.0347278	0.00760792	5e-06	5959	Atopobiaceae abundance in stool	TRUE	reported	nkQk6R
rs6932768	6	140891325	C	A	0.491573	-0.0300223	0.00636178	2.4e-06	5959	Atopobiaceae abundance in stool	TRUE	reported	nkQk6R
rs116848262	6	168086433	T	C	0.0523118	0.0649885	0.0142683	5.2e-06	5959	Atopobiaceae abundance in stool	TRUE	reported	nkQk6R
rs6949097	7	29799929	T	C	0.445459	-0.0316359	0.00643272	8.7e-07	5959	Atopobiaceae abundance in stool	TRUE	reported	nkQk6R
rs10810886	9	18018209	G	A	0.240057	0.033009	0.00746291	9.7e-06	5959	Atopobiaceae abundance in stool	TRUE	reported	nkQk6R
rs1077746	10	12553544	T	C	0.421782	-0.0301449	0.00662331	5.3e-06	5959	Atopobiaceae abundance in stool	TRUE	reported	nkQk6R
rs9735474	11	69760283	A	G	0.387012	-0.0301297	0.00658898	4.8e-06	5959	Atopobiaceae abundance in stool	TRUE	reported	nkQk6R
rs79402960	12	28798592	C	A	0.0158891	0.114731	0.0256135	7.5e-06	5959	Atopobiaceae abundance in stool	TRUE	reported	nkQk6R
rs3825195	12	54579208	C	T	0.437374	0.0284599	0.00643008	9.6e-06	5959	Atopobiaceae abundance in stool	TRUE	reported	nkQk6R
rs67547277	12	67303139	G	A	0.00974462	0.158627	0.0326147	1.2e-06	5959	Atopobiaceae abundance in stool	TRUE	reported	nkQk6R
rs76692993	12	68391252	G	A	0.0129717	0.125369	0.0281897	8.7e-06	5959	Atopobiaceae abundance in stool	TRUE	reported	nkQk6R
rs9565250	13	76221763	C	T	0.0737055	-0.0559564	0.0122791	5.2e-06	5959	Atopobiaceae abundance in stool	TRUE	reported	nkQk6R
rs12890629	14	23557425	G	A	0.110707	0.0461918	0.0102877	7.1e-06	5959	Atopobiaceae abundance in stool	TRUE	reported	nkQk6R
rs114822688	15	52653130	A	G	0.0293022	0.0862482	0.0189717	5.5e-06	5959	Atopobiaceae abundance in stool	TRUE	reported	nkQk6R
rs181415	22	17757494	A	G	0.362628	-0.0318356	0.00684863	3.3e-06	5959	Atopobiaceae abundance in stool	TRUE	reported	nkQk6R
rs10916144	1	227432948	A	T	0.243794	0.0231239	0.00519986	8.7e-06	5959	Aureimonas abundance in stool	TRUE	reported	TZllfe
rs62114735	2	15892539	G	A	0.0368135	-0.0531453	0.0118978	7.9e-06	5959	Aureimonas abundance in stool	TRUE	reported	TZllfe
rs17024692	2	100747843	G	A	0.132259	-0.0314864	0.00667991	2.4e-06	5959	Aureimonas abundance in stool	TRUE	reported	TZllfe
rs2715406	4	178421012	A	G	0.305284	-0.0228254	0.00482947	2.3e-06	5959	Aureimonas abundance in stool	TRUE	reported	TZllfe
rs2644302	7	2887938	T	C	0.13414	-0.0293723	0.00658322	8.1e-06	5959	Aureimonas abundance in stool	TRUE	reported	TZllfe
rs13259457	8	10577843	G	C	0.106675	-0.0324123	0.00721811	7.1e-06	5959	Aureimonas abundance in stool	TRUE	reported	TZllfe
rs77844978	8	31453700	A	G	0.0228879	-0.0655817	0.0147646	8.9e-06	5959	Aureimonas abundance in stool	TRUE	reported	TZllfe
rs10122182	9	4728729	T	C	0.358307	-0.0213857	0.00463971	4e-06	5959	Aureimonas abundance in stool	TRUE	reported	TZllfe
rs35012082	10	49104522	A	T	0.199916	-0.0248818	0.00555039	7.4e-06	5959	Aureimonas abundance in stool	TRUE	reported	TZllfe
rs7925814	11	43096489	A	G	0.214105	0.0256372	0.00541206	2.2e-06	5959	Aureimonas abundance in stool	TRUE	reported	TZllfe
rs118154512	11	97789645	A	G	0.053247	-0.0474755	0.00988468	1.6e-06	5959	Aureimonas abundance in stool	TRUE	reported	TZllfe
rs116196949	18	9014770	T	C	0.0214863	-0.0707871	0.0153506	4e-06	5959	Aureimonas abundance in stool	TRUE	reported	TZllfe
rs138330498	19	18138631	A	G	0.0341699	-0.0553199	0.0122667	6.5e-06	5959	Aureimonas abundance in stool	TRUE	reported	TZllfe
rs111785063	19	22463283	A	G	0.0287715	0.0588879	0.0133233	9.9e-06	5959	Aureimonas abundance in stool	TRUE	reported	TZllfe
rs4803162	19	53705842	G	A	0.214468	-0.025242	0.00541855	3.2e-06	5959	Aureimonas abundance in stool	TRUE	reported	TZllfe
rs6106640	20	2404790	A	G	0.102575	-0.0335988	0.00739349	5.5e-06	5959	Aureimonas abundance in stool	TRUE	reported	TZllfe
rs76485293	20	21475983	C	G	0.040658	0.0611516	0.0111136	3.7e-08	5959	Aureimonas abundance in stool	TRUE	reported	TZllfe
rs117569402	21	30970876	C	T	0.0144854	0.0846476	0.0180622	2.8e-06	5959	Aureimonas abundance in stool	TRUE	reported	TZllfe
rs3118061	1	57773989	G	A	0.157386	0.0300624	0.00668873	7e-06	5959	Azorhizobium abundance in stool	TRUE	reported	Gt4ojK
rs4375236	1	215206017	T	C	0.133485	-0.032928	0.00715234	4.1e-06	5959	Azorhizobium abundance in stool	TRUE	reported	Gt4ojK
rs34474338	2	191726395	T	C	0.462436	0.0228318	0.00495641	4.1e-06	5959	Azorhizobium abundance in stool	TRUE	reported	Gt4ojK
rs7632521	3	1072637	A	G	0.0412538	0.0590031	0.0125356	2.5e-06	5959	Azorhizobium abundance in stool	TRUE	reported	Gt4ojK
rs73112334	3	61130150	C	G	0.435087	-0.0220101	0.00492985	8e-06	5959	Azorhizobium abundance in stool	TRUE	reported	Gt4ojK
rs4679981	3	150813223	C	T	0.231745	-0.0279784	0.00589186	2e-06	5959	Azorhizobium abundance in stool	TRUE	reported	Gt4ojK
rs144330193	5	19777246	T	C	0.0185216	0.0919923	0.0184112	5.8e-07	5959	Azorhizobium abundance in stool	TRUE	reported	Gt4ojK
rs34567330	5	86265941	C	G	0.440268	0.0229138	0.00513799	8.2e-06	5959	Azorhizobium abundance in stool	TRUE	reported	Gt4ojK
rs141419882	9	2251054	C	G	0.0148965	-0.0903142	0.0203184	8.8e-06	5959	Azorhizobium abundance in stool	TRUE	reported	Gt4ojK
rs7030685	9	38254694	G	C	0.474257	0.0274235	0.00491233	2.4e-08	5959	Azorhizobium abundance in stool	TRUE	reported	Gt4ojK
rs4422885	9	96077253	A	G	0.048273	-0.0511303	0.0114446	7.9e-06	5959	Azorhizobium abundance in stool	TRUE	reported	Gt4ojK
rs77677735	9	103621217	A	G	0.0133613	-0.0946509	0.0212994	8.8e-06	5959	Azorhizobium abundance in stool	TRUE	reported	Gt4ojK
rs10501481	11	80826293	G	A	0.0770072	-0.0407982	0.00913693	8e-06	5959	Azorhizobium abundance in stool	TRUE	reported	Gt4ojK
rs35919189	14	79577743	C	T	0.0637406	-0.0469757	0.0100875	3.2e-06	5959	Azorhizobium abundance in stool	TRUE	reported	Gt4ojK
rs1635166	15	28294688	C	T	0.0336417	0.0607466	0.0135682	7.6e-06	5959	Azorhizobium abundance in stool	TRUE	reported	Gt4ojK
rs148358229	16	20079007	A	G	0.0347612	-0.0597385	0.0134873	9.5e-06	5959	Azorhizobium abundance in stool	TRUE	reported	Gt4ojK
rs113104285	19	18975107	G	A	0.0194838	-0.0783019	0.0176494	9.1e-06	5959	Azorhizobium abundance in stool	TRUE	reported	Gt4ojK
rs10423964	19	31273945	T	C	0.274411	0.0254183	0.00563601	6.5e-06	5959	Azorhizobium abundance in stool	TRUE	reported	Gt4ojK
rs34653201	1	2854979	A	G	0.0337895	-0.0351142	0.00780142	6.8e-06	5959	Bacillaceae A abundance in stool	TRUE	reported	GStZ4U
rs1371483	2	4841754	T	C	0.0480364	0.0311724	0.0064905	1.6e-06	5959	Bacillaceae A abundance in stool	TRUE	reported	GStZ4U
rs112709876	2	49341277	T	C	0.0287502	0.0378407	0.00846347	7.8e-06	5959	Bacillaceae A abundance in stool	TRUE	reported	GStZ4U
rs1879087	2	136064653	C	T	0.0677321	-0.0261238	0.00563526	3.6e-06	5959	Bacillaceae A abundance in stool	TRUE	reported	GStZ4U
rs4973125	2	228770701	G	A	0.321807	0.0136924	0.00302089	5.8e-06	5959	Bacillaceae A abundance in stool	TRUE	reported	GStZ4U
rs3774209	3	8652371	A	C	0.394164	-0.0141214	0.00288646	1e-06	5959	Bacillaceae A abundance in stool	TRUE	reported	GStZ4U
rs6763811	3	124983463	C	T	0.318764	-0.017089	0.00299326	1.1e-08	5959	Bacillaceae A abundance in stool	TRUE	reported	GStZ4U
rs17672625	4	112876830	G	A	0.126873	-0.0189572	0.00422595	7.3e-06	5959	Bacillaceae A abundance in stool	TRUE	reported	GStZ4U
rs11964056	6	18611987	T	C	0.0894507	0.0222796	0.00491973	5.9e-06	5959	Bacillaceae A abundance in stool	TRUE	reported	GStZ4U
rs114697521	6	58157477	C	T	0.0195352	0.0502133	0.0102809	1e-06	5959	Bacillaceae A abundance in stool	TRUE	reported	GStZ4U
rs1709180	6	151862885	A	G	0.0629371	0.0263468	0.00579719	5.5e-06	5959	Bacillaceae A abundance in stool	TRUE	reported	GStZ4U
rs79253912	17	9715199	A	G	0.0295889	-0.0385864	0.00844046	4.8e-06	5959	Bacillaceae A abundance in stool	TRUE	reported	GStZ4U
rs143048866	19	7159005	T	C	0.0528157	-0.0293428	0.0063871	4.3e-06	5959	Bacillaceae A abundance in stool	TRUE	reported	GStZ4U
rs9979304	21	39007606	G	A	0.437819	-0.01306	0.00284052	4.3e-06	5959	Bacillaceae A abundance in stool	TRUE	reported	GStZ4U
rs4575107	1	106615677	G	A	0.214924	-0.0131305	0.00282374	3.3e-06	5959	Bacillales A abundance in stool	TRUE	reported	Jnm85W
rs9836224	3	124979148	T	C	0.318826	-0.0139704	0.00246722	1.5e-08	5959	Bacillales A abundance in stool	TRUE	reported	Jnm85W
rs75816161	3	191657744	C	T	0.0349697	0.0296759	0.00632002	2.7e-06	5959	Bacillales A abundance in stool	TRUE	reported	Jnm85W
rs55888898	3	193764868	G	A	0.213497	0.0129486	0.00282771	4.7e-06	5959	Bacillales A abundance in stool	TRUE	reported	Jnm85W
rs34555856	4	80715026	A	G	0.0503166	0.0269102	0.00534625	4.8e-07	5959	Bacillales A abundance in stool	TRUE	reported	Jnm85W
rs62324492	4	124544765	T	A	0.0158382	0.0426718	0.00900297	2.1e-06	5959	Bacillales A abundance in stool	TRUE	reported	Jnm85W
rs79539842	5	32372550	A	G	0.0331985	0.0288312	0.00646609	8.2e-06	5959	Bacillales A abundance in stool	TRUE	reported	Jnm85W
rs80121911	7	33646288	G	C	0.0110511	0.0587665	0.0111626	1.4e-07	5959	Bacillales A abundance in stool	TRUE	reported	Jnm85W
rs2930372	8	3908815	A	G	0.0678265	0.0209666	0.00456128	4.3e-06	5959	Bacillales A abundance in stool	TRUE	reported	Jnm85W
rs13274629	8	4953488	A	C	0.144655	0.0145656	0.00328341	9.2e-06	5959	Bacillales A abundance in stool	TRUE	reported	Jnm85W
rs117830300	8	67657572	A	G	0.0559032	0.0234899	0.00506106	3.5e-06	5959	Bacillales A abundance in stool	TRUE	reported	Jnm85W
rs2492380	10	33658468	C	T	0.0128184	0.0475304	0.0103628	4.5e-06	5959	Bacillales A abundance in stool	TRUE	reported	Jnm85W
rs144152600	11	84628496	A	C	0.0489647	0.0265415	0.00536735	7.6e-07	5959	Bacillales A abundance in stool	TRUE	reported	Jnm85W
rs186791515	11	132385674	G	A	0.0172298	-0.0467388	0.00874329	9e-08	5959	Bacillales A abundance in stool	TRUE	reported	Jnm85W
rs76485293	20	21475983	C	G	0.040658	-0.0262888	0.0057961	5.7e-06	5959	Bacillales A abundance in stool	TRUE	reported	Jnm85W
rs12757364	1	82592696	A	G	0.353861	0.015772	0.0033977	3.5e-06	5959	Bacillus abundance in stool	TRUE	reported	4WF4id
rs115874215	2	203850169	A	G	0.0253952	0.047869	0.0102806	3.2e-06	5959	Bacillus abundance in stool	TRUE	reported	4WF4id
rs71310518	3	172632092	C	T	0.211445	-0.0181349	0.00404036	7.2e-06	5959	Bacillus abundance in stool	TRUE	reported	4WF4id
rs77922087	4	31089564	G	A	0.154479	0.0226566	0.00446826	4e-07	5959	Bacillus abundance in stool	TRUE	reported	4WF4id
rs117789627	7	110480101	C	G	0.0178962	0.061194	0.0120949	4.2e-07	5959	Bacillus abundance in stool	TRUE	reported	4WF4id
rs35450468	8	127073787	G	A	0.0727518	0.0297434	0.00624025	1.9e-06	5959	Bacillus abundance in stool	TRUE	reported	4WF4id
rs2184422	10	28778458	T	C	0.346649	0.0149844	0.0033834	9.5e-06	5959	Bacillus abundance in stool	TRUE	reported	4WF4id
rs3027139	13	77915932	A	G	0.0138446	0.0648391	0.0139261	3.2e-06	5959	Bacillus abundance in stool	TRUE	reported	4WF4id
rs2875074	17	14847525	C	G	0.205098	0.019413	0.0040563	1.7e-06	5959	Bacillus abundance in stool	TRUE	reported	4WF4id
rs72821769	17	16028379	A	G	0.121918	0.0261835	0.00500969	1.7e-07	5959	Bacillus abundance in stool	TRUE	reported	4WF4id
rs8080418	17	27757960	T	C	0.26879	0.0171803	0.00366045	2.7e-06	5959	Bacillus abundance in stool	TRUE	reported	4WF4id
rs117459480	17	48148078	A	G	0.0128918	0.0651368	0.0142792	5.1e-06	5959	Bacillus abundance in stool	TRUE	reported	4WF4id
rs72895183	18	39945518	G	A	0.0300436	0.0520217	0.00939955	3.1e-08	5959	Bacillus abundance in stool	TRUE	reported	4WF4id
rs150011658	18	51416178	C	T	0.0113636	0.0700329	0.0151182	3.6e-06	5959	Bacillus abundance in stool	TRUE	reported	4WF4id
rs1862456	19	8857873	A	C	0.466408	-0.0149431	0.00325853	4.5e-06	5959	Bacillus abundance in stool	TRUE	reported	4WF4id
rs1433350	3	13796269	G	C	0.407578	0.026504	0.00574462	4e-06	5959	Bacillus velezensis abundance in stool	TRUE	reported	pru7VA
rs7349466	3	17167066	T	G	0.0643014	0.0539531	0.0115113	2.8e-06	5959	Bacillus velezensis abundance in stool	TRUE	reported	pru7VA
rs113044297	3	50468626	T	C	0.0169834	0.120529	0.0218078	3.3e-08	5959	Bacillus velezensis abundance in stool	TRUE	reported	pru7VA
rs12634688	3	88406555	C	T	0.257165	0.0307069	0.0064414	1.9e-06	5959	Bacillus velezensis abundance in stool	TRUE	reported	pru7VA
rs74863371	4	56635466	A	C	0.053726	0.0556307	0.0124798	8.3e-06	5959	Bacillus velezensis abundance in stool	TRUE	reported	pru7VA
rs17053293	4	167469961	C	T	0.0668683	-0.0500874	0.0113226	9.7e-06	5959	Bacillus velezensis abundance in stool	TRUE	reported	pru7VA
rs384424	5	2608546	A	G	0.430684	-0.0256899	0.00575339	8e-06	5959	Bacillus velezensis abundance in stool	TRUE	reported	pru7VA
rs76812958	9	10579595	G	T	0.0722922	0.0594986	0.0108597	4.3e-08	5959	Bacillus velezensis abundance in stool	TRUE	reported	pru7VA
rs7358063	10	15181433	C	T	0.204076	0.0323437	0.00704862	4.5e-06	5959	Bacillus velezensis abundance in stool	TRUE	reported	pru7VA
rs77899924	11	93032607	C	G	0.0189012	0.0945877	0.0205989	4.4e-06	5959	Bacillus velezensis abundance in stool	TRUE	reported	pru7VA
rs75552976	12	74909441	C	A	0.0428302	0.0620437	0.0138405	7.4e-06	5959	Bacillus velezensis abundance in stool	TRUE	reported	pru7VA
rs146002128	14	20786205	A	G	0.0682707	-0.0515116	0.0111796	4.1e-06	5959	Bacillus velezensis abundance in stool	TRUE	reported	pru7VA
rs199576728	14	53301254	T	G	0.478471	0.0272245	0.00560805	1.2e-06	5959	Bacillus velezensis abundance in stool	TRUE	reported	pru7VA
rs189277711	16	2108021	A	G	0.030764	0.0733058	0.016396	7.8e-06	5959	Bacillus velezensis abundance in stool	TRUE	reported	pru7VA
rs10407857	19	22896691	A	G	0.147347	0.0427029	0.0079554	8e-08	5959	Bacillus velezensis abundance in stool	TRUE	reported	pru7VA
rs1617582	19	54666689	T	C	0.0266712	0.0798027	0.0176245	6e-06	5959	Bacillus velezensis abundance in stool	TRUE	reported	pru7VA
rs73166867	3	149250628	T	G	0.0296971	0.26287	0.0576417	5.1e-06	5959	Bacteroides A abundance in stool	TRUE	reported	5d0uVp
rs72758284	5	51028773	G	A	0.102018	0.147056	0.0328788	7.7e-06	5959	Bacteroides A abundance in stool	TRUE	reported	5d0uVp
rs116375699	5	76236898	T	G	0.0128723	0.404408	0.0868119	3.2e-06	5959	Bacteroides A abundance in stool	TRUE	reported	5d0uVp
rs57197355	7	26385034	C	T	0.11822	-0.141231	0.0304165	3.4e-06	5959	Bacteroides A abundance in stool	TRUE	reported	5d0uVp
rs7798323	7	71108401	C	T	0.444789	-0.090996	0.0197905	4.3e-06	5959	Bacteroides A abundance in stool	TRUE	reported	5d0uVp
rs1526413	7	125448097	A	G	0.189338	0.117066	0.0253942	4e-06	5959	Bacteroides A abundance in stool	TRUE	reported	5d0uVp
rs117800280	8	32218517	A	G	0.0114078	0.452717	0.0922112	9.1e-07	5959	Bacteroides A abundance in stool	TRUE	reported	5d0uVp
rs146892396	10	18344327	T	C	0.0334288	-0.247414	0.055003	6.9e-06	5959	Bacteroides A abundance in stool	TRUE	reported	5d0uVp
rs12360161	10	106843221	G	T	0.0320014	0.25223	0.0561206	7e-06	5959	Bacteroides A abundance in stool	TRUE	reported	5d0uVp
rs11193113	10	106927569	G	A	0.281397	0.101585	0.021843	3.3e-06	5959	Bacteroides A abundance in stool	TRUE	reported	5d0uVp
rs45591844	11	83459680	C	T	0.0411606	0.21873	0.0493939	9.5e-06	5959	Bacteroides A abundance in stool	TRUE	reported	5d0uVp
rs11235174	11	87498319	C	T	0.140081	0.124543	0.0281447	9.6e-06	5959	Bacteroides A abundance in stool	TRUE	reported	5d0uVp
rs7138520	12	482012	G	C	0.493439	0.108739	0.0198594	4.4e-08	5959	Bacteroides A abundance in stool	TRUE	reported	5d0uVp
rs11848326	14	91016839	T	G	0.125358	-0.132954	0.029882	8.6e-06	5959	Bacteroides A abundance in stool	TRUE	reported	5d0uVp
rs74459634	16	78245245	G	A	0.0148073	0.394481	0.0827514	1.9e-06	5959	Bacteroides A abundance in stool	TRUE	reported	5d0uVp
rs149561196	1	63007892	C	T	0.025388	0.270476	0.0591149	4.8e-06	5959	Bacteroides A plebeius A abundance in stool	TRUE	reported	Q63al1
rs11681784	2	71506186	A	G	0.076897	0.154909	0.0349102	9.1e-06	5959	Bacteroides A plebeius A abundance in stool	TRUE	reported	Q63al1
rs36098468	2	75414446	T	C	0.156632	0.122212	0.0252655	1.3e-06	5959	Bacteroides A plebeius A abundance in stool	TRUE	reported	Q63al1
rs4954041	2	133188566	T	G	0.288335	0.0912994	0.0203416	7.2e-06	5959	Bacteroides A plebeius A abundance in stool	TRUE	reported	Q63al1
rs1851919	3	81931251	C	T	0.407557	-0.0854861	0.0188376	5.7e-06	5959	Bacteroides A plebeius A abundance in stool	TRUE	reported	Q63al1
rs9759894	4	177387438	A	G	0.234489	0.103125	0.0227242	5.7e-06	5959	Bacteroides A plebeius A abundance in stool	TRUE	reported	Q63al1
rs7138520	12	482012	G	C	0.493439	0.104005	0.0186899	2.6e-08	5959	Bacteroides A plebeius A abundance in stool	TRUE	reported	Q63al1
rs10507182	12	104811610	C	A	0.133759	-0.120976	0.0273179	9.5e-06	5959	Bacteroides A plebeius A abundance in stool	TRUE	reported	Q63al1
rs12826938	12	117365352	C	G	0.040381	0.21852	0.046709	2.9e-06	5959	Bacteroides A plebeius A abundance in stool	TRUE	reported	Q63al1
rs4905257	14	94917141	G	C	0.467457	-0.0838573	0.0184838	5.7e-06	5959	Bacteroides A plebeius A abundance in stool	TRUE	reported	Q63al1
rs75406947	15	32759302	T	A	0.0255958	0.25641	0.0576125	8.6e-06	5959	Bacteroides A plebeius A abundance in stool	TRUE	reported	Q63al1
rs72751117	15	59578740	G	C	0.065578	0.171927	0.038069	6.3e-06	5959	Bacteroides A plebeius A abundance in stool	TRUE	reported	Q63al1
rs189148845	17	2977036	T	C	0.0144392	0.354985	0.0775721	4.7e-06	5959	Bacteroides A plebeius A abundance in stool	TRUE	reported	Q63al1
rs12978990	19	19002342	T	C	0.186226	-0.11134	0.0241678	4.1e-06	5959	Bacteroides A plebeius A abundance in stool	TRUE	reported	Q63al1
rs16985328	20	44228636	T	C	0.0590703	-0.176692	0.0393294	7e-06	5959	Bacteroides A plebeius A abundance in stool	TRUE	reported	Q63al1
rs5750782	22	39238918	A	G	0.280299	0.0913397	0.0203977	7.5e-06	5959	Bacteroides A plebeius A abundance in stool	TRUE	reported	Q63al1
rs35651442	1	89485825	A	G	0.0439394	-0.171978	0.0374428	4.4e-06	5959	Bacteroides clarus abundance in stool	TRUE	reported	A1WiR3
rs72738013	1	198644374	C	A	0.0439644	-0.169585	0.0373885	5.7e-06	5959	Bacteroides clarus abundance in stool	TRUE	reported	A1WiR3
rs66504906	2	861983	G	A	0.410653	0.0798273	0.0157806	4.2e-07	5959	Bacteroides clarus abundance in stool	TRUE	reported	A1WiR3
rs56081869	3	21479238	T	C	0.0960299	-0.137901	0.0264385	1.8e-07	5959	Bacteroides clarus abundance in stool	TRUE	reported	A1WiR3
rs661492	7	103757594	C	T	0.198903	0.104143	0.0197135	1.3e-07	5959	Bacteroides clarus abundance in stool	TRUE	reported	A1WiR3
rs117609332	9	76697789	C	T	0.0317904	-0.201964	0.0438423	4.1e-06	5959	Bacteroides clarus abundance in stool	TRUE	reported	A1WiR3
rs12772528	10	3583432	G	A	0.245187	-0.0859115	0.0177929	1.4e-06	5959	Bacteroides clarus abundance in stool	TRUE	reported	A1WiR3
rs111956227	10	68477659	G	C	0.0244932	-0.223359	0.049729	7.1e-06	5959	Bacteroides clarus abundance in stool	TRUE	reported	A1WiR3
rs7967829	12	65330441	T	C	0.309504	0.092082	0.0165272	2.5e-08	5959	Bacteroides clarus abundance in stool	TRUE	reported	A1WiR3
rs11608374	12	130958908	A	G	0.042618	0.190287	0.0377478	4.6e-07	5959	Bacteroides clarus abundance in stool	TRUE	reported	A1WiR3
rs9538310	13	33680582	A	G	0.466954	0.0719804	0.0156082	4e-06	5959	Bacteroides clarus abundance in stool	TRUE	reported	A1WiR3
rs137997293	14	49847893	A	G	0.0253026	-0.217772	0.0489109	8.5e-06	5959	Bacteroides clarus abundance in stool	TRUE	reported	A1WiR3
rs79568257	15	24668786	T	C	0.0892647	0.124716	0.026862	3.4e-06	5959	Bacteroides clarus abundance in stool	TRUE	reported	A1WiR3
rs12438961	15	58940654	A	C	0.302288	0.0745664	0.0164915	6.1e-06	5959	Bacteroides clarus abundance in stool	TRUE	reported	A1WiR3
rs185713637	18	44086753	C	T	0.015869	0.338101	0.0609077	2.8e-08	5959	Bacteroides clarus abundance in stool	TRUE	reported	A1WiR3
rs7580217	2	47535880	C	T	0.163215	-0.0772644	0.0172545	7.5e-06	5959	Bacteroides sp002160055 abundance in stool	TRUE	reported	27gUvE
rs111980531	3	60563439	T	C	0.0411366	-0.147971	0.0322553	4.5e-06	5959	Bacteroides sp002160055 abundance in stool	TRUE	reported	27gUvE
rs11707443	3	66698549	C	G	0.276813	0.0645351	0.0142161	5.6e-06	5959	Bacteroides sp002160055 abundance in stool	TRUE	reported	27gUvE
rs141338253	3	75367112	C	T	0.0645753	0.122569	0.0272284	6.7e-06	5959	Bacteroides sp002160055 abundance in stool	TRUE	reported	27gUvE
rs28636613	3	194160785	G	C	0.060101	0.11875	0.0265704	7.8e-06	5959	Bacteroides sp002160055 abundance in stool	TRUE	reported	27gUvE
rs142192348	4	63337560	A	G	0.303038	0.0676743	0.0140351	1.4e-06	5959	Bacteroides sp002160055 abundance in stool	TRUE	reported	27gUvE
rs6822562	4	185851058	A	G	0.272065	0.0638095	0.0144225	9.7e-06	5959	Bacteroides sp002160055 abundance in stool	TRUE	reported	27gUvE
rs76485290	5	15656927	G	A	0.0457633	0.139546	0.0303562	4.3e-06	5959	Bacteroides sp002160055 abundance in stool	TRUE	reported	27gUvE
rs73139530	7	63854548	A	G	0.0833333	0.103793	0.0230902	7e-06	5959	Bacteroides sp002160055 abundance in stool	TRUE	reported	27gUvE
rs13438500	7	110003658	A	C	0.0839688	0.112362	0.0231243	1.2e-06	5959	Bacteroides sp002160055 abundance in stool	TRUE	reported	27gUvE
rs35238421	8	15938451	A	C	0.400767	-0.0615822	0.0131614	2.9e-06	5959	Bacteroides sp002160055 abundance in stool	TRUE	reported	27gUvE
rs9331945	8	27597440	G	A	0.0147306	-0.238382	0.0526085	5.9e-06	5959	Bacteroides sp002160055 abundance in stool	TRUE	reported	27gUvE
rs58506785	11	129702836	G	A	0.0415387	0.150435	0.0321679	2.9e-06	5959	Bacteroides sp002160055 abundance in stool	TRUE	reported	27gUvE
rs1871411	12	5071553	G	A	0.196474	-0.0769435	0.0163145	2.4e-06	5959	Bacteroides sp002160055 abundance in stool	TRUE	reported	27gUvE
rs35604439	12	105286582	C	A	0.0461382	0.169455	0.0304349	2.6e-08	5959	Bacteroides sp002160055 abundance in stool	TRUE	reported	27gUvE
rs66833454	13	22225258	G	A	0.0186383	-0.218579	0.047503	4.2e-06	5959	Bacteroides sp002160055 abundance in stool	TRUE	reported	27gUvE
rs75295662	13	102917681	A	T	0.065411	0.116517	0.0261164	8.1e-06	5959	Bacteroides sp002160055 abundance in stool	TRUE	reported	27gUvE
rs7192327	16	80784531	C	T	0.157668	-0.081056	0.0176199	4.2e-06	5959	Bacteroides sp002160055 abundance in stool	TRUE	reported	27gUvE
rs189148845	17	2977036	T	C	0.0144392	0.247823	0.0535348	3.7e-06	5959	Bacteroides sp002160055 abundance in stool	TRUE	reported	27gUvE
rs138563917	22	28678664	C	A	0.0359737	0.157653	0.0344399	4.7e-06	5959	Bacteroides sp002160055 abundance in stool	TRUE	reported	27gUvE
rs16990070	22	32270100	T	C	0.133049	-0.0887412	0.0187985	2.4e-06	5959	Bacteroides sp002160055 abundance in stool	TRUE	reported	27gUvE
rs35166538	3	185145854	A	G	0.0141058	0.238525	0.0502902	2.1e-06	5959	Bacteroides sp003545565 abundance in stool	TRUE	reported	BkqwBU
rs181823782	6	116798568	T	C	0.0137021	0.235342	0.0513361	4.6e-06	5959	Bacteroides sp003545565 abundance in stool	TRUE	reported	BkqwBU
rs1614030	6	165202008	C	T	0.0572493	0.128043	0.0257597	6.7e-07	5959	Bacteroides sp003545565 abundance in stool	TRUE	reported	BkqwBU
rs73247024	7	8757585	G	A	0.0624474	-0.129961	0.0246304	1.3e-07	5959	Bacteroides sp003545565 abundance in stool	TRUE	reported	BkqwBU
rs59284065	8	28472899	C	T	0.0205699	0.186307	0.0418958	8.7e-06	5959	Bacteroides sp003545565 abundance in stool	TRUE	reported	BkqwBU
rs11142952	9	71663564	C	T	0.224561	0.0637513	0.0143516	8.9e-06	5959	Bacteroides sp003545565 abundance in stool	TRUE	reported	BkqwBU
rs3827855	10	24854890	C	G	0.0104954	0.266166	0.0586966	5.8e-06	5959	Bacteroides sp003545565 abundance in stool	TRUE	reported	BkqwBU
rs35185666	11	18725483	A	C	0.199431	-0.0704209	0.0149595	2.5e-06	5959	Bacteroides sp003545565 abundance in stool	TRUE	reported	BkqwBU
rs77723358	12	118835395	G	A	0.0341119	-0.150371	0.0325688	3.9e-06	5959	Bacteroides sp003545565 abundance in stool	TRUE	reported	BkqwBU
rs117854332	13	59138179	T	C	0.0105113	-0.260371	0.0586164	8.9e-06	5959	Bacteroides sp003545565 abundance in stool	TRUE	reported	BkqwBU
rs1040840	14	35324451	G	A	0.475543	0.0553391	0.0121006	4.8e-06	5959	Bacteroides sp003545565 abundance in stool	TRUE	reported	BkqwBU
rs4774737	15	55098859	A	G	0.0393588	0.137525	0.0306326	7.1e-06	5959	Bacteroides sp003545565 abundance in stool	TRUE	reported	BkqwBU
rs34036023	20	12475013	T	C	0.286144	0.0598609	0.0131668	5.5e-06	5959	Bacteroides sp003545565 abundance in stool	TRUE	reported	BkqwBU
rs61785781	1	9007614	T	C	0.115101	0.14272	0.031384	5.4e-06	5959	Bacteroides stercoris abundance in stool	TRUE	reported	yvRzgc
rs12466602	2	2738976	T	C	0.0792179	0.167151	0.0361154	3.7e-06	5959	Bacteroides stercoris abundance in stool	TRUE	reported	yvRzgc
rs75459573	3	60566599	T	C	0.226561	0.109517	0.0233282	2.7e-06	5959	Bacteroides stercoris abundance in stool	TRUE	reported	yvRzgc
rs143341697	4	41832830	T	C	0.02503	0.311224	0.0630713	8e-07	5959	Bacteroides stercoris abundance in stool	TRUE	reported	yvRzgc
rs79067881	5	2330970	A	C	0.0238816	0.285405	0.0642003	8.8e-06	5959	Bacteroides stercoris abundance in stool	TRUE	reported	yvRzgc
rs7701143	5	6576896	A	G	0.377511	0.0937675	0.0200785	3e-06	5959	Bacteroides stercoris abundance in stool	TRUE	reported	yvRzgc
rs9293681	5	76218588	C	T	0.252334	-0.126687	0.0229242	3.3e-08	5959	Bacteroides stercoris abundance in stool	TRUE	reported	yvRzgc
rs10239497	7	68778743	T	C	0.340391	0.102572	0.0206104	6.5e-07	5959	Bacteroides stercoris abundance in stool	TRUE	reported	yvRzgc
rs955259	9	118142707	C	T	0.0460515	0.214371	0.0465117	4e-06	5959	Bacteroides stercoris abundance in stool	TRUE	reported	yvRzgc
rs1398883	17	43683024	G	A	0.475991	0.0865945	0.0195411	9.4e-06	5959	Bacteroides stercoris abundance in stool	TRUE	reported	yvRzgc
rs7352812	20	9491070	T	C	0.0104539	0.440534	0.0962527	4.7e-06	5959	Bacteroides stercoris abundance in stool	TRUE	reported	yvRzgc
rs11584444	1	188725773	C	T	0.0407036	0.179578	0.036962	1.2e-06	5959	Bacteroides thetaiotaomicron abundance in stool	TRUE	reported	OwecRR
rs11688016	2	214093791	T	C	0.315962	-0.0793359	0.0160025	7.1e-07	5959	Bacteroides thetaiotaomicron abundance in stool	TRUE	reported	OwecRR
rs72668353	4	108888891	T	A	0.214334	0.0837351	0.0182316	4.4e-06	5959	Bacteroides thetaiotaomicron abundance in stool	TRUE	reported	OwecRR
rs146008888	10	133422451	C	A	0.0240417	-0.214893	0.048597	9.8e-06	5959	Bacteroides thetaiotaomicron abundance in stool	TRUE	reported	OwecRR
rs138111463	12	9884895	G	A	0.0420655	0.183255	0.0368074	6.4e-07	5959	Bacteroides thetaiotaomicron abundance in stool	TRUE	reported	OwecRR
rs117426700	12	79515654	G	C	0.012519	0.317463	0.0665609	1.8e-06	5959	Bacteroides thetaiotaomicron abundance in stool	TRUE	reported	OwecRR
rs61945512	13	33685452	C	G	0.0525338	0.157859	0.0332015	2e-06	5959	Bacteroides thetaiotaomicron abundance in stool	TRUE	reported	OwecRR
rs17105059	14	36687553	C	T	0.285787	0.0874289	0.0164462	1.1e-07	5959	Bacteroides thetaiotaomicron abundance in stool	TRUE	reported	OwecRR
rs12940351	17	12634008	T	C	0.275895	-0.074479	0.0167065	8.3e-06	5959	Bacteroides thetaiotaomicron abundance in stool	TRUE	reported	OwecRR
rs10411474	19	6552100	A	G	0.111634	0.110624	0.0240512	4.2e-06	5959	Bacteroides thetaiotaomicron abundance in stool	TRUE	reported	OwecRR
rs34579920	20	17508054	A	G	0.016428	-0.259671	0.0582684	8.3e-06	5959	Bacteroides thetaiotaomicron abundance in stool	TRUE	reported	OwecRR
rs151077241	21	37723812	T	G	0.0110103	0.321526	0.0705662	5.2e-06	5959	Bacteroides thetaiotaomicron abundance in stool	TRUE	reported	OwecRR
rs9605459	22	17974124	G	C	0.0204408	-0.232319	0.0522486	8.7e-06	5959	Bacteroides thetaiotaomicron abundance in stool	TRUE	reported	OwecRR
rs11810424	1	242925492	A	G	0.0517976	-0.20567	0.0455828	6.4e-06	5959	Barnesiellaceae abundance in stool	TRUE	reported	CAKhEQ
rs4241335	2	867089	G	A	0.372162	0.0917588	0.0206758	9.1e-06	5959	Barnesiellaceae abundance in stool	TRUE	reported	CAKhEQ
rs220375	4	25257157	G	A	0.160289	0.125155	0.0271365	4e-06	5959	Barnesiellaceae abundance in stool	TRUE	reported	CAKhEQ
rs11762964	7	45169195	A	G	0.15758	-0.12395	0.0273096	5.7e-06	5959	Barnesiellaceae abundance in stool	TRUE	reported	CAKhEQ
rs17797476	8	84803801	A	C	0.0509361	-0.200727	0.0448485	7.6e-06	5959	Barnesiellaceae abundance in stool	TRUE	reported	CAKhEQ
rs79995713	8	86122166	G	C	0.0939488	-0.156796	0.0343042	4.9e-06	5959	Barnesiellaceae abundance in stool	TRUE	reported	CAKhEQ
rs13042	8	86472684	A	G	0.318159	0.0978185	0.0214834	5.3e-06	5959	Barnesiellaceae abundance in stool	TRUE	reported	CAKhEQ
rs78221129	10	11157179	T	C	0.0400606	-0.229042	0.0506594	6.1e-06	5959	Barnesiellaceae abundance in stool	TRUE	reported	CAKhEQ
rs7949183	11	21369952	C	T	0.112898	-0.145584	0.0319864	5.3e-06	5959	Barnesiellaceae abundance in stool	TRUE	reported	CAKhEQ
rs4765195	12	124971959	T	C	0.27512	-0.104331	0.0229923	5.7e-06	5959	Barnesiellaceae abundance in stool	TRUE	reported	CAKhEQ
rs4760087	12	130176675	C	T	0.446979	-0.0935539	0.0202691	3.9e-06	5959	Barnesiellaceae abundance in stool	TRUE	reported	CAKhEQ
rs7329216	13	111896638	A	G	0.438619	-0.11095	0.0200912	3.3e-08	5959	Barnesiellaceae abundance in stool	TRUE	reported	CAKhEQ
rs9955719	18	8402642	G	A	0.0339313	0.24781	0.0550175	6.7e-06	5959	Barnesiellaceae abundance in stool	TRUE	reported	CAKhEQ
rs139268562	19	58423090	T	C	0.031514	0.257168	0.0574638	7.6e-06	5959	Barnesiellaceae abundance in stool	TRUE	reported	CAKhEQ
rs1893396	2	134841439	T	G	0.464436	0.148261	0.0220298	1.7e-11	5959	Bifidobacterium adolescentis abundance in stool	TRUE	reported	Zi9DDw
rs182549	2	135859184	C	T	0.412692	0.206968	0.0224734	3.3e-20	5959	Bifidobacterium adolescentis abundance in stool	TRUE	reported	Zi9DDw
rs114319347	3	124998296	G	C	0.0120472	-0.469817	0.0994123	2.3e-06	5959	Bifidobacterium adolescentis abundance in stool	TRUE	reported	Zi9DDw
rs6768653	3	197053949	A	G	0.0716337	-0.195529	0.0426163	4.5e-06	5959	Bifidobacterium adolescentis abundance in stool	TRUE	reported	Zi9DDw
rs6551777	4	59390651	C	T	0.395259	-0.0992589	0.0222703	8.3e-06	5959	Bifidobacterium adolescentis abundance in stool	TRUE	reported	Zi9DDw
rs56098739	5	483449	G	A	0.299085	0.123291	0.0244984	4.8e-07	5959	Bifidobacterium adolescentis abundance in stool	TRUE	reported	Zi9DDw
rs72731732	5	8232819	A	G	0.125785	0.14798	0.0334085	9.4e-06	5959	Bifidobacterium adolescentis abundance in stool	TRUE	reported	Zi9DDw
rs10055404	5	77628709	G	A	0.375234	-0.101644	0.0227161	7.7e-06	5959	Bifidobacterium adolescentis abundance in stool	TRUE	reported	Zi9DDw
rs17881456	7	142885585	A	C	0.0606478	-0.207193	0.0455853	5.5e-06	5959	Bifidobacterium adolescentis abundance in stool	TRUE	reported	Zi9DDw
rs79931074	7	152552721	G	A	0.0636397	0.213489	0.0463538	4.1e-06	5959	Bifidobacterium adolescentis abundance in stool	TRUE	reported	Zi9DDw
rs55892303	10	1294817	G	C	0.247265	0.125537	0.0262787	1.8e-06	5959	Bifidobacterium adolescentis abundance in stool	TRUE	reported	Zi9DDw
rs17849163	10	95422098	C	T	0.249659	0.120378	0.0251932	1.8e-06	5959	Bifidobacterium adolescentis abundance in stool	TRUE	reported	Zi9DDw
rs113861295	12	66278242	T	C	0.0524786	0.222257	0.0497553	7.9e-06	5959	Bifidobacterium adolescentis abundance in stool	TRUE	reported	Zi9DDw
rs78686363	12	120720180	A	G	0.0512175	-0.227139	0.0493098	4.1e-06	5959	Bifidobacterium adolescentis abundance in stool	TRUE	reported	Zi9DDw
rs9520255	13	106969271	C	T	0.311032	-0.111115	0.0234837	2.2e-06	5959	Bifidobacterium adolescentis abundance in stool	TRUE	reported	Zi9DDw
rs716064	14	79217613	C	A	0.379931	0.10581	0.0234062	6.2e-06	5959	Bifidobacterium adolescentis abundance in stool	TRUE	reported	Zi9DDw
rs140200601	14	81462744	T	C	0.290745	0.113001	0.0242159	3.1e-06	5959	Bifidobacterium adolescentis abundance in stool	TRUE	reported	Zi9DDw
rs17092955	14	95615161	T	G	0.115094	-0.165315	0.0339814	1.1e-06	5959	Bifidobacterium adolescentis abundance in stool	TRUE	reported	Zi9DDw
rs139688845	15	48021946	A	G	0.057439	0.216822	0.0477455	5.6e-06	5959	Bifidobacterium adolescentis abundance in stool	TRUE	reported	Zi9DDw
rs170149	17	6692611	A	G	0.0339412	-0.273959	0.0607642	6.5e-06	5959	Bifidobacterium adolescentis abundance in stool	TRUE	reported	Zi9DDw
rs12611001	19	6552232	C	T	0.0430034	-0.263923	0.0546761	1.4e-06	5959	Bifidobacterium adolescentis abundance in stool	TRUE	reported	Zi9DDw
rs11672816	19	20725858	C	T	0.141508	-0.141269	0.0315614	7.6e-06	5959	Bifidobacterium adolescentis abundance in stool	TRUE	reported	Zi9DDw
rs335752	19	30149262	C	T	0.200794	0.130423	0.0279642	3.1e-06	5959	Bifidobacterium adolescentis abundance in stool	TRUE	reported	Zi9DDw
rs2836338	21	38359991	C	A	0.48003	-0.0999606	0.0220739	5.9e-06	5959	Bifidobacterium adolescentis abundance in stool	TRUE	reported	Zi9DDw
rs12046322	1	33985759	T	C	0.114801	0.100183	0.021659	3.7e-06	5959	Bifidobacterium angulatum abundance in stool	TRUE	reported	DxL9Ux
rs146343624	2	86031151	G	A	0.0164141	0.257503	0.0545776	2.4e-06	5959	Bifidobacterium angulatum abundance in stool	TRUE	reported	DxL9Ux
rs3940549	2	135381057	G	A	0.421891	0.136898	0.0140552	2e-22	5959	Bifidobacterium angulatum abundance in stool	TRUE	reported	DxL9Ux
rs35957276	2	136852531	G	A	0.202543	-0.0764982	0.017222	8.9e-06	5959	Bifidobacterium angulatum abundance in stool	TRUE	reported	DxL9Ux
rs4368459	3	29370397	C	T	0.289345	0.0788769	0.0157142	5.2e-07	5959	Bifidobacterium angulatum abundance in stool	TRUE	reported	DxL9Ux
rs77905742	3	71902947	A	T	0.0321	-0.173787	0.0392988	9.8e-06	5959	Bifidobacterium angulatum abundance in stool	TRUE	reported	DxL9Ux
rs2271942	3	151817634	G	A	0.338566	0.0657464	0.0144051	5e-06	5959	Bifidobacterium angulatum abundance in stool	TRUE	reported	DxL9Ux
rs139280910	6	128916728	T	C	0.0220501	0.27243	0.0470849	7.2e-09	5959	Bifidobacterium angulatum abundance in stool	TRUE	reported	DxL9Ux
rs184007219	7	119320101	A	T	0.026938	0.22982	0.0424134	6e-08	5959	Bifidobacterium angulatum abundance in stool	TRUE	reported	DxL9Ux
rs76971718	7	149587665	T	C	0.0263604	0.194888	0.0431753	6.4e-06	5959	Bifidobacterium angulatum abundance in stool	TRUE	reported	DxL9Ux
rs148616087	8	69203024	T	C	0.0169306	0.246914	0.053016	3.2e-06	5959	Bifidobacterium angulatum abundance in stool	TRUE	reported	DxL9Ux
rs2704026	8	69463843	A	G	0.128129	-0.0956014	0.0205816	3.4e-06	5959	Bifidobacterium angulatum abundance in stool	TRUE	reported	DxL9Ux
rs11146310	10	132283893	C	A	0.447831	-0.0624881	0.0138789	6.7e-06	5959	Bifidobacterium angulatum abundance in stool	TRUE	reported	DxL9Ux
rs145241256	11	47889504	A	G	0.0314132	0.191172	0.0389065	8.9e-07	5959	Bifidobacterium angulatum abundance in stool	TRUE	reported	DxL9Ux
rs11608886	12	105319932	T	C	0.0139848	-0.2785	0.0590285	2.4e-06	5959	Bifidobacterium angulatum abundance in stool	TRUE	reported	DxL9Ux
rs7149886	14	33227254	G	A	0.297365	-0.0672624	0.0148627	6e-06	5959	Bifidobacterium angulatum abundance in stool	TRUE	reported	DxL9Ux
rs113303075	16	30471072	A	C	0.0306122	0.182802	0.0398921	4.6e-06	5959	Bifidobacterium angulatum abundance in stool	TRUE	reported	DxL9Ux
rs58035862	16	86805050	T	C	0.0140289	0.274512	0.0581557	2.4e-06	5959	Bifidobacterium angulatum abundance in stool	TRUE	reported	DxL9Ux
rs33914778	16	87870886	A	G	0.325758	0.0675131	0.0150086	6.9e-06	5959	Bifidobacterium angulatum abundance in stool	TRUE	reported	DxL9Ux
rs4606765	17	41761073	A	C	0.303731	-0.0678716	0.0149713	5.8e-06	5959	Bifidobacterium angulatum abundance in stool	TRUE	reported	DxL9Ux
rs7239769	18	75698814	A	G	0.206135	0.0796922	0.0169976	2.8e-06	5959	Bifidobacterium angulatum abundance in stool	TRUE	reported	DxL9Ux
rs118103780	19	3362059	A	C	0.0262124	-0.192994	0.0431539	7.7e-06	5959	Bifidobacterium angulatum abundance in stool	TRUE	reported	DxL9Ux
rs335752	19	30149262	C	T	0.200794	0.0820507	0.017622	3.2e-06	5959	Bifidobacterium angulatum abundance in stool	TRUE	reported	DxL9Ux
rs297685	20	4370882	T	C	0.18625	0.0796728	0.0175268	5.5e-06	5959	Bifidobacterium angulatum abundance in stool	TRUE	reported	DxL9Ux
rs440893	22	17830818	C	G	0.403801	0.0694618	0.0138919	5.7e-07	5959	Bifidobacterium angulatum abundance in stool	TRUE	reported	DxL9Ux
rs75991474	22	23891203	A	G	0.0118463	0.307141	0.0635986	1.4e-06	5959	Bifidobacterium angulatum abundance in stool	TRUE	reported	DxL9Ux
rs3940549	2	135381057	G	A	0.421891	0.117637	0.0106474	2.2e-28	5959	Bifidobacterium breve abundance in stool	TRUE	reported	UeLbMK
rs7600237	2	136897589	A	G	0.142197	0.0725739	0.0149491	1.2e-06	5959	Bifidobacterium breve abundance in stool	TRUE	reported	UeLbMK
rs77854230	3	193705746	T	G	0.0155514	-0.188233	0.0417029	6.4e-06	5959	Bifidobacterium breve abundance in stool	TRUE	reported	UeLbMK
rs2371847	7	145228863	A	C	0.0503198	0.113682	0.0241969	2.6e-06	5959	Bifidobacterium breve abundance in stool	TRUE	reported	UeLbMK
rs73195298	8	11555683	C	T	0.168556	0.0655404	0.0139469	2.6e-06	5959	Bifidobacterium breve abundance in stool	TRUE	reported	UeLbMK
rs112856913	8	70090410	G	A	0.0297398	0.144521	0.0303737	2e-06	5959	Bifidobacterium breve abundance in stool	TRUE	reported	UeLbMK
rs60034989	8	134889878	G	A	0.423376	-0.0491232	0.010733	4.7e-06	5959	Bifidobacterium breve abundance in stool	TRUE	reported	UeLbMK
rs7041488	9	77509894	G	A	0.349639	0.0480744	0.0108388	9.2e-06	5959	Bifidobacterium breve abundance in stool	TRUE	reported	UeLbMK
rs117491755	9	116881377	C	A	0.0279691	0.140962	0.0316635	8.5e-06	5959	Bifidobacterium breve abundance in stool	TRUE	reported	UeLbMK
rs28563072	9	137426492	T	C	0.0881969	0.0860174	0.0192806	8.1e-06	5959	Bifidobacterium breve abundance in stool	TRUE	reported	UeLbMK
rs2397327	10	3649112	A	G	0.383705	-0.0504055	0.0106576	2.3e-06	5959	Bifidobacterium breve abundance in stool	TRUE	reported	UeLbMK
rs72781019	10	7683991	T	A	0.0126646	0.221634	0.0466476	2e-06	5959	Bifidobacterium breve abundance in stool	TRUE	reported	UeLbMK
rs7072025	10	122222457	A	G	0.173481	-0.0622391	0.0139445	8.1e-06	5959	Bifidobacterium breve abundance in stool	TRUE	reported	UeLbMK
rs10772699	12	13686649	T	A	0.24668	0.061841	0.0120081	2.6e-07	5959	Bifidobacterium breve abundance in stool	TRUE	reported	UeLbMK
rs4522386	15	32614800	A	T	0.0532555	0.104913	0.0237028	9.6e-06	5959	Bifidobacterium breve abundance in stool	TRUE	reported	UeLbMK
rs139182175	16	55617252	G	A	0.0418914	0.115733	0.025841	7.5e-06	5959	Bifidobacterium breve abundance in stool	TRUE	reported	UeLbMK
rs9893867	17	1606754	G	A	0.218807	0.0611222	0.0132491	4e-06	5959	Bifidobacterium breve abundance in stool	TRUE	reported	UeLbMK
rs7251963	19	7170230	T	C	0.441433	0.0521062	0.0105867	8.6e-07	5959	Bifidobacterium breve abundance in stool	TRUE	reported	UeLbMK
rs76496263	19	53673978	A	G	0.0238298	0.173503	0.0344187	4.6e-07	5959	Bifidobacterium breve abundance in stool	TRUE	reported	UeLbMK
rs4815961	20	771989	G	T	0.423111	-0.0500472	0.0107315	3.1e-06	5959	Bifidobacterium breve abundance in stool	TRUE	reported	UeLbMK
rs12233112	2	73704637	G	A	0.36405	0.0853328	0.0192298	9.1e-06	5959	Bifidobacterium catenulatum abundance in stool	TRUE	reported	Zqf2zm
rs3940549	2	135381057	G	A	0.421891	0.168503	0.0189877	7e-19	5959	Bifidobacterium catenulatum abundance in stool	TRUE	reported	Zqf2zm
rs35397660	3	4986322	C	T	0.165053	0.110221	0.0248996	9.6e-06	5959	Bifidobacterium catenulatum abundance in stool	TRUE	reported	Zqf2zm
rs116096645	4	56222778	G	A	0.01611	0.394658	0.0742875	1.1e-07	5959	Bifidobacterium catenulatum abundance in stool	TRUE	reported	Zqf2zm
rs143257892	4	182036393	A	G	0.0437637	0.214429	0.045764	2.8e-06	5959	Bifidobacterium catenulatum abundance in stool	TRUE	reported	Zqf2zm
rs856831	6	67574187	G	A	0.362483	-0.0883943	0.0192457	4.4e-06	5959	Bifidobacterium catenulatum abundance in stool	TRUE	reported	Zqf2zm
rs619355	6	158204040	C	A	0.3111	-0.0917773	0.0202825	6e-06	5959	Bifidobacterium catenulatum abundance in stool	TRUE	reported	Zqf2zm
rs7023933	9	93463196	T	A	0.176668	-0.124944	0.0244022	3.1e-07	5959	Bifidobacterium catenulatum abundance in stool	TRUE	reported	Zqf2zm
rs11619398	13	92380316	A	G	0.0629781	0.185066	0.0387409	1.8e-06	5959	Bifidobacterium catenulatum abundance in stool	TRUE	reported	Zqf2zm
rs61970167	13	98227653	T	C	0.235976	-0.115408	0.0221432	1.9e-07	5959	Bifidobacterium catenulatum abundance in stool	TRUE	reported	Zqf2zm
rs118129615	14	59443722	C	G	0.0603126	0.175388	0.0391425	7.4e-06	5959	Bifidobacterium catenulatum abundance in stool	TRUE	reported	Zqf2zm
rs1564522	14	84669154	G	T	0.465367	0.0963093	0.0185858	2.2e-07	5959	Bifidobacterium catenulatum abundance in stool	TRUE	reported	Zqf2zm
rs2414808	15	62972934	T	C	0.399546	0.0899588	0.0188606	1.8e-06	5959	Bifidobacterium catenulatum abundance in stool	TRUE	reported	Zqf2zm
rs2745297	1	11533583	A	G	0.105268	0.0818721	0.018518	9.8e-06	5959	Bifidobacterium infantis abundance in stool	TRUE	reported	gR8IVZ
rs6714122	2	43672838	T	A	0.343513	0.0540621	0.0118507	5.1e-06	5959	Bifidobacterium infantis abundance in stool	TRUE	reported	gR8IVZ
rs1370336	2	80743324	T	C	0.149438	0.0724174	0.0155489	3.2e-06	5959	Bifidobacterium infantis abundance in stool	TRUE	reported	gR8IVZ
rs141414859	2	135261684	C	T	0.0136134	0.225942	0.0484534	3.1e-06	5959	Bifidobacterium infantis abundance in stool	TRUE	reported	gR8IVZ
rs3940549	2	135381057	G	A	0.421891	0.111764	0.0113989	1.1e-22	5959	Bifidobacterium infantis abundance in stool	TRUE	reported	gR8IVZ
rs676263	2	136558372	G	C	0.232065	0.0607956	0.0130427	3.1e-06	5959	Bifidobacterium infantis abundance in stool	TRUE	reported	gR8IVZ
rs1853639	6	86897124	G	A	0.339451	0.0535851	0.0118145	5.7e-06	5959	Bifidobacterium infantis abundance in stool	TRUE	reported	gR8IVZ
rs62517408	8	55484528	G	A	0.0878803	0.0917778	0.0197282	3.3e-06	5959	Bifidobacterium infantis abundance in stool	TRUE	reported	gR8IVZ
rs138249952	8	60023088	T	C	0.0725319	-0.103343	0.0214787	1.5e-06	5959	Bifidobacterium infantis abundance in stool	TRUE	reported	gR8IVZ
rs1417080	9	79515946	C	T	0.2805	0.0570255	0.0125423	5.5e-06	5959	Bifidobacterium infantis abundance in stool	TRUE	reported	gR8IVZ
rs7926512	11	65697016	T	A	0.447598	0.0516912	0.0112906	4.7e-06	5959	Bifidobacterium infantis abundance in stool	TRUE	reported	gR8IVZ
rs7940866	11	130947684	A	T	0.494684	0.0560358	0.0111735	5.3e-07	5959	Bifidobacterium infantis abundance in stool	TRUE	reported	gR8IVZ
rs11074166	15	93321342	C	T	0.481221	-0.0522772	0.0115849	6.4e-06	5959	Bifidobacterium infantis abundance in stool	TRUE	reported	gR8IVZ
rs6108032	20	836269	G	A	0.0899393	0.0913843	0.0198394	4.1e-06	5959	Bifidobacterium infantis abundance in stool	TRUE	reported	gR8IVZ
rs3908137	2	134255274	C	A	0.231445	-0.0906448	0.0204944	9.7e-06	5959	Bifidobacterium pseudocatenulatum abundance in stool	TRUE	reported	6zt0pa
rs3940549	2	135381057	G	A	0.421891	0.153594	0.0172356	5e-19	5959	Bifidobacterium pseudocatenulatum abundance in stool	TRUE	reported	6zt0pa
rs1345660	5	120919490	G	T	0.367037	0.0781926	0.017409	7.1e-06	5959	Bifidobacterium pseudocatenulatum abundance in stool	TRUE	reported	6zt0pa
rs113431722	5	150601151	A	C	0.0593497	0.166682	0.0363862	4.6e-06	5959	Bifidobacterium pseudocatenulatum abundance in stool	TRUE	reported	6zt0pa
rs6915373	6	24612674	T	C	0.0123384	0.342141	0.0762504	7.2e-06	5959	Bifidobacterium pseudocatenulatum abundance in stool	TRUE	reported	6zt0pa
rs76878493	8	70180783	C	T	0.0260111	0.254785	0.0526436	1.3e-06	5959	Bifidobacterium pseudocatenulatum abundance in stool	TRUE	reported	6zt0pa
rs825638	10	13266926	A	G	0.234602	-0.0886994	0.0199403	8.7e-06	5959	Bifidobacterium pseudocatenulatum abundance in stool	TRUE	reported	6zt0pa
rs73228549	12	94676484	G	A	0.312205	-0.0816783	0.0180814	6.3e-06	5959	Bifidobacterium pseudocatenulatum abundance in stool	TRUE	reported	6zt0pa
rs118129615	14	59443722	C	G	0.0603126	0.160029	0.0355266	6.7e-06	5959	Bifidobacterium pseudocatenulatum abundance in stool	TRUE	reported	6zt0pa
rs75237940	15	62457436	T	C	0.012881	-0.330608	0.0747802	9.8e-06	5959	Bifidobacterium pseudocatenulatum abundance in stool	TRUE	reported	6zt0pa
rs11074166	15	93321342	C	T	0.481221	-0.0781257	0.0175124	8.2e-06	5959	Bifidobacterium pseudocatenulatum abundance in stool	TRUE	reported	6zt0pa
rs78795415	18	4757334	C	T	0.118759	0.128922	0.0260832	7.7e-07	5959	Bifidobacterium pseudocatenulatum abundance in stool	TRUE	reported	6zt0pa
rs3940549	2	135381057	G	A	0.421891	0.149826	0.0134039	5.2e-29	5959	Bifidobacterium ruminantium abundance in stool	TRUE	reported	Uzcjkh
rs17025113	3	30219749	G	A	0.177494	0.0818491	0.0172035	2e-06	5959	Bifidobacterium ruminantium abundance in stool	TRUE	reported	Uzcjkh
rs4686545	3	190362379	T	A	0.211113	0.0709428	0.0160298	9.6e-06	5959	Bifidobacterium ruminantium abundance in stool	TRUE	reported	Uzcjkh
rs3773844	3	197086173	C	A	0.0882253	-0.105494	0.0232235	5.6e-06	5959	Bifidobacterium ruminantium abundance in stool	TRUE	reported	Uzcjkh
rs79387414	4	24682664	A	G	0.0340257	0.175062	0.0367012	1.8e-06	5959	Bifidobacterium ruminantium abundance in stool	TRUE	reported	Uzcjkh
rs56098739	5	483449	G	A	0.299085	0.0678659	0.0147239	4e-06	5959	Bifidobacterium ruminantium abundance in stool	TRUE	reported	Uzcjkh
rs145876311	5	92112524	A	G	0.0218092	-0.202204	0.0446902	6.1e-06	5959	Bifidobacterium ruminantium abundance in stool	TRUE	reported	Uzcjkh
rs7867478	9	82548521	T	C	0.146505	-0.0823559	0.0185309	8.8e-06	5959	Bifidobacterium ruminantium abundance in stool	TRUE	reported	Uzcjkh
rs1923584	10	82966331	T	A	0.408174	0.0603932	0.0133648	6.2e-06	5959	Bifidobacterium ruminantium abundance in stool	TRUE	reported	Uzcjkh
rs17849163	10	95422098	C	T	0.249659	0.0750697	0.0151438	7.2e-07	5959	Bifidobacterium ruminantium abundance in stool	TRUE	reported	Uzcjkh
rs10870212	10	132937988	C	T	0.0537003	-0.130834	0.0292886	7.9e-06	5959	Bifidobacterium ruminantium abundance in stool	TRUE	reported	Uzcjkh
rs117562591	12	30011561	A	T	0.0109955	-0.286007	0.0625906	4.9e-06	5959	Bifidobacterium ruminantium abundance in stool	TRUE	reported	Uzcjkh
rs78235010	12	120741500	T	C	0.0512175	-0.14215	0.0296422	1.6e-06	5959	Bifidobacterium ruminantium abundance in stool	TRUE	reported	Uzcjkh
rs7321855	13	107734828	G	T	0.201	0.0745909	0.0166903	7.9e-06	5959	Bifidobacterium ruminantium abundance in stool	TRUE	reported	Uzcjkh
rs75896670	13	110857506	G	C	0.0914237	0.106492	0.0228618	3.2e-06	5959	Bifidobacterium ruminantium abundance in stool	TRUE	reported	Uzcjkh
rs140200601	14	81462744	T	C	0.290745	0.0660008	0.0145532	5.8e-06	5959	Bifidobacterium ruminantium abundance in stool	TRUE	reported	Uzcjkh
rs2369311	14	95758123	G	A	0.366863	0.0700616	0.0137368	3.4e-07	5959	Bifidobacterium ruminantium abundance in stool	TRUE	reported	Uzcjkh
rs17235322	18	58373948	G	A	0.0949035	0.100115	0.0224526	8.2e-06	5959	Bifidobacterium ruminantium abundance in stool	TRUE	reported	Uzcjkh
rs335751	19	30150517	A	G	0.16795	0.091631	0.0177947	2.6e-07	5959	Bifidobacterium ruminantium abundance in stool	TRUE	reported	Uzcjkh
rs138008453	1	29125321	A	G	0.0110158	-0.112082	0.0246777	5.6e-06	5959	Bin127 abundance in stool	TRUE	reported	QpcEYH
rs10912146	1	187716263	C	T	0.221532	-0.0287826	0.00611866	2.6e-06	5959	Bin127 abundance in stool	TRUE	reported	QpcEYH
rs78883023	2	77580449	C	A	0.0121131	-0.109125	0.0234399	3.2e-06	5959	Bin127 abundance in stool	TRUE	reported	QpcEYH
rs11691153	2	227915356	C	T	0.22931	-0.028425	0.00599414	2.1e-06	5959	Bin127 abundance in stool	TRUE	reported	QpcEYH
rs4410646	5	42569540	C	A	0.112733	0.037062	0.00813235	5.2e-06	5959	Bin127 abundance in stool	TRUE	reported	QpcEYH
rs1190807	6	131202526	T	C	0.19604	-0.0312236	0.00643966	1.2e-06	5959	Bin127 abundance in stool	TRUE	reported	QpcEYH
rs6913939	6	149184281	A	G	0.176993	-0.030337	0.00669586	5.9e-06	5959	Bin127 abundance in stool	TRUE	reported	QpcEYH
rs10811805	9	22926964	T	A	0.0822492	-0.0416736	0.00938381	9e-06	5959	Bin127 abundance in stool	TRUE	reported	QpcEYH
rs677519	10	127853083	A	G	0.0763269	-0.0443367	0.00960589	3.9e-06	5959	Bin127 abundance in stool	TRUE	reported	QpcEYH
rs4880308	10	132042410	C	G	0.133942	-0.0381562	0.00754211	4.2e-07	5959	Bin127 abundance in stool	TRUE	reported	QpcEYH
rs7337561	13	91295157	T	G	0.297044	-0.0287676	0.00570901	4.7e-07	5959	Bin127 abundance in stool	TRUE	reported	QpcEYH
rs7984336	13	98739676	G	A	0.0647909	-0.0471159	0.0102998	4.8e-06	5959	Bin127 abundance in stool	TRUE	reported	QpcEYH
rs67054945	16	81264428	G	A	0.277482	0.0265157	0.00575136	4e-06	5959	Bin127 abundance in stool	TRUE	reported	QpcEYH
rs9902454	17	73390057	G	T	0.0969911	-0.0390939	0.00867659	6.6e-06	5959	Bin127 abundance in stool	TRUE	reported	QpcEYH
rs928300	21	41304990	T	A	0.0123675	-0.112048	0.0230699	1.2e-06	5959	Bin127 abundance in stool	TRUE	reported	QpcEYH
rs28521168	22	48866191	G	A	0.0759038	-0.0444777	0.00982511	6e-06	5959	Bin127 abundance in stool	TRUE	reported	QpcEYH
rs134974	22	50497107	G	A	0.365062	0.030026	0.00532747	1.7e-08	5959	Bin127 abundance in stool	TRUE	reported	QpcEYH
rs61761368	1	18851724	A	G	0.174541	-0.0440714	0.0093828	2.6e-06	5959	Blautia A sp000285855 abundance in stool	TRUE	reported	w865Fq
rs9429768	1	109986862	G	A	0.339426	-0.0349527	0.00744762	2.7e-06	5959	Blautia A sp000285855 abundance in stool	TRUE	reported	w865Fq
rs138078266	1	206871923	A	G	0.033777	0.0856874	0.0191748	7.9e-06	5959	Blautia A sp000285855 abundance in stool	TRUE	reported	w865Fq
rs3775318	4	165333201	C	G	0.363675	0.0375758	0.00720594	1.8e-07	5959	Blautia A sp000285855 abundance in stool	TRUE	reported	w865Fq
rs6552403	4	179976097	T	C	0.123404	-0.0501651	0.0105798	2.1e-06	5959	Blautia A sp000285855 abundance in stool	TRUE	reported	w865Fq
rs35745488	5	67887979	G	C	0.0695867	0.0611682	0.0137157	8.2e-06	5959	Blautia A sp000285855 abundance in stool	TRUE	reported	w865Fq
rs1547937	7	44416470	T	C	0.023152	0.103457	0.0229727	6.7e-06	5959	Blautia A sp000285855 abundance in stool	TRUE	reported	w865Fq
rs11489574	7	94102337	G	A	0.0187553	0.114772	0.0259005	9.4e-06	5959	Blautia A sp000285855 abundance in stool	TRUE	reported	w865Fq
rs1495094	8	15433018	G	C	0.0694561	0.0663014	0.0138022	1.6e-06	5959	Blautia A sp000285855 abundance in stool	TRUE	reported	w865Fq
rs117377284	8	16937655	A	T	0.0232381	-0.117192	0.0231115	4e-07	5959	Blautia A sp000285855 abundance in stool	TRUE	reported	w865Fq
rs139105511	12	109841471	G	C	0.0270452	0.100543	0.0215435	3.1e-06	5959	Blautia A sp000285855 abundance in stool	TRUE	reported	w865Fq
rs146769225	12	110890557	T	C	0.0274308	0.104441	0.021569	1.3e-06	5959	Blautia A sp000285855 abundance in stool	TRUE	reported	w865Fq
rs2239194	12	111445975	T	C	0.11437	0.0495385	0.0110233	7e-06	5959	Blautia A sp000285855 abundance in stool	TRUE	reported	w865Fq
rs2383999	12	112527040	A	G	0.103292	0.0588435	0.0114485	2.7e-07	5959	Blautia A sp000285855 abundance in stool	TRUE	reported	w865Fq
rs572869	12	118370362	G	A	0.338989	-0.0331081	0.00737072	7.1e-06	5959	Blautia A sp000285855 abundance in stool	TRUE	reported	w865Fq
rs8142645	22	33836915	G	A	0.0502187	-0.071186	0.0158947	7.5e-06	5959	Blautia A sp000285855 abundance in stool	TRUE	reported	w865Fq
rs76054583	1	242463731	A	C	0.0721876	0.0760355	0.0166142	4.7e-06	5959	Blautia A sp002159835 abundance in stool	TRUE	reported	9xWYZr
rs2111471	2	56332537	A	G	0.0122384	-0.175284	0.0392354	7.9e-06	5959	Blautia A sp002159835 abundance in stool	TRUE	reported	9xWYZr
rs142871500	2	108510433	T	C	0.0288218	0.115952	0.0260027	8.2e-06	5959	Blautia A sp002159835 abundance in stool	TRUE	reported	9xWYZr
rs7631252	3	13762009	A	G	0.147868	-0.0609757	0.0121466	5.2e-07	5959	Blautia A sp002159835 abundance in stool	TRUE	reported	9xWYZr
rs2844680	6	30978719	G	T	0.461448	-0.0411652	0.00863217	1.9e-06	5959	Blautia A sp002159835 abundance in stool	TRUE	reported	9xWYZr
rs141685809	7	15055188	C	T	0.0177755	0.156989	0.0328041	1.7e-06	5959	Blautia A sp002159835 abundance in stool	TRUE	reported	9xWYZr
rs112362553	7	116926675	G	T	0.451341	-0.0396189	0.00861411	4.2e-06	5959	Blautia A sp002159835 abundance in stool	TRUE	reported	9xWYZr
rs117145655	8	43549044	T	C	0.0108401	0.191545	0.0421845	5.6e-06	5959	Blautia A sp002159835 abundance in stool	TRUE	reported	9xWYZr
rs7825992	8	125750723	G	A	0.234785	-0.0472222	0.0105299	7.3e-06	5959	Blautia A sp002159835 abundance in stool	TRUE	reported	9xWYZr
rs1073754	8	128676178	C	T	0.480641	0.0394579	0.00874249	6.4e-06	5959	Blautia A sp002159835 abundance in stool	TRUE	reported	9xWYZr
rs116931793	10	70291882	A	G	0.0633541	0.0784832	0.017678	9e-06	5959	Blautia A sp002159835 abundance in stool	TRUE	reported	9xWYZr
rs10491026	10	129039226	C	T	0.202174	0.049915	0.0107884	3.7e-06	5959	Blautia A sp002159835 abundance in stool	TRUE	reported	9xWYZr
rs117493946	11	6334556	T	C	0.0306556	0.131624	0.0250965	1.6e-07	5959	Blautia A sp002159835 abundance in stool	TRUE	reported	9xWYZr
rs77330154	15	35068662	G	A	0.0336035	-0.107093	0.0241989	9.6e-06	5959	Blautia A sp002159835 abundance in stool	TRUE	reported	9xWYZr
rs692938	15	39877658	G	T	0.16462	0.0636814	0.011657	4.7e-08	5959	Blautia A sp002159835 abundance in stool	TRUE	reported	9xWYZr
rs1364546	15	94561515	G	A	0.301895	-0.045433	0.00953156	1.9e-06	5959	Blautia A sp002159835 abundance in stool	TRUE	reported	9xWYZr
rs6416915	17	38423174	A	G	0.0508562	0.0881357	0.0198535	9e-06	5959	Blautia A sp002159835 abundance in stool	TRUE	reported	9xWYZr
rs6506327	18	5817508	C	G	0.0930842	0.0661455	0.0149701	9.9e-06	5959	Blautia A sp002159835 abundance in stool	TRUE	reported	9xWYZr
rs12121909	1	24284094	G	A	0.48695	-0.040697	0.00831003	9.7e-07	5959	Blautia A sp900066145 abundance in stool	TRUE	reported	QzZAxK
rs9433758	1	101266670	G	A	0.162344	-0.0496962	0.0110514	6.9e-06	5959	Blautia A sp900066145 abundance in stool	TRUE	reported	QzZAxK
rs79440758	2	174557082	C	T	0.0128571	0.181765	0.0369524	8.7e-07	5959	Blautia A sp900066145 abundance in stool	TRUE	reported	QzZAxK
rs2279137	5	149637911	G	A	0.0348935	-0.102587	0.0227009	6.2e-06	5959	Blautia A sp900066145 abundance in stool	TRUE	reported	QzZAxK
rs111876278	6	90013655	T	C	0.107185	-0.0599978	0.013422	7.8e-06	5959	Blautia A sp900066145 abundance in stool	TRUE	reported	QzZAxK
rs4529305	6	98725549	C	T	0.0322744	0.106484	0.0234956	5.8e-06	5959	Blautia A sp900066145 abundance in stool	TRUE	reported	QzZAxK
rs628653	7	51756365	G	A	0.446043	-0.0387518	0.00839152	3.9e-06	5959	Blautia A sp900066145 abundance in stool	TRUE	reported	QzZAxK
rs148748467	7	68931737	G	C	0.034616	0.109143	0.0227995	1.7e-06	5959	Blautia A sp900066145 abundance in stool	TRUE	reported	QzZAxK
rs73041266	11	130115858	C	A	0.01387	0.158675	0.0351685	6.4e-06	5959	Blautia A sp900066145 abundance in stool	TRUE	reported	QzZAxK
rs35335161	12	5969258	T	A	0.0777909	0.0698075	0.0156432	8.1e-06	5959	Blautia A sp900066145 abundance in stool	TRUE	reported	QzZAxK
rs56077366	13	64587046	T	C	0.017517	0.152408	0.0320051	1.9e-06	5959	Blautia A sp900066145 abundance in stool	TRUE	reported	QzZAxK
rs185330006	13	92662524	T	C	0.00991597	0.195656	0.0412562	2.1e-06	5959	Blautia A sp900066145 abundance in stool	TRUE	reported	QzZAxK
rs118160262	14	20214132	C	T	0.010798	0.184846	0.0400687	4e-06	5959	Blautia A sp900066145 abundance in stool	TRUE	reported	QzZAxK
rs11627420	14	72706312	A	G	0.0196344	0.137601	0.0294244	2.9e-06	5959	Blautia A sp900066145 abundance in stool	TRUE	reported	QzZAxK
rs76833411	16	66212875	C	G	0.0550474	-0.0806233	0.0181283	8.7e-06	5959	Blautia A sp900066145 abundance in stool	TRUE	reported	QzZAxK
rs8060673	16	83026692	A	G	0.45863	0.0382883	0.00839674	5.1e-06	5959	Blautia A sp900066145 abundance in stool	TRUE	reported	QzZAxK
rs9931220	16	87003853	C	T	0.0262447	0.124828	0.0261029	1.7e-06	5959	Blautia A sp900066145 abundance in stool	TRUE	reported	QzZAxK
rs72818042	17	9466420	A	G	0.080534	0.0847875	0.0153398	3.3e-08	5959	Blautia A sp900066145 abundance in stool	TRUE	reported	QzZAxK
rs72865990	18	2443574	T	A	0.021584	0.134909	0.0288081	2.8e-06	5959	Blautia A sp900066145 abundance in stool	TRUE	reported	QzZAxK
rs78488086	19	20238249	T	C	0.0132907	0.164516	0.0363511	6e-06	5959	Blautia A sp900066145 abundance in stool	TRUE	reported	QzZAxK
rs585050	22	25532301	T	C	0.372963	0.0426903	0.00850063	5.1e-07	5959	Blautia A sp900066145 abundance in stool	TRUE	reported	QzZAxK
rs6678259	1	220890545	C	A	0.0446069	0.0907005	0.0203317	8.2e-06	5959	Blautia A sp900066355 abundance in stool	TRUE	reported	Z1i4PH
rs9289449	3	133564395	A	G	0.337631	-0.0457094	0.00887856	2.6e-07	5959	Blautia A sp900066355 abundance in stool	TRUE	reported	Z1i4PH
rs138989324	3	156639328	T	C	0.0283479	0.111824	0.0251559	8.8e-06	5959	Blautia A sp900066355 abundance in stool	TRUE	reported	Z1i4PH
rs9820762	3	194456593	T	C	0.213419	-0.0575674	0.010248	1.9e-08	5959	Blautia A sp900066355 abundance in stool	TRUE	reported	Z1i4PH
rs115565565	5	6537237	A	G	0.0195003	0.14493	0.0303562	1.8e-06	5959	Blautia A sp900066355 abundance in stool	TRUE	reported	Z1i4PH
rs2288816	5	171899219	G	A	0.0504073	0.0858567	0.0191533	7.4e-06	5959	Blautia A sp900066355 abundance in stool	TRUE	reported	Z1i4PH
rs186369938	6	43770246	C	G	0.0127362	-0.169732	0.0371674	5e-06	5959	Blautia A sp900066355 abundance in stool	TRUE	reported	Z1i4PH
rs7779109	7	24444655	G	A	0.153051	0.0540872	0.0115375	2.8e-06	5959	Blautia A sp900066355 abundance in stool	TRUE	reported	Z1i4PH
rs11764085	7	51627993	A	G	0.154029	0.0570796	0.0116729	1e-06	5959	Blautia A sp900066355 abundance in stool	TRUE	reported	Z1i4PH
rs1360523	9	25499530	T	G	0.270497	0.0424833	0.0093695	5.8e-06	5959	Blautia A sp900066355 abundance in stool	TRUE	reported	Z1i4PH
rs80055102	9	129548583	T	C	0.0947092	0.0670341	0.0143612	3e-06	5959	Blautia A sp900066355 abundance in stool	TRUE	reported	Z1i4PH
rs76167928	13	56470876	T	C	0.0298069	0.112074	0.0248478	6.5e-06	5959	Blautia A sp900066355 abundance in stool	TRUE	reported	Z1i4PH
rs1034735	16	3534140	T	C	0.0302672	-0.110889	0.0243941	5.5e-06	5959	Blautia A sp900066355 abundance in stool	TRUE	reported	Z1i4PH
rs76399039	19	55351279	T	C	0.0129542	0.165134	0.0372016	9e-06	5959	Blautia A sp900066355 abundance in stool	TRUE	reported	Z1i4PH
rs76460815	1	55258280	T	C	0.0227961	0.157318	0.0310434	4e-07	5959	Blautia hansenii abundance in stool	TRUE	reported	0AJufz
rs9842455	3	2020900	C	T	0.162824	0.0600226	0.0126055	1.9e-06	5959	Blautia hansenii abundance in stool	TRUE	reported	0AJufz
rs13151348	4	126538323	A	G	0.1571	-0.0559479	0.0126404	9.6e-06	5959	Blautia hansenii abundance in stool	TRUE	reported	0AJufz
rs142149752	5	80396858	A	G	0.0177912	0.155805	0.034994	8.5e-06	5959	Blautia hansenii abundance in stool	TRUE	reported	0AJufz
rs6151874	5	80807845	C	A	0.0131137	0.224717	0.0409433	4.1e-08	5959	Blautia hansenii abundance in stool	TRUE	reported	0AJufz
rs77832770	5	117030846	G	A	0.0714777	0.0817811	0.0181569	6.7e-06	5959	Blautia hansenii abundance in stool	TRUE	reported	0AJufz
rs13310795	7	29884605	T	C	0.495652	-0.0426196	0.00954687	8e-06	5959	Blautia hansenii abundance in stool	TRUE	reported	0AJufz
rs141509161	8	15358940	G	C	0.0120208	0.215971	0.0427668	4.4e-07	5959	Blautia hansenii abundance in stool	TRUE	reported	0AJufz
rs16893548	8	138867047	T	C	0.0435161	0.118578	0.0229142	2.3e-07	5959	Blautia hansenii abundance in stool	TRUE	reported	0AJufz
rs824242	9	28787051	T	G	0.078225	0.0764872	0.0171444	8.1e-06	5959	Blautia hansenii abundance in stool	TRUE	reported	0AJufz
rs2293092	12	51923291	A	G	0.117265	0.0669508	0.0143825	3.2e-06	5959	Blautia hansenii abundance in stool	TRUE	reported	0AJufz
rs75295662	13	102917681	A	T	0.065411	0.08659	0.0189337	4.8e-06	5959	Blautia hansenii abundance in stool	TRUE	reported	0AJufz
rs80233184	14	35342914	A	C	0.0466991	-0.0982892	0.0221309	8.9e-06	5959	Blautia hansenii abundance in stool	TRUE	reported	0AJufz
rs1956328	14	47837577	T	C	0.447137	0.0424844	0.00948623	7.5e-06	5959	Blautia hansenii abundance in stool	TRUE	reported	0AJufz
rs77884727	14	57027355	G	A	0.010928	0.220462	0.0445445	7.5e-07	5959	Blautia hansenii abundance in stool	TRUE	reported	0AJufz
rs4902778	14	70113519	T	C	0.360947	0.0454383	0.00966666	2.6e-06	5959	Blautia hansenii abundance in stool	TRUE	reported	0AJufz
rs72705179	15	35593256	A	G	0.00997127	0.216523	0.0470345	4.2e-06	5959	Blautia hansenii abundance in stool	TRUE	reported	0AJufz
rs34388758	17	3035331	T	C	0.099407	-0.0734732	0.0157083	2.9e-06	5959	Blautia hansenii abundance in stool	TRUE	reported	0AJufz
rs62076169	17	18961970	T	G	0.109594	-0.0722145	0.0152615	2.2e-06	5959	Blautia hansenii abundance in stool	TRUE	reported	0AJufz
rs118069643	22	36797659	A	G	0.015328	0.181892	0.0381173	1.8e-06	5959	Blautia hansenii abundance in stool	TRUE	reported	0AJufz
rs78943972	1	32733839	C	G	0.0245419	0.13834	0.0303478	5.2e-06	5959	Blautia sp001304935 abundance in stool	TRUE	reported	IBFiIt
rs2224153	1	95430451	A	G	0.334118	-0.0478212	0.00999479	1.7e-06	5959	Blautia sp001304935 abundance in stool	TRUE	reported	IBFiIt
rs10497521	2	178786523	C	T	0.111588	-0.0718947	0.0148629	1.3e-06	5959	Blautia sp001304935 abundance in stool	TRUE	reported	IBFiIt
rs145847454	2	240150982	A	G	0.165936	0.0585718	0.0131	7.8e-06	5959	Blautia sp001304935 abundance in stool	TRUE	reported	IBFiIt
rs114081723	3	184555680	A	T	0.0227699	0.180116	0.0317909	1.5e-08	5959	Blautia sp001304935 abundance in stool	TRUE	reported	IBFiIt
rs26147	5	11482300	G	A	0.492448	0.0436257	0.00947517	4.1e-06	5959	Blautia sp001304935 abundance in stool	TRUE	reported	IBFiIt
rs115707269	6	19613271	A	G	0.0163449	0.168265	0.0373666	6.7e-06	5959	Blautia sp001304935 abundance in stool	TRUE	reported	IBFiIt
rs12183541	6	170016732	T	G	0.092143	0.0761242	0.0161782	2.5e-06	5959	Blautia sp001304935 abundance in stool	TRUE	reported	IBFiIt
rs147296376	7	105695684	A	C	0.0192891	0.177493	0.0344684	2.6e-07	5959	Blautia sp001304935 abundance in stool	TRUE	reported	IBFiIt
rs13274856	8	8712942	C	T	0.0495251	0.10852	0.0216775	5.6e-07	5959	Blautia sp001304935 abundance in stool	TRUE	reported	IBFiIt
rs117918530	10	86719045	G	A	0.0324521	0.119673	0.0270317	9.6e-06	5959	Blautia sp001304935 abundance in stool	TRUE	reported	IBFiIt
rs144583916	12	105732902	A	T	0.0205952	0.153229	0.0333708	4.4e-06	5959	Blautia sp001304935 abundance in stool	TRUE	reported	IBFiIt
rs7158337	14	51166596	C	G	0.45643	-0.0427833	0.00944287	5.9e-06	5959	Blautia sp001304935 abundance in stool	TRUE	reported	IBFiIt
rs72834033	17	38414801	G	A	0.028069	0.151712	0.0286251	1.2e-07	5959	Blautia sp001304935 abundance in stool	TRUE	reported	IBFiIt
rs7227267	18	8966714	A	G	0.426632	0.0461591	0.00961494	1.6e-06	5959	Blautia sp001304935 abundance in stool	TRUE	reported	IBFiIt
rs2678796	18	30593726	A	G	0.0606853	-0.0951989	0.019855	1.6e-06	5959	Blautia sp001304935 abundance in stool	TRUE	reported	IBFiIt
rs763475	20	42336011	C	T	0.112772	0.07009	0.0150079	3e-06	5959	Blautia sp001304935 abundance in stool	TRUE	reported	IBFiIt
rs12741629	1	215739525	A	T	0.492347	0.0258469	0.00489781	1.3e-07	5959	Borreliales abundance in stool	TRUE	reported	TGPV2K
rs115637942	2	23561268	A	G	0.0138795	0.0948886	0.021027	6.4e-06	5959	Borreliales abundance in stool	TRUE	reported	TGPV2K
rs4589687	2	208377345	A	C	0.368151	-0.0236878	0.00509036	3.3e-06	5959	Borreliales abundance in stool	TRUE	reported	TGPV2K
rs4973125	2	228770701	G	A	0.321807	0.0264279	0.00524986	4.8e-07	5959	Borreliales abundance in stool	TRUE	reported	TGPV2K
rs62311746	4	106793939	G	T	0.0273003	-0.0734326	0.0151313	1.2e-06	5959	Borreliales abundance in stool	TRUE	reported	TGPV2K
rs6829874	4	184997628	A	T	0.324109	-0.0231356	0.0051566	7.2e-06	5959	Borreliales abundance in stool	TRUE	reported	TGPV2K
rs16896169	5	67032888	G	A	0.0104167	-0.105883	0.0239378	9.7e-06	5959	Borreliales abundance in stool	TRUE	reported	TGPV2K
rs35777053	7	1288343	C	G	0.47747	-0.0226442	0.00508136	8.3e-06	5959	Borreliales abundance in stool	TRUE	reported	TGPV2K
rs11769561	7	113317885	T	A	0.0510839	0.049342	0.0111672	9.9e-06	5959	Borreliales abundance in stool	TRUE	reported	TGPV2K
rs9644109	8	26076907	G	A	0.161787	0.0295538	0.00661992	8e-06	5959	Borreliales abundance in stool	TRUE	reported	TGPV2K
rs10985804	9	122873491	C	T	0.022378	0.0747178	0.0165617	6.4e-06	5959	Borreliales abundance in stool	TRUE	reported	TGPV2K
rs142727117	11	12907046	G	C	0.0184374	-0.0835051	0.0182226	4.6e-06	5959	Borreliales abundance in stool	TRUE	reported	TGPV2K
rs35199514	11	120584216	C	T	0.0357932	0.0602012	0.013274	5.8e-06	5959	Borreliales abundance in stool	TRUE	reported	TGPV2K
rs60458630	16	49934944	A	G	0.012576	0.120568	0.0220652	4.7e-08	5959	Borreliales abundance in stool	TRUE	reported	TGPV2K
rs72957201	18	58871211	A	T	0.0551155	-0.0479959	0.0108577	9.8e-06	5959	Borreliales abundance in stool	TRUE	reported	TGPV2K
rs56303129	18	68457973	A	C	0.161017	-0.032554	0.00681984	1.8e-06	5959	Borreliales abundance in stool	TRUE	reported	TGPV2K
rs183045777	19	12488066	A	G	0.0227657	0.0728248	0.0161848	6.8e-06	5959	Borreliales abundance in stool	TRUE	reported	TGPV2K
rs147736660	1	50009317	A	G	0.0209555	0.0598611	0.0127848	2.8e-06	5959	Brevibacillales abundance in stool	TRUE	reported	ryoF9n
rs6739491	2	19338483	G	T	0.0153509	0.0682572	0.0147052	3.5e-06	5959	Brevibacillales abundance in stool	TRUE	reported	ryoF9n
rs75156947	2	66585409	C	T	0.0431964	-0.0394371	0.0088478	8.3e-06	5959	Brevibacillales abundance in stool	TRUE	reported	ryoF9n
rs77127114	2	102331084	A	T	0.0163034	0.0686456	0.0143654	1.8e-06	5959	Brevibacillales abundance in stool	TRUE	reported	ryoF9n
rs1530555	2	134842169	T	C	0.417508	-0.0175262	0.00365914	1.7e-06	5959	Brevibacillales abundance in stool	TRUE	reported	ryoF9n
rs4988235	2	135851076	G	A	0.414723	-0.0209247	0.00370989	1.7e-08	5959	Brevibacillales abundance in stool	TRUE	reported	ryoF9n
rs111977341	4	136102358	C	T	0.0310872	0.0490538	0.0103311	2.1e-06	5959	Brevibacillales abundance in stool	TRUE	reported	ryoF9n
rs117011716	6	163385541	G	A	0.0319993	0.0455886	0.0102382	8.5e-06	5959	Brevibacillales abundance in stool	TRUE	reported	ryoF9n
rs118082134	6	168566364	A	G	0.0168577	0.0663836	0.0140504	2.3e-06	5959	Brevibacillales abundance in stool	TRUE	reported	ryoF9n
rs10813878	9	32859236	C	T	0.455599	-0.0161679	0.00364557	9.2e-06	5959	Brevibacillales abundance in stool	TRUE	reported	ryoF9n
rs7035425	9	83258269	T	G	0.459539	-0.0161357	0.00361594	8.1e-06	5959	Brevibacillales abundance in stool	TRUE	reported	ryoF9n
rs78619477	10	83683845	G	C	0.0368929	0.044534	0.00948863	2.7e-06	5959	Brevibacillales abundance in stool	TRUE	reported	ryoF9n
rs143555771	10	88184502	T	C	0.0565386	0.0355383	0.00781488	5.4e-06	5959	Brevibacillales abundance in stool	TRUE	reported	ryoF9n
rs142497002	12	64686351	T	C	0.0184657	0.0585349	0.013237	9.8e-06	5959	Brevibacillales abundance in stool	TRUE	reported	ryoF9n
rs73217238	12	119318932	C	T	0.180278	0.0214382	0.00473488	6e-06	5959	Brevibacillales abundance in stool	TRUE	reported	ryoF9n
rs11841139	13	41396915	G	A	0.0696714	0.0318523	0.00716404	8.7e-06	5959	Brevibacillales abundance in stool	TRUE	reported	ryoF9n
rs76574255	15	68474794	C	T	0.0486358	0.0387891	0.00841063	4e-06	5959	Brevibacillales abundance in stool	TRUE	reported	ryoF9n
rs34593232	16	9549771	T	G	0.468618	-0.015966	0.00361108	9.8e-06	5959	Brevibacillales abundance in stool	TRUE	reported	ryoF9n
rs77519307	17	7423770	A	C	0.029313	0.0493734	0.0106865	3.8e-06	5959	Brevibacillales abundance in stool	TRUE	reported	ryoF9n
rs189828013	17	36154429	C	T	0.0178908	0.0620991	0.0135928	4.9e-06	5959	Brevibacillales abundance in stool	TRUE	reported	ryoF9n
rs9612804	22	24891561	G	T	0.147344	0.0262301	0.00518099	4.1e-07	5959	Brevibacillales abundance in stool	TRUE	reported	ryoF9n
rs1399848	1	4515607	C	T	0.304626	0.0652284	0.0143421	5.4e-06	5959	Butyricimonas sp900258545 abundance in stool	TRUE	reported	LlumDq
rs6699304	1	91728159	T	C	0.134641	0.0864913	0.0194269	8.5e-06	5959	Butyricimonas sp900258545 abundance in stool	TRUE	reported	LlumDq
rs72875021	2	47659647	A	C	0.0130186	-0.27449	0.0596038	4.1e-06	5959	Butyricimonas sp900258545 abundance in stool	TRUE	reported	LlumDq
rs75974360	3	106251637	G	T	0.046203	-0.156063	0.0321259	1.2e-06	5959	Butyricimonas sp900258545 abundance in stool	TRUE	reported	LlumDq
rs62266195	3	140137200	C	A	0.0786789	0.113982	0.0252161	6.2e-06	5959	Butyricimonas sp900258545 abundance in stool	TRUE	reported	LlumDq
rs807532	6	24549440	T	C	0.0842423	0.120063	0.023941	5.3e-07	5959	Butyricimonas sp900258545 abundance in stool	TRUE	reported	LlumDq
rs10455650	6	68148358	A	G	0.203122	-0.08081	0.0168968	1.7e-06	5959	Butyricimonas sp900258545 abundance in stool	TRUE	reported	LlumDq
rs932725	6	99594067	G	A	0.0867441	-0.109148	0.0240468	5.7e-06	5959	Butyricimonas sp900258545 abundance in stool	TRUE	reported	LlumDq
rs72879216	11	23279466	G	T	0.300823	-0.0693022	0.0147336	2.6e-06	5959	Butyricimonas sp900258545 abundance in stool	TRUE	reported	LlumDq
rs666472	11	86552876	G	A	0.213057	-0.0861471	0.0162153	1.1e-07	5959	Butyricimonas sp900258545 abundance in stool	TRUE	reported	LlumDq
rs76302221	12	65346901	A	T	0.312574	0.0789291	0.0143167	3.5e-08	5959	Butyricimonas sp900258545 abundance in stool	TRUE	reported	LlumDq
rs74074704	14	94860080	T	C	0.0816241	0.117679	0.0244446	1.5e-06	5959	Butyricimonas sp900258545 abundance in stool	TRUE	reported	LlumDq
rs80177487	16	77197089	G	A	0.0425926	0.148742	0.0330395	6.7e-06	5959	Butyricimonas sp900258545 abundance in stool	TRUE	reported	LlumDq
rs3760172	17	58158107	T	A	0.31521	-0.0673427	0.0147228	4.8e-06	5959	Butyricimonas sp900258545 abundance in stool	TRUE	reported	LlumDq
rs182854058	17	81741337	A	G	0.0113751	0.307066	0.0628753	1e-06	5959	Butyricimonas sp900258545 abundance in stool	TRUE	reported	LlumDq
rs66795935	1	109262261	G	C	0.0443548	0.179926	0.0390094	4e-06	5959	CAG-1000 abundance in stool	TRUE	reported	IosmXj
rs17542557	1	223506420	T	C	0.0823893	0.129316	0.0290974	8.8e-06	5959	CAG-1000 abundance in stool	TRUE	reported	IosmXj
rs77804075	2	22956435	T	C	0.0205422	0.287583	0.0565044	3.6e-07	5959	CAG-1000 abundance in stool	TRUE	reported	IosmXj
rs59247511	2	102337730	C	T	0.478294	0.0733829	0.016014	4.6e-06	5959	CAG-1000 abundance in stool	TRUE	reported	IosmXj
rs6732884	2	215165384	T	C	0.210687	0.0951996	0.0200787	2.1e-06	5959	CAG-1000 abundance in stool	TRUE	reported	IosmXj
rs79738309	3	111314065	A	G	0.0132573	0.397057	0.0688711	8.2e-09	5959	CAG-1000 abundance in stool	TRUE	reported	IosmXj
rs111594454	3	174647149	G	C	0.0351721	0.200574	0.0433242	3.7e-06	5959	CAG-1000 abundance in stool	TRUE	reported	IosmXj
rs4833641	4	120455008	G	C	0.121945	0.111408	0.0243483	4.7e-06	5959	CAG-1000 abundance in stool	TRUE	reported	IosmXj
rs3853657	5	567131	T	C	0.0964058	-0.122675	0.0271131	6.1e-06	5959	CAG-1000 abundance in stool	TRUE	reported	IosmXj
rs10098321	8	4963231	T	C	0.349593	-0.0844801	0.0169119	5.9e-07	5959	CAG-1000 abundance in stool	TRUE	reported	IosmXj
rs7846894	9	8880355	A	G	0.441909	-0.0740742	0.0163798	6.1e-06	5959	CAG-1000 abundance in stool	TRUE	reported	IosmXj
rs10867455	9	80048248	A	G	0.323738	-0.0777676	0.0171905	6.1e-06	5959	CAG-1000 abundance in stool	TRUE	reported	IosmXj
rs3019533	10	122617175	C	T	0.0368832	0.190199	0.0420678	6.1e-06	5959	CAG-1000 abundance in stool	TRUE	reported	IosmXj
rs10790969	11	128659947	T	C	0.453477	0.0747064	0.0161266	3.6e-06	5959	CAG-1000 abundance in stool	TRUE	reported	IosmXj
rs112865890	12	77224258	G	A	0.0105148	0.350417	0.0781399	7.3e-06	5959	CAG-1000 abundance in stool	TRUE	reported	IosmXj
rs112091683	14	67856149	T	C	0.0296838	0.235452	0.0470581	5.6e-07	5959	CAG-1000 abundance in stool	TRUE	reported	IosmXj
rs143412328	16	18728695	G	C	0.0346422	0.202732	0.0441479	4.4e-06	5959	CAG-1000 abundance in stool	TRUE	reported	IosmXj
rs35643385	16	84649106	T	C	0.051596	0.168344	0.0360586	3e-06	5959	CAG-1000 abundance in stool	TRUE	reported	IosmXj
rs138567877	19	4729735	C	T	0.0162305	0.291172	0.0633719	4.3e-06	5959	CAG-1000 abundance in stool	TRUE	reported	IosmXj
rs62189981	20	510004	C	T	0.0174566	0.290833	0.0613782	2.2e-06	5959	CAG-1000 abundance in stool	TRUE	reported	IosmXj
rs5769717	22	48972568	A	G	0.127815	0.110956	0.0241318	4.3e-06	5959	CAG-1000 abundance in stool	TRUE	reported	IosmXj
rs79305706	1	29803838	A	C	0.0142568	0.299656	0.0654168	4.6e-06	5959	CAG-1000 sp000434555 abundance in stool	TRUE	reported	A4PXAz
rs66795935	1	109262261	G	C	0.0443548	0.178564	0.0377736	2.3e-06	5959	CAG-1000 sp000434555 abundance in stool	TRUE	reported	A4PXAz
rs77804075	2	22956435	T	C	0.0205422	0.284644	0.054706	2e-07	5959	CAG-1000 sp000434555 abundance in stool	TRUE	reported	A4PXAz
rs6732884	2	215165384	T	C	0.210687	0.0964773	0.0194396	6.9e-07	5959	CAG-1000 sp000434555 abundance in stool	TRUE	reported	A4PXAz
rs55728424	3	5414887	G	A	0.0521592	0.166601	0.0349752	1.9e-06	5959	CAG-1000 sp000434555 abundance in stool	TRUE	reported	A4PXAz
rs4257536	3	6967496	A	G	0.0145239	0.289695	0.0654179	9.5e-06	5959	CAG-1000 sp000434555 abundance in stool	TRUE	reported	A4PXAz
rs80015326	3	111320634	T	C	0.0132573	0.382357	0.0666818	9.8e-09	5959	CAG-1000 sp000434555 abundance in stool	TRUE	reported	A4PXAz
rs111594454	3	174647149	G	C	0.0351721	0.207306	0.041947	7.7e-07	5959	CAG-1000 sp000434555 abundance in stool	TRUE	reported	A4PXAz
rs56183845	3	188835628	A	T	0.214371	-0.0871501	0.0189736	4.4e-06	5959	CAG-1000 sp000434555 abundance in stool	TRUE	reported	A4PXAz
rs9686896	5	141731340	G	T	0.22101	0.0859142	0.0186924	4.3e-06	5959	CAG-1000 sp000434555 abundance in stool	TRUE	reported	A4PXAz
rs16877105	6	15840202	A	G	0.139929	0.100651	0.0223643	6.8e-06	5959	CAG-1000 sp000434555 abundance in stool	TRUE	reported	A4PXAz
rs12114470	8	4963666	G	A	0.352732	-0.0727231	0.016338	8.5e-06	5959	CAG-1000 sp000434555 abundance in stool	TRUE	reported	A4PXAz
rs59894901	9	74658380	A	C	0.205488	0.0927754	0.0195532	2.1e-06	5959	CAG-1000 sp000434555 abundance in stool	TRUE	reported	A4PXAz
rs79345713	10	98409471	G	T	0.0282779	0.209079	0.0469327	8.4e-06	5959	CAG-1000 sp000434555 abundance in stool	TRUE	reported	A4PXAz
rs4382834	10	121431283	C	T	0.1645	-0.0918815	0.0207814	9.8e-06	5959	CAG-1000 sp000434555 abundance in stool	TRUE	reported	A4PXAz
rs3019533	10	122617175	C	T	0.0368832	0.197923	0.0407302	1.2e-06	5959	CAG-1000 sp000434555 abundance in stool	TRUE	reported	A4PXAz
rs11060238	12	129291521	T	C	0.0415818	0.175518	0.038236	4.4e-06	5959	CAG-1000 sp000434555 abundance in stool	TRUE	reported	A4PXAz
rs112091683	14	67856149	T	C	0.0296838	0.204772	0.0455662	7e-06	5959	CAG-1000 sp000434555 abundance in stool	TRUE	reported	A4PXAz
rs143412328	16	18728695	G	C	0.0346422	0.204108	0.0427433	1.8e-06	5959	CAG-1000 sp000434555 abundance in stool	TRUE	reported	A4PXAz
rs35643385	16	84649106	T	C	0.051596	0.159121	0.0349113	5.2e-06	5959	CAG-1000 sp000434555 abundance in stool	TRUE	reported	A4PXAz
rs116054740	17	45342482	G	A	0.0110887	0.326373	0.0735541	9.1e-06	5959	CAG-1000 sp000434555 abundance in stool	TRUE	reported	A4PXAz
rs138567877	19	4729735	C	T	0.0162305	0.273271	0.0613512	8.4e-06	5959	CAG-1000 sp000434555 abundance in stool	TRUE	reported	A4PXAz
rs7246266	19	23999829	T	A	0.0283938	0.210501	0.0463771	5.7e-06	5959	CAG-1000 sp000434555 abundance in stool	TRUE	reported	A4PXAz
rs62189981	20	510004	C	T	0.0174566	0.30269	0.059423	3.5e-07	5959	CAG-1000 sp000434555 abundance in stool	TRUE	reported	A4PXAz
rs75621094	1	98447841	C	T	0.0667633	0.144572	0.0320989	6.7e-06	5959	CAG-1031 abundance in stool	TRUE	reported	lc01sF
rs56252375	2	128081295	C	A	0.228535	0.0846945	0.018942	7.8e-06	5959	CAG-1031 abundance in stool	TRUE	reported	lc01sF
rs970308	2	150762665	G	A	0.199582	0.0893115	0.0201922	9.7e-06	5959	CAG-1031 abundance in stool	TRUE	reported	lc01sF
rs75801088	2	184529036	T	C	0.0188249	-0.26529	0.0588149	6.5e-06	5959	CAG-1031 abundance in stool	TRUE	reported	lc01sF
rs17293846	3	185702524	C	T	0.132857	-0.10561	0.0233107	5.9e-06	5959	CAG-1031 abundance in stool	TRUE	reported	lc01sF
rs73758312	5	30519599	T	C	0.0423555	0.181025	0.040105	6.4e-06	5959	CAG-1031 abundance in stool	TRUE	reported	lc01sF
rs74502881	5	127771057	G	A	0.0263603	0.22797	0.0500681	5.3e-06	5959	CAG-1031 abundance in stool	TRUE	reported	lc01sF
rs6932535	6	118767810	G	A	0.0352694	-0.192159	0.043386	9.5e-06	5959	CAG-1031 abundance in stool	TRUE	reported	lc01sF
rs73680295	7	15855255	T	C	0.0122565	0.334845	0.0730262	4.5e-06	5959	CAG-1031 abundance in stool	TRUE	reported	lc01sF
rs117697640	8	21225195	G	T	0.0204426	-0.263431	0.0565087	3.1e-06	5959	CAG-1031 abundance in stool	TRUE	reported	lc01sF
rs7464701	8	127607469	C	T	0.011184	0.341415	0.0754068	6e-06	5959	CAG-1031 abundance in stool	TRUE	reported	lc01sF
rs10815093	9	4842061	C	T	0.36914	-0.0802083	0.0165438	1.2e-06	5959	CAG-1031 abundance in stool	TRUE	reported	lc01sF
rs34434887	11	56407758	G	A	0.126595	0.109049	0.024224	6.7e-06	5959	CAG-1031 abundance in stool	TRUE	reported	lc01sF
rs2658784	11	93441455	A	G	0.0929412	0.125215	0.0273718	4.8e-06	5959	CAG-1031 abundance in stool	TRUE	reported	lc01sF
rs12831295	12	128713885	A	G	0.213213	0.0905307	0.0196953	4.3e-06	5959	CAG-1031 abundance in stool	TRUE	reported	lc01sF
rs74873203	14	21035046	C	T	0.0147974	0.300098	0.0653765	4.4e-06	5959	CAG-1031 abundance in stool	TRUE	reported	lc01sF
rs1952942	14	40407596	C	T	0.245552	-0.0840126	0.0184519	5.3e-06	5959	CAG-1031 abundance in stool	TRUE	reported	lc01sF
rs17059587	18	76569855	T	C	0.183631	-0.0999387	0.020859	1.7e-06	5959	CAG-1031 abundance in stool	TRUE	reported	lc01sF
rs7519123	1	16942789	T	C	0.0138257	-0.259062	0.0561905	4e-06	5959	CAG-110 abundance in stool	TRUE	reported	AXECpO
rs10802234	1	245644793	G	A	0.078357	-0.109511	0.0245138	7.9e-06	5959	CAG-110 abundance in stool	TRUE	reported	AXECpO
rs6548070	2	2756386	C	G	0.251432	0.0669933	0.0150314	8.3e-06	5959	CAG-110 abundance in stool	TRUE	reported	AXECpO
rs62148957	2	83056523	C	A	0.025408	-0.189304	0.0414291	4.9e-06	5959	CAG-110 abundance in stool	TRUE	reported	AXECpO
rs13013946	2	133711884	G	A	0.210911	0.0732863	0.016141	5.6e-06	5959	CAG-110 abundance in stool	TRUE	reported	AXECpO
rs141232673	4	44273350	A	G	0.0475628	0.139697	0.031104	7.1e-06	5959	CAG-110 abundance in stool	TRUE	reported	AXECpO
rs4695884	4	173764850	G	A	0.278679	0.0648658	0.0145517	8.3e-06	5959	CAG-110 abundance in stool	TRUE	reported	AXECpO
rs78495924	6	54161939	G	C	0.100209	-0.0985412	0.0222675	9.6e-06	5959	CAG-110 abundance in stool	TRUE	reported	AXECpO
rs1782436	6	90424783	A	G	0.0138446	-0.259913	0.0563919	4e-06	5959	CAG-110 abundance in stool	TRUE	reported	AXECpO
rs62529959	9	7417145	A	G	0.0613336	-0.13304	0.0272669	1.1e-06	5959	CAG-110 abundance in stool	TRUE	reported	AXECpO
rs62550808	9	31953069	C	T	0.0245555	-0.236514	0.0427421	3.1e-08	5959	CAG-110 abundance in stool	TRUE	reported	AXECpO
rs16958477	15	73926125	C	A	0.402266	-0.0603739	0.0133788	6.4e-06	5959	CAG-110 abundance in stool	TRUE	reported	AXECpO
rs62010551	15	78683074	A	G	0.0302189	0.176204	0.0382687	4.1e-06	5959	CAG-110 abundance in stool	TRUE	reported	AXECpO
rs112945130	15	98430600	T	C	0.0157148	0.236803	0.0529501	7.7e-06	5959	CAG-110 abundance in stool	TRUE	reported	AXECpO
rs16957821	17	9044787	G	C	0.143027	0.083275	0.0186528	8e-06	5959	CAG-110 abundance in stool	TRUE	reported	AXECpO
rs142825942	21	31591223	T	G	0.0125126	-0.261346	0.0591199	9.8e-06	5959	CAG-110 abundance in stool	TRUE	reported	AXECpO
rs73157690	21	45946837	C	T	0.154816	0.0824454	0.0179631	4.4e-06	5959	CAG-110 abundance in stool	TRUE	reported	AXECpO
rs61836371	1	188747387	T	C	0.0142228	-0.232349	0.0423873	4.2e-08	5959	CAG-145 abundance in stool	TRUE	reported	acW1CZ
rs343435	3	5296892	T	C	0.179603	0.0599192	0.013204	5.7e-06	5959	CAG-145 abundance in stool	TRUE	reported	acW1CZ
rs116750580	4	14329417	G	C	0.0154388	0.202052	0.040624	6.6e-07	5959	CAG-145 abundance in stool	TRUE	reported	acW1CZ
rs10009310	4	186569901	C	G	0.342367	-0.049298	0.0107383	4.4e-06	5959	CAG-145 abundance in stool	TRUE	reported	acW1CZ
rs74620412	5	5972715	A	G	0.019973	-0.174002	0.0357546	1.1e-06	5959	CAG-145 abundance in stool	TRUE	reported	acW1CZ
rs117553749	7	38699784	T	C	0.0337656	0.131049	0.0281871	3.3e-06	5959	CAG-145 abundance in stool	TRUE	reported	acW1CZ
rs12576787	11	44943053	T	C	0.0747616	-0.105365	0.0193397	5.1e-08	5959	CAG-145 abundance in stool	TRUE	reported	acW1CZ
rs4140764	12	13799288	G	C	0.385006	-0.0464622	0.0105029	9.7e-06	5959	CAG-145 abundance in stool	TRUE	reported	acW1CZ
rs3104762	16	52576922	G	A	0.0500504	-0.102875	0.0231401	8.8e-06	5959	CAG-145 abundance in stool	TRUE	reported	acW1CZ
rs73083219	20	2837702	T	C	0.0469151	-0.125952	0.0242599	2.1e-07	5959	CAG-145 abundance in stool	TRUE	reported	acW1CZ
rs12074319	1	10770486	C	T	0.0149317	0.126398	0.027256	3.5e-06	5959	CAG-145 sp002320005 abundance in stool	TRUE	reported	h16Lse
rs10931443	2	153054957	A	G	0.4361	0.0411734	0.00659452	4.3e-10	5959	CAG-145 sp002320005 abundance in stool	TRUE	reported	h16Lse
rs13025431	2	153154209	A	G	0.168014	0.0408933	0.00884377	3.8e-06	5959	CAG-145 sp002320005 abundance in stool	TRUE	reported	h16Lse
rs73203290	3	106540146	T	A	0.325444	-0.0329054	0.00714317	4.1e-06	5959	CAG-145 sp002320005 abundance in stool	TRUE	reported	h16Lse
rs113106320	6	161328361	G	A	0.0170847	0.117179	0.0254124	4e-06	5959	CAG-145 sp002320005 abundance in stool	TRUE	reported	h16Lse
rs156926	7	132487165	T	G	0.102151	0.0504456	0.0108539	3.4e-06	5959	CAG-145 sp002320005 abundance in stool	TRUE	reported	h16Lse
rs62553714	9	29342796	C	T	0.120988	-0.0467362	0.0101009	3.7e-06	5959	CAG-145 sp002320005 abundance in stool	TRUE	reported	h16Lse
rs12902139	15	59416952	G	A	0.467343	-0.029252	0.00659568	9.2e-06	5959	CAG-145 sp002320005 abundance in stool	TRUE	reported	h16Lse
rs2073142	20	57590880	C	T	0.362568	-0.0321878	0.00700624	4.3e-06	5959	CAG-145 sp002320005 abundance in stool	TRUE	reported	h16Lse
rs739110	22	47256864	A	C	0.432625	0.0300664	0.00667151	6.6e-06	5959	CAG-145 sp002320005 abundance in stool	TRUE	reported	h16Lse
rs3013431	1	112699866	T	C	0.454981	-0.103611	0.0216981	1.8e-06	5959	CAG-177 abundance in stool	TRUE	reported	Q9g1o5
rs12126972	1	215836657	G	C	0.0951142	0.175328	0.0374046	2.8e-06	5959	CAG-177 abundance in stool	TRUE	reported	Q9g1o5
rs72754910	1	225765963	G	C	0.0345583	-0.268553	0.0606494	9.5e-06	5959	CAG-177 abundance in stool	TRUE	reported	Q9g1o5
rs79885872	2	158948247	A	C	0.0547402	0.221081	0.0485141	5.2e-06	5959	CAG-177 abundance in stool	TRUE	reported	Q9g1o5
rs12619373	2	239731864	T	C	0.478193	0.101679	0.0224133	5.7e-06	5959	CAG-177 abundance in stool	TRUE	reported	Q9g1o5
rs1436533	4	95879144	C	T	0.325072	-0.108212	0.0236229	4.6e-06	5959	CAG-177 abundance in stool	TRUE	reported	Q9g1o5
rs78706190	12	129883962	T	C	0.0682788	-0.204884	0.044401	3.9e-06	5959	CAG-177 abundance in stool	TRUE	reported	Q9g1o5
rs72738598	15	52540578	T	A	0.0158073	0.404824	0.0878038	4e-06	5959	CAG-177 abundance in stool	TRUE	reported	Q9g1o5
rs34966720	16	11368607	C	G	0.453803	-0.139812	0.0222473	3.3e-10	5959	CAG-177 abundance in stool	TRUE	reported	Q9g1o5
rs7197693	16	85149470	C	G	0.390361	0.10174	0.022561	6.5e-06	5959	CAG-177 abundance in stool	TRUE	reported	Q9g1o5
rs62060068	17	50279407	C	T	0.017845	0.41883	0.0828932	4.4e-07	5959	CAG-177 abundance in stool	TRUE	reported	Q9g1o5
rs7242542	18	63234693	T	G	0.159271	0.134156	0.0296859	6.2e-06	5959	CAG-177 abundance in stool	TRUE	reported	Q9g1o5
rs28824495	19	3717776	T	C	0.0299182	0.339415	0.065962	2.7e-07	5959	CAG-177 abundance in stool	TRUE	reported	Q9g1o5
rs117345628	21	39483967	G	A	0.0119368	-0.454495	0.100946	6.7e-06	5959	CAG-177 abundance in stool	TRUE	reported	Q9g1o5
rs8128434	21	44438323	A	G	0.163767	-0.140435	0.0298561	2.6e-06	5959	CAG-177 abundance in stool	TRUE	reported	Q9g1o5
rs149553783	2	158948246	G	C	0.0547402	0.236956	0.0527119	6.9e-06	5959	CAG-177 sp003514385 abundance in stool	TRUE	reported	f0fviY
rs1164085	3	109705428	G	A	0.0140203	0.46438	0.102286	5.6e-06	5959	CAG-177 sp003514385 abundance in stool	TRUE	reported	f0fviY
rs7639187	3	172874521	C	T	0.406963	0.121515	0.0246209	8e-07	5959	CAG-177 sp003514385 abundance in stool	TRUE	reported	f0fviY
rs1436533	4	95879144	C	T	0.325072	-0.118147	0.025668	4.2e-06	5959	CAG-177 sp003514385 abundance in stool	TRUE	reported	f0fviY
rs191221734	6	96282870	T	A	0.0119408	0.49994	0.109941	5.4e-06	5959	CAG-177 sp003514385 abundance in stool	TRUE	reported	f0fviY
rs79709292	6	131919231	C	A	0.0170789	-0.409145	0.0925691	9.9e-06	5959	CAG-177 sp003514385 abundance in stool	TRUE	reported	f0fviY
rs62427125	6	144002155	A	C	0.0361345	0.302287	0.0635507	2e-06	5959	CAG-177 sp003514385 abundance in stool	TRUE	reported	f0fviY
rs6988337	8	142045428	A	G	0.0594617	0.220154	0.049639	9.2e-06	5959	CAG-177 sp003514385 abundance in stool	TRUE	reported	f0fviY
rs72747215	9	81583488	A	T	0.0549738	-0.234981	0.0522111	6.8e-06	5959	CAG-177 sp003514385 abundance in stool	TRUE	reported	f0fviY
rs619151	11	114190692	T	G	0.444862	0.110173	0.0242697	5.6e-06	5959	CAG-177 sp003514385 abundance in stool	TRUE	reported	f0fviY
rs78706190	12	129883962	T	C	0.0682788	-0.232122	0.0482464	1.5e-06	5959	CAG-177 sp003514385 abundance in stool	TRUE	reported	f0fviY
rs72738598	15	52540578	T	A	0.0158073	0.466069	0.0954077	1e-06	5959	CAG-177 sp003514385 abundance in stool	TRUE	reported	f0fviY
rs34966720	16	11368607	C	G	0.453803	-0.135449	0.0241738	2.1e-08	5959	CAG-177 sp003514385 abundance in stool	TRUE	reported	f0fviY
rs7217298	17	14762937	G	A	0.427276	-0.112919	0.0240572	2.7e-06	5959	CAG-177 sp003514385 abundance in stool	TRUE	reported	f0fviY
rs62060068	17	50279407	C	T	0.017845	0.402105	0.0900727	8e-06	5959	CAG-177 sp003514385 abundance in stool	TRUE	reported	f0fviY
rs113814697	17	76597068	C	T	0.0776868	0.203498	0.04543	7.5e-06	5959	CAG-177 sp003514385 abundance in stool	TRUE	reported	f0fviY
rs28824495	19	3717776	T	C	0.0299182	0.375421	0.0716733	1.6e-07	5959	CAG-177 sp003514385 abundance in stool	TRUE	reported	f0fviY
rs117345628	21	39483967	G	A	0.0119368	-0.489996	0.109688	7.9e-06	5959	CAG-177 sp003514385 abundance in stool	TRUE	reported	f0fviY
rs8128434	21	44438323	A	G	0.163767	-0.151605	0.0324418	3e-06	5959	CAG-177 sp003514385 abundance in stool	TRUE	reported	f0fviY
rs7520601	1	79262742	C	T	0.239506	0.0928958	0.0206536	6.9e-06	5959	CAG-245 abundance in stool	TRUE	reported	o2sBqZ
rs6657600	1	82664709	T	G	0.0376689	-0.214814	0.0460315	3.1e-06	5959	CAG-245 abundance in stool	TRUE	reported	o2sBqZ
rs7515895	1	172447720	C	T	0.263388	0.12138	0.0200095	1.3e-09	5959	CAG-245 abundance in stool	TRUE	reported	o2sBqZ
rs74839180	2	6620806	C	T	0.02118	0.330609	0.0605015	4.6e-08	5959	CAG-245 abundance in stool	TRUE	reported	o2sBqZ
rs12477883	2	82438713	T	C	0.113946	-0.13567	0.0278354	1.1e-06	5959	CAG-245 abundance in stool	TRUE	reported	o2sBqZ
rs13088215	3	109969269	G	A	0.0896414	0.146346	0.0312296	2.8e-06	5959	CAG-245 abundance in stool	TRUE	reported	o2sBqZ
rs56050241	4	42112927	A	G	0.0314497	-0.253661	0.0505603	5.2e-07	5959	CAG-245 abundance in stool	TRUE	reported	o2sBqZ
rs62397952	6	20205147	T	C	0.0177575	-0.30041	0.0668496	7e-06	5959	CAG-245 abundance in stool	TRUE	reported	o2sBqZ
rs71666202	7	76829431	T	C	0.033339	0.244221	0.0494849	8e-07	5959	CAG-245 abundance in stool	TRUE	reported	o2sBqZ
rs2539499	7	76927730	T	C	0.405451	0.0796062	0.0176731	6.7e-06	5959	CAG-245 abundance in stool	TRUE	reported	o2sBqZ
rs10278671	7	154791344	C	T	0.198528	-0.0998787	0.0225864	9.8e-06	5959	CAG-245 abundance in stool	TRUE	reported	o2sBqZ
rs57291069	8	23712698	T	G	0.248993	-0.0969868	0.0202461	1.7e-06	5959	CAG-245 abundance in stool	TRUE	reported	o2sBqZ
rs61856545	10	43977832	G	A	0.0119248	0.36696	0.0810186	5.9e-06	5959	CAG-245 abundance in stool	TRUE	reported	o2sBqZ
rs7984606	13	69881529	C	A	0.0177043	0.292319	0.0653021	7.6e-06	5959	CAG-245 abundance in stool	TRUE	reported	o2sBqZ
rs142268019	13	70210049	A	G	0.0273293	-0.240905	0.0532205	6e-06	5959	CAG-245 abundance in stool	TRUE	reported	o2sBqZ
rs1887934	20	50301749	T	A	0.404031	-0.0819633	0.0181925	6.6e-06	5959	CAG-245 abundance in stool	TRUE	reported	o2sBqZ
rs7520601	1	79262742	C	T	0.239506	0.0837216	0.0185315	6.2e-06	5959	CAG-245 sp000435175 abundance in stool	TRUE	reported	AcJSFO
rs6657600	1	82664709	T	G	0.0376689	-0.187102	0.0413018	5.9e-06	5959	CAG-245 sp000435175 abundance in stool	TRUE	reported	AcJSFO
rs7515895	1	172447720	C	T	0.263388	0.107526	0.0179536	2.1e-09	5959	CAG-245 sp000435175 abundance in stool	TRUE	reported	AcJSFO
rs74839180	2	6620806	C	T	0.02118	0.289289	0.054293	9.9e-08	5959	CAG-245 sp000435175 abundance in stool	TRUE	reported	AcJSFO
rs12477883	2	82438713	T	C	0.113946	-0.12482	0.024979	5.8e-07	5959	CAG-245 sp000435175 abundance in stool	TRUE	reported	AcJSFO
rs13088215	3	109969269	G	A	0.0896414	0.132851	0.0280235	2.1e-06	5959	CAG-245 sp000435175 abundance in stool	TRUE	reported	AcJSFO
rs17446019	4	42110648	T	C	0.0314497	-0.226765	0.0453691	5.8e-07	5959	CAG-245 sp000435175 abundance in stool	TRUE	reported	AcJSFO
rs9393077	6	8911361	T	C	0.0806506	0.128309	0.0290026	9.7e-06	5959	CAG-245 sp000435175 abundance in stool	TRUE	reported	AcJSFO
rs71666202	7	76829431	T	C	0.033339	0.204949	0.0444056	3.9e-06	5959	CAG-245 sp000435175 abundance in stool	TRUE	reported	AcJSFO
rs10278671	7	154791344	C	T	0.198528	-0.0936594	0.020268	3.8e-06	5959	CAG-245 sp000435175 abundance in stool	TRUE	reported	AcJSFO
rs57291069	8	23712698	T	G	0.248993	-0.0832398	0.0181664	4.6e-06	5959	CAG-245 sp000435175 abundance in stool	TRUE	reported	AcJSFO
rs7894616	10	18361425	T	G	0.237955	0.0816408	0.0182679	7.9e-06	5959	CAG-245 sp000435175 abundance in stool	TRUE	reported	AcJSFO
rs11014385	10	25077407	T	C	0.0562405	0.155604	0.0341855	5.3e-06	5959	CAG-245 sp000435175 abundance in stool	TRUE	reported	AcJSFO
rs61856524	10	43967032	T	A	0.0119248	0.329319	0.0727005	5.9e-06	5959	CAG-245 sp000435175 abundance in stool	TRUE	reported	AcJSFO
rs72629436	13	84655813	A	G	0.0893039	0.125291	0.0276154	5.7e-06	5959	CAG-245 sp000435175 abundance in stool	TRUE	reported	AcJSFO
rs11159000	14	24947350	C	G	0.122712	-0.109951	0.0240733	4.9e-06	5959	CAG-245 sp000435175 abundance in stool	TRUE	reported	AcJSFO
rs1887934	20	50301749	T	A	0.404031	-0.0783424	0.0163239	1.6e-06	5959	CAG-245 sp000435175 abundance in stool	TRUE	reported	AcJSFO
rs117871203	22	22392984	T	C	0.0133011	0.309757	0.0694163	8.1e-06	5959	CAG-245 sp000435175 abundance in stool	TRUE	reported	AcJSFO
rs4952151	2	30573802	G	A	0.109834	-0.124276	0.025929	1.6e-06	5959	CAG-269 sp001916065 abundance in stool	TRUE	reported	WaPI8c
rs4672483	2	62245679	G	A	0.191132	0.0952907	0.0206502	3.9e-06	5959	CAG-269 sp001916065 abundance in stool	TRUE	reported	WaPI8c
rs56753981	3	194782818	C	G	0.186112	-0.0956086	0.0208172	4.4e-06	5959	CAG-269 sp001916065 abundance in stool	TRUE	reported	WaPI8c
rs139492259	4	173328212	A	G	0.016031	0.314364	0.0646289	1.1e-06	5959	CAG-269 sp001916065 abundance in stool	TRUE	reported	WaPI8c
rs282375	5	73977115	G	C	0.409099	0.0777152	0.0168162	3.8e-06	5959	CAG-269 sp001916065 abundance in stool	TRUE	reported	WaPI8c
rs62420711	6	106031877	T	C	0.0489799	0.164887	0.0372258	9.5e-06	5959	CAG-269 sp001916065 abundance in stool	TRUE	reported	WaPI8c
rs76888365	7	99226894	T	C	0.0776964	-0.154958	0.0302475	3e-07	5959	CAG-269 sp001916065 abundance in stool	TRUE	reported	WaPI8c
rs34659848	7	151794446	A	T	0.0436088	0.180486	0.0400707	6.7e-06	5959	CAG-269 sp001916065 abundance in stool	TRUE	reported	WaPI8c
rs75789335	9	4501336	A	C	0.0174654	0.276112	0.0624236	9.7e-06	5959	CAG-269 sp001916065 abundance in stool	TRUE	reported	WaPI8c
rs11109072	12	97507492	A	C	0.060779	-0.161165	0.0336364	1.7e-06	5959	CAG-269 sp001916065 abundance in stool	TRUE	reported	WaPI8c
rs148916123	12	133235344	A	G	0.0611159	0.154643	0.0343008	6.5e-06	5959	CAG-269 sp001916065 abundance in stool	TRUE	reported	WaPI8c
rs112508877	13	69922361	T	C	0.0165324	0.355736	0.06271	1.4e-08	5959	CAG-269 sp001916065 abundance in stool	TRUE	reported	WaPI8c
rs140438480	13	98287962	T	C	0.0151592	0.296406	0.0660005	7.1e-06	5959	CAG-269 sp001916065 abundance in stool	TRUE	reported	WaPI8c
rs61593367	13	108407850	G	C	0.0135929	0.312995	0.0698575	7.4e-06	5959	CAG-269 sp001916065 abundance in stool	TRUE	reported	WaPI8c
rs4777599	15	73337405	G	A	0.387363	0.0766008	0.0165547	3.7e-06	5959	CAG-269 sp001916065 abundance in stool	TRUE	reported	WaPI8c
rs1474687	1	14755183	A	G	0.475489	0.0923901	0.0175952	1.5e-07	5959	CAG-273 sp003507395 abundance in stool	TRUE	reported	MASWzP
rs6687820	1	23227388	A	G	0.235324	0.0922628	0.0206718	8.1e-06	5959	CAG-273 sp003507395 abundance in stool	TRUE	reported	MASWzP
rs1187768	1	213337804	A	G	0.322102	0.0854318	0.0188242	5.7e-06	5959	CAG-273 sp003507395 abundance in stool	TRUE	reported	MASWzP
rs34760325	1	214728992	G	A	0.417497	-0.0849393	0.0176834	1.6e-06	5959	CAG-273 sp003507395 abundance in stool	TRUE	reported	MASWzP
rs75171778	2	40347897	G	A	0.0392965	0.212642	0.0447028	2e-06	5959	CAG-273 sp003507395 abundance in stool	TRUE	reported	MASWzP
rs72997769	3	1406701	G	C	0.0993474	0.145609	0.0298528	1.1e-06	5959	CAG-273 sp003507395 abundance in stool	TRUE	reported	MASWzP
rs12636004	3	190611402	A	G	0.178662	-0.102448	0.0228283	7.2e-06	5959	CAG-273 sp003507395 abundance in stool	TRUE	reported	MASWzP
rs76506738	4	6002590	A	G	0.190343	-0.110185	0.0225857	1.1e-06	5959	CAG-273 sp003507395 abundance in stool	TRUE	reported	MASWzP
rs35788979	4	17072543	A	G	0.226166	0.0991035	0.0211891	2.9e-06	5959	CAG-273 sp003507395 abundance in stool	TRUE	reported	MASWzP
rs78796791	4	53992521	A	G	0.0175364	0.313465	0.0668139	2.7e-06	5959	CAG-273 sp003507395 abundance in stool	TRUE	reported	MASWzP
rs728949	7	3081896	A	G	0.273942	-0.0962704	0.0198135	1.2e-06	5959	CAG-273 sp003507395 abundance in stool	TRUE	reported	MASWzP
rs628653	7	51756365	G	A	0.446043	0.0803358	0.0178296	6.6e-06	5959	CAG-273 sp003507395 abundance in stool	TRUE	reported	MASWzP
rs78195689	8	40076786	C	T	0.0281926	0.234369	0.0527406	8.8e-06	5959	CAG-273 sp003507395 abundance in stool	TRUE	reported	MASWzP
rs16933036	8	66737446	G	A	0.0265636	0.308984	0.0543396	1.3e-08	5959	CAG-273 sp003507395 abundance in stool	TRUE	reported	MASWzP
rs175128	11	61066302	C	T	0.139529	0.118425	0.0260467	5.5e-06	5959	CAG-273 sp003507395 abundance in stool	TRUE	reported	MASWzP
rs117044520	12	108119233	A	T	0.0374461	0.239183	0.0466266	2.9e-07	5959	CAG-273 sp003507395 abundance in stool	TRUE	reported	MASWzP
rs75770361	13	33300841	T	C	0.0295355	0.239007	0.0519304	4.2e-06	5959	CAG-273 sp003507395 abundance in stool	TRUE	reported	MASWzP
rs9555371	13	107563056	G	A	0.232666	-0.0927512	0.0208962	9.1e-06	5959	CAG-273 sp003507395 abundance in stool	TRUE	reported	MASWzP
rs116654816	16	4758182	A	G	0.0322364	0.22283	0.0501703	8.9e-06	5959	CAG-273 sp003507395 abundance in stool	TRUE	reported	MASWzP
rs73359853	17	76010791	C	T	0.0165491	0.314317	0.0679245	3.7e-06	5959	CAG-273 sp003507395 abundance in stool	TRUE	reported	MASWzP
rs1346827	18	60609953	G	A	0.127225	0.129591	0.0266776	1.2e-06	5959	CAG-273 sp003507395 abundance in stool	TRUE	reported	MASWzP
rs6686482	1	34915694	C	T	0.0805832	0.158674	0.035577	8.2e-06	5959	CAG-273 sp003534295 abundance in stool	TRUE	reported	k7YIyV
rs1093018	1	190543814	A	C	0.308604	0.100929	0.0207928	1.2e-06	5959	CAG-273 sp003534295 abundance in stool	TRUE	reported	k7YIyV
rs55728424	3	5414887	G	A	0.0521592	0.191938	0.0433201	9.4e-06	5959	CAG-273 sp003534295 abundance in stool	TRUE	reported	k7YIyV
rs9881096	3	117439603	T	C	0.424945	-0.0882281	0.019541	6.3e-06	5959	CAG-273 sp003534295 abundance in stool	TRUE	reported	k7YIyV
rs35645043	4	748640	A	G	0.0156382	0.347053	0.0775814	7.7e-06	5959	CAG-273 sp003534295 abundance in stool	TRUE	reported	k7YIyV
rs75034777	6	137663064	C	A	0.0421514	0.230179	0.0481125	1.7e-06	5959	CAG-273 sp003534295 abundance in stool	TRUE	reported	k7YIyV
rs4617046	7	12182520	T	C	0.485213	0.0937681	0.0191117	9.3e-07	5959	CAG-273 sp003534295 abundance in stool	TRUE	reported	k7YIyV
rs6963903	7	13919289	G	C	0.0981119	0.141575	0.0319642	9.5e-06	5959	CAG-273 sp003534295 abundance in stool	TRUE	reported	k7YIyV
rs1202408	7	149201582	C	T	0.127645	0.130067	0.0290851	7.8e-06	5959	CAG-273 sp003534295 abundance in stool	TRUE	reported	k7YIyV
rs147545749	10	17378941	G	A	0.039558	0.222187	0.049097	6e-06	5959	CAG-273 sp003534295 abundance in stool	TRUE	reported	k7YIyV
rs139557654	10	17527357	T	G	0.0139355	0.378589	0.0818696	3.8e-06	5959	CAG-273 sp003534295 abundance in stool	TRUE	reported	k7YIyV
rs7907140	10	17549229	G	A	0.321605	-0.0922249	0.0208723	9.9e-06	5959	CAG-273 sp003534295 abundance in stool	TRUE	reported	k7YIyV
rs2083271	10	79036113	A	T	0.388973	-0.0891076	0.0195363	5.1e-06	5959	CAG-273 sp003534295 abundance in stool	TRUE	reported	k7YIyV
rs657367	12	18668531	C	T	0.267647	-0.0965677	0.0215727	7.6e-06	5959	CAG-273 sp003534295 abundance in stool	TRUE	reported	k7YIyV
rs150544433	12	99716437	A	C	0.0524043	0.219103	0.0424159	2.4e-07	5959	CAG-273 sp003534295 abundance in stool	TRUE	reported	k7YIyV
rs538228	13	93051538	A	G	0.213347	0.101971	0.0230053	9.3e-06	5959	CAG-273 sp003534295 abundance in stool	TRUE	reported	k7YIyV
rs8037071	15	66803291	C	A	0.251148	-0.102805	0.0224024	4.5e-06	5959	CAG-273 sp003534295 abundance in stool	TRUE	reported	k7YIyV
rs2863293	15	99807654	C	T	0.219708	0.10463	0.0234661	8.2e-06	5959	CAG-273 sp003534295 abundance in stool	TRUE	reported	k7YIyV
rs4793879	17	57614342	T	C	0.488768	0.0897814	0.0193933	3.7e-06	5959	CAG-273 sp003534295 abundance in stool	TRUE	reported	k7YIyV
rs150001810	19	5304991	C	A	0.0210127	0.30297	0.0670813	6.3e-06	5959	CAG-273 sp003534295 abundance in stool	TRUE	reported	k7YIyV
rs56654623	1	118557302	G	A	0.0677736	0.215303	0.0388281	2.9e-08	5959	CAG-274 sp000432155 abundance in stool	TRUE	reported	OnYa06
rs75921885	1	239214750	C	T	0.0577541	-0.202086	0.0415351	1.1e-06	5959	CAG-274 sp000432155 abundance in stool	TRUE	reported	OnYa06
rs12465275	2	4034677	C	T	0.0314449	-0.250213	0.0563044	8.8e-06	5959	CAG-274 sp000432155 abundance in stool	TRUE	reported	OnYa06
rs6754549	2	65489120	C	G	0.169129	-0.120752	0.0263351	4.5e-06	5959	CAG-274 sp000432155 abundance in stool	TRUE	reported	OnYa06
rs3820895	2	79084988	G	A	0.0652394	0.182268	0.0393782	3.7e-06	5959	CAG-274 sp000432155 abundance in stool	TRUE	reported	OnYa06
rs13066905	3	62927168	C	A	0.059231	0.205375	0.0425007	1.3e-06	5959	CAG-274 sp000432155 abundance in stool	TRUE	reported	OnYa06
rs12108066	3	72657832	T	C	0.393466	-0.0909124	0.020533	9.5e-06	5959	CAG-274 sp000432155 abundance in stool	TRUE	reported	OnYa06
rs74865782	3	79879333	T	A	0.0145159	0.378599	0.0811608	3.1e-06	5959	CAG-274 sp000432155 abundance in stool	TRUE	reported	OnYa06
rs6845130	4	66393015	G	A	0.0347855	0.249908	0.053491	3e-06	5959	CAG-274 sp000432155 abundance in stool	TRUE	reported	OnYa06
rs2309760	4	182670179	G	A	0.359121	-0.0900322	0.0203145	9.3e-06	5959	CAG-274 sp000432155 abundance in stool	TRUE	reported	OnYa06
rs34247468	5	176371172	T	C	0.0945064	-0.155582	0.0337822	4.1e-06	5959	CAG-274 sp000432155 abundance in stool	TRUE	reported	OnYa06
rs138090420	7	121396112	A	T	0.0341083	0.241046	0.0543205	9.1e-06	5959	CAG-274 sp000432155 abundance in stool	TRUE	reported	OnYa06
rs10250758	7	150389942	A	C	0.494921	0.087185	0.019614	8.8e-06	5959	CAG-274 sp000432155 abundance in stool	TRUE	reported	OnYa06
rs117697016	8	128506393	G	A	0.0396249	-0.226485	0.0495675	4.9e-06	5959	CAG-274 sp000432155 abundance in stool	TRUE	reported	OnYa06
rs10963594	9	18389972	T	G	0.0255912	0.283101	0.0619835	4.9e-06	5959	CAG-274 sp000432155 abundance in stool	TRUE	reported	OnYa06
rs140620787	10	12437254	T	C	0.0313131	0.248296	0.0560525	9.4e-06	5959	CAG-274 sp000432155 abundance in stool	TRUE	reported	OnYa06
rs4757096	11	13039483	C	T	0.218919	-0.11091	0.023716	2.9e-06	5959	CAG-274 sp000432155 abundance in stool	TRUE	reported	OnYa06
rs57341317	13	91645632	T	C	0.0325922	0.244834	0.0552608	9.4e-06	5959	CAG-274 sp000432155 abundance in stool	TRUE	reported	OnYa06
rs8118617	20	9151574	A	T	0.0160446	-0.351927	0.0770506	4.9e-06	5959	CAG-274 sp000432155 abundance in stool	TRUE	reported	OnYa06
rs6090311	20	63217810	G	A	0.218079	0.115188	0.0238191	1.3e-06	5959	CAG-274 sp000432155 abundance in stool	TRUE	reported	OnYa06
rs75275158	1	239546411	T	C	0.0224106	-0.351346	0.0769386	5e-06	5959	CAG-302 abundance in stool	TRUE	reported	XBeqLx
rs2460401	2	7013198	A	C	0.148052	-0.143008	0.0317553	6.7e-06	5959	CAG-302 abundance in stool	TRUE	reported	XBeqLx
rs13394337	2	184989897	C	G	0.0930525	0.176054	0.0388613	5.9e-06	5959	CAG-302 abundance in stool	TRUE	reported	XBeqLx
rs7433832	3	111389687	G	T	0.0131137	0.548533	0.0979641	2.2e-08	5959	CAG-302 abundance in stool	TRUE	reported	XBeqLx
rs78568095	3	112279047	T	G	0.0245296	0.340756	0.0732468	3.3e-06	5959	CAG-302 abundance in stool	TRUE	reported	XBeqLx
rs939315	3	132125262	C	T	0.317775	0.107949	0.0243323	9.1e-06	5959	CAG-302 abundance in stool	TRUE	reported	XBeqLx
rs6869518	5	8448258	C	T	0.253389	-0.116301	0.0262152	9.1e-06	5959	CAG-302 abundance in stool	TRUE	reported	XBeqLx
rs2194028	5	88529672	T	C	0.315254	0.112396	0.0240096	2.9e-06	5959	CAG-302 abundance in stool	TRUE	reported	XBeqLx
rs7809151	7	2704797	T	C	0.207544	-0.148671	0.0281965	1.3e-07	5959	CAG-302 abundance in stool	TRUE	reported	XBeqLx
rs73220473	7	116173441	G	T	0.0260592	0.347172	0.0698329	6.6e-07	5959	CAG-302 abundance in stool	TRUE	reported	XBeqLx
rs111273977	8	56439923	T	G	0.154766	0.142307	0.031765	7.5e-06	5959	CAG-302 abundance in stool	TRUE	reported	XBeqLx
rs12355282	10	66717261	A	G	0.0766882	-0.196932	0.0428806	4.4e-06	5959	CAG-302 abundance in stool	TRUE	reported	XBeqLx
rs3802820	11	126445161	A	C	0.112586	0.161977	0.0361839	7.6e-06	5959	CAG-302 abundance in stool	TRUE	reported	XBeqLx
rs111403806	11	128633706	C	A	0.018133	0.379343	0.0838668	6.1e-06	5959	CAG-302 abundance in stool	TRUE	reported	XBeqLx
rs4964219	12	104151952	A	T	0.264562	0.120098	0.0256763	2.9e-06	5959	CAG-302 abundance in stool	TRUE	reported	XBeqLx
rs6571586	14	33185888	C	T	0.383359	0.105888	0.0233941	6e-06	5959	CAG-302 abundance in stool	TRUE	reported	XBeqLx
rs8022045	14	77571941	C	T	0.421128	0.104503	0.0226886	4.1e-06	5959	CAG-302 abundance in stool	TRUE	reported	XBeqLx
rs11632125	15	92554013	A	G	0.0391495	0.268659	0.0579608	3.6e-06	5959	CAG-302 abundance in stool	TRUE	reported	XBeqLx
rs12920092	16	84650274	G	C	0.0512582	0.231941	0.0511453	5.8e-06	5959	CAG-302 abundance in stool	TRUE	reported	XBeqLx
rs2889788	18	8977788	C	A	0.311873	-0.110832	0.02466	7e-06	5959	CAG-302 abundance in stool	TRUE	reported	XBeqLx
rs116972983	18	71962214	A	T	0.0254151	0.331262	0.072036	4.3e-06	5959	CAG-302 abundance in stool	TRUE	reported	XBeqLx
rs144054037	19	6934659	G	A	0.0315913	0.303908	0.0647199	2.7e-06	5959	CAG-302 abundance in stool	TRUE	reported	XBeqLx
rs4819163	21	45890062	A	G	0.32036	0.1143	0.0243698	2.7e-06	5959	CAG-302 abundance in stool	TRUE	reported	XBeqLx
rs4648973	1	24307661	T	C	0.215197	-0.113053	0.0234711	1.5e-06	5959	CAG-349 abundance in stool	TRUE	reported	aZLptE
rs12036325	1	190564072	G	A	0.21239	0.105662	0.0236594	8e-06	5959	CAG-349 abundance in stool	TRUE	reported	aZLptE
rs818157	2	10499976	A	G	0.236905	-0.107148	0.0232369	4e-06	5959	CAG-349 abundance in stool	TRUE	reported	aZLptE
rs11575121	2	216695281	C	G	0.0106222	0.424144	0.0951852	8.4e-06	5959	CAG-349 abundance in stool	TRUE	reported	aZLptE
rs191325458	5	58137692	G	A	0.0173313	0.354796	0.0742154	1.7e-06	5959	CAG-349 abundance in stool	TRUE	reported	aZLptE
rs1508248	6	86407070	C	T	0.131778	0.165252	0.0286695	8.2e-09	5959	CAG-349 abundance in stool	TRUE	reported	aZLptE
rs2817775	6	110518817	G	C	0.025939	0.284292	0.060447	2.6e-06	5959	CAG-349 abundance in stool	TRUE	reported	aZLptE
rs9398766	6	124831177	G	A	0.384941	0.0884354	0.0195897	6.4e-06	5959	CAG-349 abundance in stool	TRUE	reported	aZLptE
rs71523642	8	4703385	T	C	0.0231317	0.30941	0.065235	2.1e-06	5959	CAG-349 abundance in stool	TRUE	reported	aZLptE
rs118068428	8	82262211	T	C	0.0305968	0.255836	0.0564707	5.9e-06	5959	CAG-349 abundance in stool	TRUE	reported	aZLptE
rs189325463	8	102776877	G	C	0.0108108	0.430745	0.0935214	4.1e-06	5959	CAG-349 abundance in stool	TRUE	reported	aZLptE
rs76699582	9	28403594	C	T	0.0538212	0.193226	0.0427434	6.2e-06	5959	CAG-349 abundance in stool	TRUE	reported	aZLptE
rs1337381	10	3348128	C	T	0.470386	0.0939872	0.0194654	1.4e-06	5959	CAG-349 abundance in stool	TRUE	reported	aZLptE
rs1462246	11	38264856	T	A	0.0645053	0.18208	0.0392398	3.5e-06	5959	CAG-349 abundance in stool	TRUE	reported	aZLptE
rs61904724	11	114309947	C	T	0.0229117	-0.288245	0.0648301	8.7e-06	5959	CAG-349 abundance in stool	TRUE	reported	aZLptE
rs11219832	11	124897394	T	C	0.052235	0.1984	0.0434582	5e-06	5959	CAG-349 abundance in stool	TRUE	reported	aZLptE
rs73025045	11	128372040	C	T	0.0392306	0.258585	0.0501848	2.6e-07	5959	CAG-349 abundance in stool	TRUE	reported	aZLptE
rs150544433	12	99716437	A	C	0.0524043	0.205775	0.0428572	1.6e-06	5959	CAG-349 abundance in stool	TRUE	reported	aZLptE
rs146607495	12	116881397	T	C	0.0764834	-0.160293	0.0362033	9.5e-06	5959	CAG-349 abundance in stool	TRUE	reported	aZLptE
rs140325656	13	46719952	T	C	0.0313822	0.24599	0.0555601	9.5e-06	5959	CAG-349 abundance in stool	TRUE	reported	aZLptE
rs938760	16	5336916	C	A	0.0631923	0.193479	0.0396204	1e-06	5959	CAG-349 abundance in stool	TRUE	reported	aZLptE
rs1466864	16	85100004	A	C	0.255762	-0.104001	0.0221225	2.6e-06	5959	CAG-349 abundance in stool	TRUE	reported	aZLptE
rs3922397	19	3403233	A	G	0.400521	0.0908283	0.0196683	3.9e-06	5959	CAG-349 abundance in stool	TRUE	reported	aZLptE
rs35189154	19	56555539	T	C	0.0109612	0.437337	0.0936019	3e-06	5959	CAG-349 abundance in stool	TRUE	reported	aZLptE
rs115201674	2	20510016	A	G	0.0758509	0.0795346	0.0176423	6.5e-06	5959	CAG-390 sp003523225 abundance in stool	TRUE	reported	AMo1q2
rs6704561	2	136062092	T	C	0.324178	0.0447061	0.00983875	5.5e-06	5959	CAG-390 sp003523225 abundance in stool	TRUE	reported	AMo1q2
rs17497248	2	170354130	A	G	0.0864897	0.0788453	0.0163688	1.5e-06	5959	CAG-390 sp003523225 abundance in stool	TRUE	reported	AMo1q2
rs73229710	4	39923030	A	T	0.178247	0.056862	0.0119459	1.9e-06	5959	CAG-390 sp003523225 abundance in stool	TRUE	reported	AMo1q2
rs189869515	4	125593364	G	T	0.0105095	0.202995	0.0443632	4.7e-06	5959	CAG-390 sp003523225 abundance in stool	TRUE	reported	AMo1q2
rs4864405	4	130182729	G	C	0.14717	0.0601342	0.0130239	3.9e-06	5959	CAG-390 sp003523225 abundance in stool	TRUE	reported	AMo1q2
rs190018275	6	22435808	T	C	0.0148423	0.171398	0.0378677	6e-06	5959	CAG-390 sp003523225 abundance in stool	TRUE	reported	AMo1q2
rs2499645	6	154345764	C	T	0.453657	-0.0413098	0.00932903	9.5e-06	5959	CAG-390 sp003523225 abundance in stool	TRUE	reported	AMo1q2
rs118087961	6	168130472	A	G	0.0243471	0.142402	0.0295117	1.4e-06	5959	CAG-390 sp003523225 abundance in stool	TRUE	reported	AMo1q2
rs4719162	7	71661705	A	C	0.499915	-0.0406903	0.00918823	9.5e-06	5959	CAG-390 sp003523225 abundance in stool	TRUE	reported	AMo1q2
rs11772236	7	151847905	G	T	0.367645	-0.0430939	0.00950724	5.8e-06	5959	CAG-390 sp003523225 abundance in stool	TRUE	reported	AMo1q2
rs12678306	8	2663849	T	C	0.23897	0.0513195	0.0109531	2.8e-06	5959	CAG-390 sp003523225 abundance in stool	TRUE	reported	AMo1q2
rs4073948	8	10915134	T	A	0.462821	0.0434262	0.00916829	2.2e-06	5959	CAG-390 sp003523225 abundance in stool	TRUE	reported	AMo1q2
rs11244909	10	126256024	T	C	0.372244	0.04308	0.00957269	6.8e-06	5959	CAG-390 sp003523225 abundance in stool	TRUE	reported	AMo1q2
rs77152782	12	3328799	T	C	0.039924	0.107654	0.0236219	5.2e-06	5959	CAG-390 sp003523225 abundance in stool	TRUE	reported	AMo1q2
rs140094916	13	89884075	A	G	0.036376	0.115556	0.0243428	2.1e-06	5959	CAG-390 sp003523225 abundance in stool	TRUE	reported	AMo1q2
rs74780291	14	35344296	A	G	0.046623	0.119731	0.0218195	4.1e-08	5959	CAG-390 sp003523225 abundance in stool	TRUE	reported	AMo1q2
rs7499710	16	69509214	C	A	0.260695	-0.0473481	0.0106602	8.9e-06	5959	CAG-390 sp003523225 abundance in stool	TRUE	reported	AMo1q2
rs150146696	18	14651686	C	T	0.0213126	0.146171	0.0319071	4.6e-06	5959	CAG-390 sp003523225 abundance in stool	TRUE	reported	AMo1q2
rs79588930	18	48211304	T	C	0.0154404	0.167969	0.037195	6.3e-06	5959	CAG-390 sp003523225 abundance in stool	TRUE	reported	AMo1q2
rs62103728	18	71503494	G	T	0.16255	0.0559069	0.0125015	7.7e-06	5959	CAG-390 sp003523225 abundance in stool	TRUE	reported	AMo1q2
rs73041580	19	43462631	C	T	0.0364127	0.117281	0.0242997	1.4e-06	5959	CAG-390 sp003523225 abundance in stool	TRUE	reported	AMo1q2
rs5752459	22	26977971	T	G	0.0151592	0.190198	0.0374983	3.9e-07	5959	CAG-390 sp003523225 abundance in stool	TRUE	reported	AMo1q2
rs185174116	1	7969741	A	T	0.0596416	0.178715	0.0315649	1.5e-08	5959	CAG-433 abundance in stool	TRUE	reported	zAFrJ2
rs76904272	1	40377261	A	G	0.0611008	0.152466	0.0309743	8.6e-07	5959	CAG-433 abundance in stool	TRUE	reported	zAFrJ2
rs72749130	1	200945657	A	G	0.0711529	0.128636	0.0285336	6.5e-06	5959	CAG-433 abundance in stool	TRUE	reported	zAFrJ2
rs28736452	2	134266377	C	T	0.245611	0.077761	0.0171899	6.1e-06	5959	CAG-433 abundance in stool	TRUE	reported	zAFrJ2
rs115230611	2	150013241	C	T	0.0115869	0.313014	0.0688658	5.5e-06	5959	CAG-433 abundance in stool	TRUE	reported	zAFrJ2
rs6889254	5	124861902	G	A	0.156468	0.0911631	0.0205689	9.3e-06	5959	CAG-433 abundance in stool	TRUE	reported	zAFrJ2
rs10072521	5	142248840	A	G	0.14004	0.0941611	0.0212651	9.5e-06	5959	CAG-433 abundance in stool	TRUE	reported	zAFrJ2
rs181717897	7	16886773	A	G	0.0230485	0.248533	0.0491992	4.4e-07	5959	CAG-433 abundance in stool	TRUE	reported	zAFrJ2
rs10228628	7	43518141	G	A	0.0439274	-0.158414	0.0357341	9.3e-06	5959	CAG-433 abundance in stool	TRUE	reported	zAFrJ2
rs7807054	7	47559008	A	C	0.37879	-0.0682056	0.0154155	9.7e-06	5959	CAG-433 abundance in stool	TRUE	reported	zAFrJ2
rs174065	7	90360898	A	T	0.157771	-0.0935452	0.0203034	4.1e-06	5959	CAG-433 abundance in stool	TRUE	reported	zAFrJ2
rs12707194	7	134959703	A	G	0.345878	-0.0699751	0.0155928	7.2e-06	5959	CAG-433 abundance in stool	TRUE	reported	zAFrJ2
rs674443	11	29460351	A	G	0.16474	0.0898731	0.0201026	7.8e-06	5959	CAG-433 abundance in stool	TRUE	reported	zAFrJ2
rs11056294	12	7882561	G	A	0.0977437	0.119494	0.0250979	1.9e-06	5959	CAG-433 abundance in stool	TRUE	reported	zAFrJ2
rs140969351	13	24881314	A	T	0.0172792	0.281521	0.0566916	6.8e-07	5959	CAG-433 abundance in stool	TRUE	reported	zAFrJ2
rs117934004	13	65761178	T	C	0.0363345	0.178536	0.039693	6.9e-06	5959	CAG-433 abundance in stool	TRUE	reported	zAFrJ2
rs35763096	15	33710325	A	G	0.369168	-0.0696469	0.0151648	4.4e-06	5959	CAG-433 abundance in stool	TRUE	reported	zAFrJ2
rs8037071	15	66803291	C	A	0.251148	-0.0875726	0.0172748	4e-07	5959	CAG-433 abundance in stool	TRUE	reported	zAFrJ2
rs117608528	16	27131844	C	A	0.0154535	0.264247	0.0594704	8.9e-06	5959	CAG-433 abundance in stool	TRUE	reported	zAFrJ2
rs2852295	18	45579800	G	A	0.378929	0.06819	0.0153469	8.9e-06	5959	CAG-433 abundance in stool	TRUE	reported	zAFrJ2
rs2457056	1	47637351	A	C	0.237911	0.0826843	0.0181838	5.4e-06	5959	CAG-448 sp003150135 abundance in stool	TRUE	reported	wFhJYN
rs820967	2	57516214	C	G	0.0786158	0.128916	0.0289867	8.7e-06	5959	CAG-448 sp003150135 abundance in stool	TRUE	reported	wFhJYN
rs113389172	2	191258350	G	A	0.208503	0.0905159	0.0202408	7.8e-06	5959	CAG-448 sp003150135 abundance in stool	TRUE	reported	wFhJYN
rs1922800	2	239529465	A	G	0.0878772	0.124047	0.0277098	7.6e-06	5959	CAG-448 sp003150135 abundance in stool	TRUE	reported	wFhJYN
rs146013590	3	24638693	C	T	0.0358465	0.190255	0.0423262	7e-06	5959	CAG-448 sp003150135 abundance in stool	TRUE	reported	wFhJYN
rs12636241	3	60091314	C	G	0.0756888	0.169379	0.0297217	1.2e-08	5959	CAG-448 sp003150135 abundance in stool	TRUE	reported	wFhJYN
rs144109676	3	138265549	T	C	0.0105379	-0.351133	0.0773086	5.6e-06	5959	CAG-448 sp003150135 abundance in stool	TRUE	reported	wFhJYN
rs13177659	5	125001054	A	G	0.445034	-0.072583	0.0158281	4.5e-06	5959	CAG-448 sp003150135 abundance in stool	TRUE	reported	wFhJYN
rs80071658	5	180755714	A	G	0.0207071	0.259285	0.055259	2.7e-06	5959	CAG-448 sp003150135 abundance in stool	TRUE	reported	wFhJYN
rs61831695	10	3546417	T	C	0.0145476	0.344954	0.0645324	9e-08	5959	CAG-448 sp003150135 abundance in stool	TRUE	reported	wFhJYN
rs61846736	10	12052385	A	G	0.481941	0.0706419	0.0159251	9.2e-06	5959	CAG-448 sp003150135 abundance in stool	TRUE	reported	wFhJYN
rs678822	10	42666998	G	T	0.471712	0.0791829	0.015792	5.3e-07	5959	CAG-448 sp003150135 abundance in stool	TRUE	reported	wFhJYN
rs140328019	13	103871516	A	G	0.0143026	0.310466	0.0667444	3.3e-06	5959	CAG-448 sp003150135 abundance in stool	TRUE	reported	wFhJYN
rs28470181	15	37630697	T	C	0.22854	-0.0837234	0.0186152	6.9e-06	5959	CAG-448 sp003150135 abundance in stool	TRUE	reported	wFhJYN
rs8029031	15	46403997	T	C	0.432234	0.0747578	0.0158529	2.4e-06	5959	CAG-448 sp003150135 abundance in stool	TRUE	reported	wFhJYN
rs888265	18	12750500	G	A	0.383789	0.0745433	0.0162166	4.3e-06	5959	CAG-448 sp003150135 abundance in stool	TRUE	reported	wFhJYN
rs77105559	19	15576271	A	G	0.0504124	-0.163437	0.0355175	4.2e-06	5959	CAG-448 sp003150135 abundance in stool	TRUE	reported	wFhJYN
rs149411016	20	43019415	C	T	0.0112085	0.370408	0.0749909	7.8e-07	5959	CAG-448 sp003150135 abundance in stool	TRUE	reported	wFhJYN
rs56307750	22	43233047	C	T	0.275641	0.0797063	0.0179375	8.8e-06	5959	CAG-448 sp003150135 abundance in stool	TRUE	reported	wFhJYN
rs116381583	1	63410031	T	C	0.0260672	0.145898	0.0324091	6.7e-06	5959	CAG-449 abundance in stool	TRUE	reported	O7V4dr
rs111396089	1	203518098	T	G	0.118967	0.0724211	0.0162898	8.8e-06	5959	CAG-449 abundance in stool	TRUE	reported	O7V4dr
rs79827100	2	19509829	T	G	0.0513814	0.107963	0.0231847	3.2e-06	5959	CAG-449 abundance in stool	TRUE	reported	O7V4dr
rs874272	2	101253611	C	T	0.1047	0.075793	0.0169392	7.7e-06	5959	CAG-449 abundance in stool	TRUE	reported	O7V4dr
rs1530023	2	215501544	A	C	0.183471	0.0618585	0.0133361	3.5e-06	5959	CAG-449 abundance in stool	TRUE	reported	O7V4dr
rs184120588	2	216319091	G	T	0.0152511	0.190276	0.0418038	5.3e-06	5959	CAG-449 abundance in stool	TRUE	reported	O7V4dr
rs111738579	3	11760913	A	T	0.0235104	0.158066	0.034076	3.5e-06	5959	CAG-449 abundance in stool	TRUE	reported	O7V4dr
rs778937	4	62376628	G	C	0.211137	-0.0608686	0.0124586	1e-06	5959	CAG-449 abundance in stool	TRUE	reported	O7V4dr
rs74618463	4	79830310	T	C	0.0141082	0.200073	0.0430425	3.3e-06	5959	CAG-449 abundance in stool	TRUE	reported	O7V4dr
rs35408398	4	117498306	A	T	0.0225855	0.156984	0.0349153	6.9e-06	5959	CAG-449 abundance in stool	TRUE	reported	O7V4dr
rs72728657	4	142797568	T	C	0.0142472	0.195197	0.0431084	6e-06	5959	CAG-449 abundance in stool	TRUE	reported	O7V4dr
rs138363248	4	162515596	T	C	0.021816	0.163425	0.0350042	3e-06	5959	CAG-449 abundance in stool	TRUE	reported	O7V4dr
rs150951511	5	122526725	C	T	0.0297489	0.140952	0.0301747	3e-06	5959	CAG-449 abundance in stool	TRUE	reported	O7V4dr
rs12153949	6	46466075	T	C	0.278535	-0.0533673	0.0117207	5.3e-06	5959	CAG-449 abundance in stool	TRUE	reported	O7V4dr
rs4961334	8	141179037	G	C	0.136943	-0.0665759	0.0150602	9.8e-06	5959	CAG-449 abundance in stool	TRUE	reported	O7V4dr
rs17441162	9	129326169	A	G	0.0132489	0.19651	0.04447	9.9e-06	5959	CAG-449 abundance in stool	TRUE	reported	O7V4dr
rs4750718	10	128735317	A	G	0.232507	0.0570997	0.0124325	4.4e-06	5959	CAG-449 abundance in stool	TRUE	reported	O7V4dr
rs118040875	11	4625075	T	G	0.024066	0.157668	0.0333677	2.3e-06	5959	CAG-449 abundance in stool	TRUE	reported	O7V4dr
rs961746	11	20139419	A	G	0.433007	0.0484905	0.0108809	8.3e-06	5959	CAG-449 abundance in stool	TRUE	reported	O7V4dr
rs139688932	11	28690045	A	C	0.0233165	0.191506	0.0342385	2.2e-08	5959	CAG-449 abundance in stool	TRUE	reported	O7V4dr
rs9550215	13	112805591	A	G	0.36545	-0.0493376	0.0107534	4.5e-06	5959	CAG-449 abundance in stool	TRUE	reported	O7V4dr
rs76014583	15	57026112	T	C	0.0105272	0.225732	0.0505802	8.1e-06	5959	CAG-449 abundance in stool	TRUE	reported	O7V4dr
rs17808031	18	58336864	A	G	0.0617845	0.0952642	0.0212269	7.2e-06	5959	CAG-449 abundance in stool	TRUE	reported	O7V4dr
rs75822002	1	175895129	T	C	0.022471	0.280655	0.0620487	6.1e-06	5959	CAG-452 abundance in stool	TRUE	reported	O1YQLz
rs10209497	2	211325221	T	C	0.221652	-0.105802	0.0222031	1.9e-06	5959	CAG-452 abundance in stool	TRUE	reported	O1YQLz
rs113732002	2	232982170	C	A	0.0682663	0.206204	0.0368283	2.2e-08	5959	CAG-452 abundance in stool	TRUE	reported	O1YQLz
rs1491836	7	154564591	G	A	0.304979	-0.0958151	0.0198947	1.5e-06	5959	CAG-452 abundance in stool	TRUE	reported	O1YQLz
rs34575286	9	68743577	T	A	0.317247	0.0934879	0.0199459	2.8e-06	5959	CAG-452 abundance in stool	TRUE	reported	O1YQLz
rs12335518	9	105433905	C	A	0.00976431	0.434197	0.0935736	3.5e-06	5959	CAG-452 abundance in stool	TRUE	reported	O1YQLz
rs143700581	10	16233955	G	A	0.0182402	0.310671	0.0687742	6.3e-06	5959	CAG-452 abundance in stool	TRUE	reported	O1YQLz
rs117186187	10	129381313	A	G	0.0204082	0.318273	0.0656993	1.3e-06	5959	CAG-452 abundance in stool	TRUE	reported	O1YQLz
rs72862367	11	10611905	T	A	0.089748	0.158019	0.032495	1.2e-06	5959	CAG-452 abundance in stool	TRUE	reported	O1YQLz
rs1715444	11	118145558	G	T	0.442879	-0.0882212	0.0185892	2.1e-06	5959	CAG-452 abundance in stool	TRUE	reported	O1YQLz
rs10507024	12	93017912	A	G	0.0612914	0.189476	0.0385653	9e-07	5959	CAG-452 abundance in stool	TRUE	reported	O1YQLz
rs11616248	13	113623723	T	C	0.0953469	-0.139466	0.0314607	9.3e-06	5959	CAG-452 abundance in stool	TRUE	reported	O1YQLz
rs8037071	15	66803291	C	A	0.251148	-0.10543	0.0215538	1e-06	5959	CAG-452 abundance in stool	TRUE	reported	O1YQLz
rs143155339	16	62592458	G	A	0.0295963	0.256012	0.055001	3.2e-06	5959	CAG-452 abundance in stool	TRUE	reported	O1YQLz
rs11149701	16	84946735	A	G	0.108286	0.138393	0.0303024	4.9e-06	5959	CAG-452 abundance in stool	TRUE	reported	O1YQLz
rs12937830	17	68338167	C	T	0.075475	0.171505	0.0354243	1.3e-06	5959	CAG-452 abundance in stool	TRUE	reported	O1YQLz
rs12962504	18	23104725	A	G	0.114899	0.128343	0.0288723	8.8e-06	5959	CAG-452 abundance in stool	TRUE	reported	O1YQLz
rs34905250	18	67554995	A	G	0.372669	-0.0855501	0.0191523	7.9e-06	5959	CAG-452 abundance in stool	TRUE	reported	O1YQLz
rs112722116	1	9008843	A	G	0.0126925	0.357759	0.0799302	7.6e-06	5959	CAG-452 sp000434035 abundance in stool	TRUE	reported	DoY56a
rs10209497	2	211325221	T	C	0.221652	-0.103422	0.0215158	1.5e-06	5959	CAG-452 sp000434035 abundance in stool	TRUE	reported	DoY56a
rs113732002	2	232982170	C	A	0.0682663	0.202097	0.0356882	1.5e-08	5959	CAG-452 sp000434035 abundance in stool	TRUE	reported	DoY56a
rs9879309	3	140761393	C	A	0.303574	0.0881484	0.0196167	7e-06	5959	CAG-452 sp000434035 abundance in stool	TRUE	reported	DoY56a
rs113404032	7	145397567	A	G	0.0219827	0.273306	0.0613572	8.4e-06	5959	CAG-452 sp000434035 abundance in stool	TRUE	reported	DoY56a
rs1491836	7	154564591	G	A	0.304979	-0.0933152	0.0192791	1.3e-06	5959	CAG-452 sp000434035 abundance in stool	TRUE	reported	DoY56a
rs7845569	8	103930955	A	C	0.0669583	0.160715	0.0361333	8.7e-06	5959	CAG-452 sp000434035 abundance in stool	TRUE	reported	DoY56a
rs34575286	9	68743577	T	A	0.317247	0.0930241	0.0193287	1.5e-06	5959	CAG-452 sp000434035 abundance in stool	TRUE	reported	DoY56a
rs138926794	9	90874959	G	C	0.0120168	0.38644	0.0827154	3e-06	5959	CAG-452 sp000434035 abundance in stool	TRUE	reported	DoY56a
rs117186187	10	129381313	A	G	0.0204082	0.295153	0.0636661	3.6e-06	5959	CAG-452 sp000434035 abundance in stool	TRUE	reported	DoY56a
rs72862367	11	10611905	T	A	0.089748	0.15513	0.0314898	8.4e-07	5959	CAG-452 sp000434035 abundance in stool	TRUE	reported	DoY56a
rs1715444	11	118145558	G	T	0.442879	-0.0837411	0.0180142	3.3e-06	5959	CAG-452 sp000434035 abundance in stool	TRUE	reported	DoY56a
rs59354680	12	92961831	A	G	0.0636013	0.174774	0.0366911	1.9e-06	5959	CAG-452 sp000434035 abundance in stool	TRUE	reported	DoY56a
rs12431642	14	22382358	G	A	0.269121	-0.089461	0.0201172	8.7e-06	5959	CAG-452 sp000434035 abundance in stool	TRUE	reported	DoY56a
rs8037071	15	66803291	C	A	0.251148	-0.0972068	0.0208866	3.3e-06	5959	CAG-452 sp000434035 abundance in stool	TRUE	reported	DoY56a
rs143155339	16	62592458	G	A	0.0295963	0.237405	0.0532986	8.4e-06	5959	CAG-452 sp000434035 abundance in stool	TRUE	reported	DoY56a
rs11149701	16	84946735	A	G	0.108286	0.135369	0.0293644	4e-06	5959	CAG-452 sp000434035 abundance in stool	TRUE	reported	DoY56a
rs12937830	17	68338167	C	T	0.075475	0.15813	0.0343259	4.1e-06	5959	CAG-452 sp000434035 abundance in stool	TRUE	reported	DoY56a
rs17797837	18	24268785	T	C	0.138491	0.120186	0.0262205	4.6e-06	5959	CAG-452 sp000434035 abundance in stool	TRUE	reported	DoY56a
rs6566292	18	67538713	G	A	0.368847	-0.0878332	0.0186653	2.5e-06	5959	CAG-452 sp000434035 abundance in stool	TRUE	reported	DoY56a
rs77600851	18	70940747	A	T	0.0581809	-0.17728	0.0384909	4.1e-06	5959	CAG-452 sp000434035 abundance in stool	TRUE	reported	DoY56a
rs7538105	1	7071276	A	T	0.37677	0.0472405	0.0102766	4.3e-06	5959	CAG-465 sp000433135 abundance in stool	TRUE	reported	s6bTeo
rs10187450	2	141931247	G	A	0.0464195	0.106596	0.023585	6.2e-06	5959	CAG-465 sp000433135 abundance in stool	TRUE	reported	s6bTeo
rs80223027	2	201886254	T	C	0.0493858	0.10185	0.0226755	7.1e-06	5959	CAG-465 sp000433135 abundance in stool	TRUE	reported	s6bTeo
rs13072510	3	32581041	A	G	0.268895	0.0500718	0.011146	7e-06	5959	CAG-465 sp000433135 abundance in stool	TRUE	reported	s6bTeo
rs113441737	3	46722730	A	G	0.068306	-0.0880091	0.0195255	6.6e-06	5959	CAG-465 sp000433135 abundance in stool	TRUE	reported	s6bTeo
rs3135941	3	48466268	C	T	0.139194	-0.0628578	0.0141657	9.1e-06	5959	CAG-465 sp000433135 abundance in stool	TRUE	reported	s6bTeo
rs77244071	3	115007837	A	G	0.036272	0.152552	0.0266238	1e-08	5959	CAG-465 sp000433135 abundance in stool	TRUE	reported	s6bTeo
rs17216347	3	123001761	A	G	0.0936207	-0.0831109	0.0171059	1.2e-06	5959	CAG-465 sp000433135 abundance in stool	TRUE	reported	s6bTeo
rs4834755	4	119146089	G	A	0.0472143	0.109182	0.0231276	2.3e-06	5959	CAG-465 sp000433135 abundance in stool	TRUE	reported	s6bTeo
rs115771335	5	172129185	T	C	0.011722	0.211903	0.0455675	3.3e-06	5959	CAG-465 sp000433135 abundance in stool	TRUE	reported	s6bTeo
rs9349718	6	54537705	T	G	0.0491184	0.111338	0.0226496	8.8e-07	5959	CAG-465 sp000433135 abundance in stool	TRUE	reported	s6bTeo
rs34659627	7	155236419	G	C	0.0624348	-0.091	0.0205014	9e-06	5959	CAG-465 sp000433135 abundance in stool	TRUE	reported	s6bTeo
rs75419746	8	57063756	T	C	0.0168663	0.174241	0.0383455	5.5e-06	5959	CAG-465 sp000433135 abundance in stool	TRUE	reported	s6bTeo
rs4552980	9	75918438	G	A	0.237894	0.0556067	0.0117182	2.1e-06	5959	CAG-465 sp000433135 abundance in stool	TRUE	reported	s6bTeo
rs1519423	11	23553838	T	C	0.489345	-0.0444795	0.00997748	8.3e-06	5959	CAG-465 sp000433135 abundance in stool	TRUE	reported	s6bTeo
rs150640661	12	77684802	T	C	0.0126326	0.198356	0.0442497	7.4e-06	5959	CAG-465 sp000433135 abundance in stool	TRUE	reported	s6bTeo
rs61254002	12	89273229	C	T	0.115444	-0.0705381	0.0155626	5.8e-06	5959	CAG-465 sp000433135 abundance in stool	TRUE	reported	s6bTeo
rs8037071	15	66803291	C	A	0.251148	-0.0567707	0.0115609	9.1e-07	5959	CAG-465 sp000433135 abundance in stool	TRUE	reported	s6bTeo
rs78003791	16	66070654	A	C	0.0576329	-0.103897	0.0215065	1.4e-06	5959	CAG-465 sp000433135 abundance in stool	TRUE	reported	s6bTeo
rs138944693	17	8626394	T	C	0.0203204	-0.157083	0.0349566	7e-06	5959	CAG-465 sp000433135 abundance in stool	TRUE	reported	s6bTeo
rs72859865	17	70892568	A	T	0.143457	0.0638666	0.0142435	7.3e-06	5959	CAG-465 sp000433135 abundance in stool	TRUE	reported	s6bTeo
rs5768869	22	46515579	G	C	0.270505	-0.0514964	0.0114612	7e-06	5959	CAG-465 sp000433135 abundance in stool	TRUE	reported	s6bTeo
rs139783923	1	150412392	A	G	0.0259028	0.213792	0.045467	2.6e-06	5959	CAG-475 abundance in stool	TRUE	reported	9OKmnG
rs10181084	2	6294568	T	C	0.0925419	0.12454	0.0250009	6.3e-07	5959	CAG-475 abundance in stool	TRUE	reported	9OKmnG
rs76762645	3	146873041	T	C	0.0614139	0.140586	0.0301868	3.2e-06	5959	CAG-475 abundance in stool	TRUE	reported	9OKmnG
rs1158673	4	14377024	T	C	0.0772269	0.121745	0.027153	7.3e-06	5959	CAG-475 abundance in stool	TRUE	reported	9OKmnG
rs140668348	4	67838367	C	T	0.0189713	0.252582	0.0530574	1.9e-06	5959	CAG-475 abundance in stool	TRUE	reported	9OKmnG
rs141048685	4	68869164	G	T	0.018391	0.249271	0.0536184	3.3e-06	5959	CAG-475 abundance in stool	TRUE	reported	9OKmnG
rs114900215	4	71082901	C	T	0.0203011	0.272283	0.0506561	7.7e-08	5959	CAG-475 abundance in stool	TRUE	reported	9OKmnG
rs13167538	5	179641191	T	C	0.171384	0.0916143	0.0193745	2.3e-06	5959	CAG-475 abundance in stool	TRUE	reported	9OKmnG
rs12533035	7	140358576	A	G	0.0344037	0.176471	0.0397109	8.8e-06	5959	CAG-475 abundance in stool	TRUE	reported	9OKmnG
rs112455777	8	25654004	G	C	0.0102386	0.323529	0.0721376	7.3e-06	5959	CAG-475 abundance in stool	TRUE	reported	9OKmnG
rs71510287	9	89049343	G	A	0.101549	0.108747	0.0238924	5.3e-06	5959	CAG-475 abundance in stool	TRUE	reported	9OKmnG
rs61738476	9	124856473	T	C	0.0272972	0.2027	0.0442345	4.6e-06	5959	CAG-475 abundance in stool	TRUE	reported	9OKmnG
rs1975417	10	3464499	A	C	0.394741	0.0688068	0.0148063	3.4e-06	5959	CAG-475 abundance in stool	TRUE	reported	9OKmnG
rs17012415	12	84788974	G	T	0.0193896	0.244064	0.0525947	3.5e-06	5959	CAG-475 abundance in stool	TRUE	reported	9OKmnG
rs77389395	13	71017673	C	T	0.0494866	0.158799	0.0336312	2.3e-06	5959	CAG-475 abundance in stool	TRUE	reported	9OKmnG
rs2351243	13	90931840	T	C	0.0408969	0.187212	0.0356821	1.5e-07	5959	CAG-475 abundance in stool	TRUE	reported	9OKmnG
rs17605038	17	47224732	A	G	0.120271	0.101779	0.0222164	4.6e-06	5959	CAG-475 abundance in stool	TRUE	reported	9OKmnG
rs72874798	18	24515947	T	C	0.0211031	-0.23082	0.0504788	4.8e-06	5959	CAG-475 abundance in stool	TRUE	reported	9OKmnG
rs12607917	18	62428753	C	T	0.325267	0.0708525	0.0156095	5.7e-06	5959	CAG-475 abundance in stool	TRUE	reported	9OKmnG
rs1076819	21	34343859	A	G	0.297523	-0.0757114	0.0157439	1.5e-06	5959	CAG-475 abundance in stool	TRUE	reported	9OKmnG
rs115514255	1	39013998	G	A	0.0184654	0.148461	0.0326438	5.4e-06	5959	CAG-488 abundance in stool	TRUE	reported	ITEpwF
rs6759326	2	223165082	G	A	0.0193277	0.141864	0.0317173	7.7e-06	5959	CAG-488 abundance in stool	TRUE	reported	ITEpwF
rs72982525	2	230044639	G	C	0.250297	0.0449814	0.0100409	7.5e-06	5959	CAG-488 abundance in stool	TRUE	reported	ITEpwF
rs1878712	2	230664507	G	C	0.10426	0.0663745	0.0144023	4.1e-06	5959	CAG-488 abundance in stool	TRUE	reported	ITEpwF
rs4832741	4	37895064	C	T	0.0144695	0.18808	0.036908	3.5e-07	5959	CAG-488 abundance in stool	TRUE	reported	ITEpwF
rs74742959	4	62967722	C	T	0.0163921	0.156608	0.0343182	5e-06	5959	CAG-488 abundance in stool	TRUE	reported	ITEpwF
rs56123654	4	95783233	A	T	0.0559388	0.0850057	0.0189865	7.6e-06	5959	CAG-488 abundance in stool	TRUE	reported	ITEpwF
rs4867146	5	28398039	G	A	0.476738	0.0419499	0.00891587	2.5e-06	5959	CAG-488 abundance in stool	TRUE	reported	ITEpwF
rs146065830	5	30082575	G	A	0.0571598	-0.0908644	0.0189684	1.7e-06	5959	CAG-488 abundance in stool	TRUE	reported	ITEpwF
rs1187129	6	34272212	A	G	0.0208895	0.137117	0.030916	9.2e-06	5959	CAG-488 abundance in stool	TRUE	reported	ITEpwF
rs111937842	6	107133484	A	G	0.0494691	0.0976482	0.0201835	1.3e-06	5959	CAG-488 abundance in stool	TRUE	reported	ITEpwF
rs149764273	7	40109909	A	G	0.0181391	0.156817	0.0328809	1.8e-06	5959	CAG-488 abundance in stool	TRUE	reported	ITEpwF
rs113919014	7	138192276	C	G	0.108984	-0.0635493	0.0142637	8.4e-06	5959	CAG-488 abundance in stool	TRUE	reported	ITEpwF
rs151142495	8	97240201	G	A	0.0292383	0.126637	0.0256587	8e-07	5959	CAG-488 abundance in stool	TRUE	reported	ITEpwF
rs11166846	8	134897432	T	A	0.0876072	-0.0762803	0.0154652	8.1e-07	5959	CAG-488 abundance in stool	TRUE	reported	ITEpwF
rs7865493	9	18030815	A	G	0.421536	-0.041319	0.00888611	3.3e-06	5959	CAG-488 abundance in stool	TRUE	reported	ITEpwF
rs117377062	9	69270060	C	G	0.0178871	0.147687	0.0332452	8.9e-06	5959	CAG-488 abundance in stool	TRUE	reported	ITEpwF
rs6560686	10	132223602	A	G	0.413489	-0.0406281	0.00916769	9.4e-06	5959	CAG-488 abundance in stool	TRUE	reported	ITEpwF
rs16934406	11	17575719	G	A	0.231412	0.0460806	0.0104281	9.9e-06	5959	CAG-488 abundance in stool	TRUE	reported	ITEpwF
rs12230632	12	24668532	T	A	0.0174702	0.177425	0.0336967	1.4e-07	5959	CAG-488 abundance in stool	TRUE	reported	ITEpwF
rs473988	12	100962310	C	G	0.346448	-0.041188	0.00906789	5.6e-06	5959	CAG-488 abundance in stool	TRUE	reported	ITEpwF
rs73157112	13	29722925	T	C	0.211551	0.0493966	0.0107413	4.3e-06	5959	CAG-488 abundance in stool	TRUE	reported	ITEpwF
rs41423849	14	33335281	G	T	0.132079	0.0600328	0.0130155	4e-06	5959	CAG-488 abundance in stool	TRUE	reported	ITEpwF
rs8041680	15	25858946	A	C	0.113236	0.0644269	0.0139471	3.8e-06	5959	CAG-488 abundance in stool	TRUE	reported	ITEpwF
rs117187864	16	24103899	A	G	0.0424842	0.101619	0.021826	3.2e-06	5959	CAG-488 abundance in stool	TRUE	reported	ITEpwF
rs7218444	17	13889758	T	A	0.135913	0.0582621	0.0126299	4e-06	5959	CAG-488 abundance in stool	TRUE	reported	ITEpwF
rs116935190	18	78637289	G	A	0.0151924	0.158357	0.0355026	8.2e-06	5959	CAG-488 abundance in stool	TRUE	reported	ITEpwF
rs73083219	20	2837702	T	C	0.0469151	-0.10137	0.0210652	1.5e-06	5959	CAG-488 abundance in stool	TRUE	reported	ITEpwF
rs12480506	20	16260771	G	A	0.317944	0.044758	0.00935509	1.7e-06	5959	CAG-488 abundance in stool	TRUE	reported	ITEpwF
rs6132204	20	19445515	T	C	0.0133501	0.186843	0.0380567	9.1e-07	5959	CAG-488 abundance in stool	TRUE	reported	ITEpwF
rs58805802	21	42592609	A	G	0.103189	-0.0663434	0.0143717	3.9e-06	5959	CAG-488 abundance in stool	TRUE	reported	ITEpwF
rs116028041	1	110489643	G	A	0.0117577	0.543421	0.119403	5.3e-06	5959	CAG-495 abundance in stool	TRUE	reported	YY4ZcG
rs80159981	1	162362578	C	T	0.158112	-0.157646	0.0350106	6.7e-06	5959	CAG-495 abundance in stool	TRUE	reported	YY4ZcG
rs113013648	2	9202892	T	A	0.0122342	0.560109	0.117182	1.8e-06	5959	CAG-495 abundance in stool	TRUE	reported	YY4ZcG
rs34774931	2	30889352	A	C	0.0265434	0.361298	0.0804288	7.1e-06	5959	CAG-495 abundance in stool	TRUE	reported	YY4ZcG
rs75695257	2	145224306	T	C	0.0561216	0.264603	0.0550397	1.5e-06	5959	CAG-495 abundance in stool	TRUE	reported	YY4ZcG
rs62175497	2	217498107	T	G	0.0862069	0.202179	0.0454309	8.6e-06	5959	CAG-495 abundance in stool	TRUE	reported	YY4ZcG
rs77454822	3	5123291	A	G	0.0138982	0.523822	0.109447	1.7e-06	5959	CAG-495 abundance in stool	TRUE	reported	YY4ZcG
rs12493471	3	45910186	T	C	0.374258	-0.122548	0.0263857	3.4e-06	5959	CAG-495 abundance in stool	TRUE	reported	YY4ZcG
rs76359118	3	64794130	A	G	0.263746	-0.129997	0.0292012	8.5e-06	5959	CAG-495 abundance in stool	TRUE	reported	YY4ZcG
rs114928387	4	38378593	T	C	0.0132974	0.517362	0.111611	3.6e-06	5959	CAG-495 abundance in stool	TRUE	reported	YY4ZcG
rs72641611	4	66262817	A	G	0.0115107	0.591071	0.119453	7.5e-07	5959	CAG-495 abundance in stool	TRUE	reported	YY4ZcG
rs10821366	9	94554948	A	G	0.0538071	-0.261025	0.0558978	3e-06	5959	CAG-495 abundance in stool	TRUE	reported	YY4ZcG
rs12768988	10	34154195	T	C	0.0417577	0.297085	0.0630759	2.5e-06	5959	CAG-495 abundance in stool	TRUE	reported	YY4ZcG
rs17231392	10	63979297	T	G	0.042931	0.284087	0.0636432	8.1e-06	5959	CAG-495 abundance in stool	TRUE	reported	YY4ZcG
rs77765190	10	108078991	A	G	0.046494	0.286723	0.0608523	2.5e-06	5959	CAG-495 abundance in stool	TRUE	reported	YY4ZcG
rs139456652	11	6300702	A	G	0.0561847	0.325307	0.0563893	8e-09	5959	CAG-495 abundance in stool	TRUE	reported	YY4ZcG
rs371827486	11	116405579	C	G	0.0145211	0.489142	0.107415	5.3e-06	5959	CAG-495 abundance in stool	TRUE	reported	YY4ZcG
rs11067315	12	114852146	T	C	0.0236771	0.384875	0.0841728	4.8e-06	5959	CAG-495 abundance in stool	TRUE	reported	YY4ZcG
rs118179413	14	95270113	A	G	0.0226012	-0.398467	0.0862213	3.8e-06	5959	CAG-495 abundance in stool	TRUE	reported	YY4ZcG
rs80152381	14	101821648	A	G	0.0665114	-0.29119	0.0515222	1.6e-08	5959	CAG-495 abundance in stool	TRUE	reported	YY4ZcG
rs10775199	15	68777728	G	C	0.0987987	0.197044	0.0438253	6.9e-06	5959	CAG-495 abundance in stool	TRUE	reported	YY4ZcG
rs2715794	15	96764277	T	G	0.16257	0.155781	0.0350946	9e-06	5959	CAG-495 abundance in stool	TRUE	reported	YY4ZcG
rs112523142	16	88870427	A	C	0.0258665	0.372677	0.0808058	4e-06	5959	CAG-495 abundance in stool	TRUE	reported	YY4ZcG
rs141882852	16	89526762	T	C	0.0243738	0.401534	0.0825915	1.2e-06	5959	CAG-495 abundance in stool	TRUE	reported	YY4ZcG
rs10420467	19	16019048	C	G	0.453945	-0.113573	0.0255936	9.1e-06	5959	CAG-495 abundance in stool	TRUE	reported	YY4ZcG
rs184205522	1	108989099	T	C	0.0281371	0.0990565	0.0202269	9.7e-07	5959	CAG-510 sp002432425 abundance in stool	TRUE	reported	RibekL
rs12132533	1	109932930	G	A	0.113161	-0.0476915	0.0107258	8.7e-06	5959	CAG-510 sp002432425 abundance in stool	TRUE	reported	RibekL
rs17786990	2	162617092	A	T	0.0464643	0.0770972	0.0160659	1.6e-06	5959	CAG-510 sp002432425 abundance in stool	TRUE	reported	RibekL
rs2215598	2	229043529	T	C	0.0442478	0.0725369	0.0163064	8.7e-06	5959	CAG-510 sp002432425 abundance in stool	TRUE	reported	RibekL
rs59842423	3	72950768	T	C	0.0525697	0.0740952	0.0147178	4.8e-07	5959	CAG-510 sp002432425 abundance in stool	TRUE	reported	RibekL
rs35839248	5	166686586	C	T	0.432674	0.0300246	0.00679116	9.8e-06	5959	CAG-510 sp002432425 abundance in stool	TRUE	reported	RibekL
rs1812215	8	104331661	G	A	0.482447	0.0311778	0.00672834	3.6e-06	5959	CAG-510 sp002432425 abundance in stool	TRUE	reported	RibekL
rs117978519	8	111015708	T	G	0.104422	0.0564662	0.0110867	3.5e-07	5959	CAG-510 sp002432425 abundance in stool	TRUE	reported	RibekL
rs7854342	9	12095671	C	G	0.0721006	0.0592702	0.0130692	5.8e-06	5959	CAG-510 sp002432425 abundance in stool	TRUE	reported	RibekL
rs7851238	9	90410531	C	T	0.224755	0.0419583	0.00802161	1.7e-07	5959	CAG-510 sp002432425 abundance in stool	TRUE	reported	RibekL
rs62031659	16	9287747	T	C	0.0328296	0.0876899	0.0187834	3e-06	5959	CAG-510 sp002432425 abundance in stool	TRUE	reported	RibekL
rs141756015	17	47691267	C	T	0.0154752	0.130511	0.0270442	1.4e-06	5959	CAG-510 sp002432425 abundance in stool	TRUE	reported	RibekL
rs118085604	17	64978369	G	T	0.071982	0.0594924	0.0133713	8.6e-06	5959	CAG-510 sp002432425 abundance in stool	TRUE	reported	RibekL
rs2081529	18	22095901	A	G	0.303129	0.0356555	0.00740757	1.5e-06	5959	CAG-510 sp002432425 abundance in stool	TRUE	reported	RibekL
rs59372439	19	384517	T	C	0.283994	-0.0343139	0.00747532	4.4e-06	5959	CAG-510 sp002432425 abundance in stool	TRUE	reported	RibekL
rs55714539	19	18096587	C	A	0.384378	-0.0313396	0.00697599	7e-06	5959	CAG-510 sp002432425 abundance in stool	TRUE	reported	RibekL
rs11905481	20	17550725	A	G	0.0579036	0.0647565	0.0142745	5.7e-06	5959	CAG-510 sp002432425 abundance in stool	TRUE	reported	RibekL
rs71317611	21	15316779	C	A	0.0297589	0.0925923	0.0196814	2.5e-06	5959	CAG-510 sp002432425 abundance in stool	TRUE	reported	RibekL
rs9977670	21	25350118	A	G	0.0234336	0.129175	0.0222673	6.6e-09	5959	CAG-510 sp002432425 abundance in stool	TRUE	reported	RibekL
rs73903450	21	41606802	T	A	0.0637842	0.0656794	0.014015	2.8e-06	5959	CAG-510 sp002432425 abundance in stool	TRUE	reported	RibekL
rs7531221	1	1517993	G	A	0.380346	-0.0769419	0.0170657	6.5e-06	5959	CAG-552 abundance in stool	TRUE	reported	Fi3utb
rs7520853	1	178057159	C	T	0.282151	0.0820368	0.0181888	6.5e-06	5959	CAG-552 abundance in stool	TRUE	reported	Fi3utb
rs823165	1	231633700	A	T	0.378362	-0.0748667	0.0165783	6.3e-06	5959	CAG-552 abundance in stool	TRUE	reported	Fi3utb
rs75859591	2	127481652	C	T	0.0330022	0.208071	0.0455038	4.8e-06	5959	CAG-552 abundance in stool	TRUE	reported	Fi3utb
rs62158858	2	136303082	A	G	0.047173	0.174603	0.0379318	4.2e-06	5959	CAG-552 abundance in stool	TRUE	reported	Fi3utb
rs77709254	3	188629034	T	G	0.00994773	0.367184	0.0818913	7.3e-06	5959	CAG-552 abundance in stool	TRUE	reported	Fi3utb
rs10515114	5	71718007	G	A	0.0658537	0.146351	0.0327231	7.7e-06	5959	CAG-552 abundance in stool	TRUE	reported	Fi3utb
rs2518210	6	101907892	A	G	0.0109225	0.347936	0.0776237	7.4e-06	5959	CAG-552 abundance in stool	TRUE	reported	Fi3utb
rs4556017	7	100989509	C	T	0.178173	0.0961711	0.0211244	5.3e-06	5959	CAG-552 abundance in stool	TRUE	reported	Fi3utb
rs4725984	7	150971426	T	C	0.308791	0.0810388	0.0174319	3.3e-06	5959	CAG-552 abundance in stool	TRUE	reported	Fi3utb
rs10738778	9	2773573	T	C	0.208698	-0.0977784	0.0201046	1.2e-06	5959	CAG-552 abundance in stool	TRUE	reported	Fi3utb
rs35515607	9	3018435	C	A	0.363683	-0.106747	0.016886	2.6e-10	5959	CAG-552 abundance in stool	TRUE	reported	Fi3utb
rs6560569	9	76956664	C	A	0.392655	0.079506	0.0170176	3e-06	5959	CAG-552 abundance in stool	TRUE	reported	Fi3utb
rs62572809	9	80572325	A	G	0.0724747	-0.148944	0.0310931	1.7e-06	5959	CAG-552 abundance in stool	TRUE	reported	Fi3utb
rs2231409	9	132887754	A	G	0.0204511	0.263614	0.0566243	3.2e-06	5959	CAG-552 abundance in stool	TRUE	reported	Fi3utb
rs2796566	10	42853071	G	T	0.255085	0.0830046	0.0185345	7.5e-06	5959	CAG-552 abundance in stool	TRUE	reported	Fi3utb
rs71460754	12	126976503	T	C	0.0600272	0.158994	0.0339875	2.9e-06	5959	CAG-552 abundance in stool	TRUE	reported	Fi3utb
rs6486512	12	130001956	T	C	0.430991	0.0743985	0.0163342	5.2e-06	5959	CAG-552 abundance in stool	TRUE	reported	Fi3utb
rs74780291	14	35344296	A	G	0.046623	0.172387	0.0385769	7.9e-06	5959	CAG-552 abundance in stool	TRUE	reported	Fi3utb
rs12882898	14	61062783	T	C	0.112122	0.11634	0.0256749	5.9e-06	5959	CAG-552 abundance in stool	TRUE	reported	Fi3utb
rs1673061	16	20642462	A	G	0.0822976	0.13397	0.0295206	5.7e-06	5959	CAG-552 abundance in stool	TRUE	reported	Fi3utb
rs11671426	19	47794651	A	G	0.0319024	0.203928	0.0460417	9.5e-06	5959	CAG-552 abundance in stool	TRUE	reported	Fi3utb
rs2327592	20	12030940	G	A	0.072732	0.154564	0.0315733	9.8e-07	5959	CAG-552 abundance in stool	TRUE	reported	Fi3utb
rs149099762	21	46155810	T	C	0.0282624	-0.219921	0.0489676	7.1e-06	5959	CAG-552 abundance in stool	TRUE	reported	Fi3utb
rs112118500	1	40855987	T	C	0.0113445	0.17189	0.0374548	4.4e-06	5959	CAG-632 abundance in stool	TRUE	reported	PXTLPV
rs41289412	1	60970192	G	A	0.0230341	0.120655	0.0267052	6.2e-06	5959	CAG-632 abundance in stool	TRUE	reported	PXTLPV
rs17460748	1	79847447	A	G	0.01073	0.174586	0.0387725	6.7e-06	5959	CAG-632 abundance in stool	TRUE	reported	PXTLPV
rs142770894	2	50856406	A	C	0.0152203	0.144447	0.032329	7.9e-06	5959	CAG-632 abundance in stool	TRUE	reported	PXTLPV
rs79917889	2	158071697	G	C	0.0218892	0.123174	0.0273709	6.8e-06	5959	CAG-632 abundance in stool	TRUE	reported	PXTLPV
rs17069536	3	63958993	C	A	0.0347607	0.104685	0.0218903	1.7e-06	5959	CAG-632 abundance in stool	TRUE	reported	PXTLPV
rs28478818	3	139680014	C	T	0.0357865	0.103417	0.0215129	1.5e-06	5959	CAG-632 abundance in stool	TRUE	reported	PXTLPV
rs13088424	3	188556500	G	A	0.20716	0.0491028	0.0100035	9.2e-07	5959	CAG-632 abundance in stool	TRUE	reported	PXTLPV
rs57016611	3	194467463	T	C	0.0120074	0.168659	0.0368216	4.6e-06	5959	CAG-632 abundance in stool	TRUE	reported	PXTLPV
rs4861347	4	40972019	A	G	0.273323	0.0399307	0.00893461	7.9e-06	5959	CAG-632 abundance in stool	TRUE	reported	PXTLPV
rs144023156	4	135412409	A	G	0.0126933	0.178213	0.0357358	6.1e-07	5959	CAG-632 abundance in stool	TRUE	reported	PXTLPV
rs77364580	4	139513593	G	C	0.0160013	0.151427	0.0316642	1.7e-06	5959	CAG-632 abundance in stool	TRUE	reported	PXTLPV
rs11960927	5	29613192	C	G	0.136209	0.0636327	0.0117444	6e-08	5959	CAG-632 abundance in stool	TRUE	reported	PXTLPV
rs117009016	7	41179106	T	C	0.0107437	0.176202	0.0390218	6.3e-06	5959	CAG-632 abundance in stool	TRUE	reported	PXTLPV
rs77448792	7	55422589	A	G	0.0124495	0.17487	0.0360513	1.2e-06	5959	CAG-632 abundance in stool	TRUE	reported	PXTLPV
rs10261794	7	98717303	T	C	0.379319	0.0370809	0.00833765	8.7e-06	5959	CAG-632 abundance in stool	TRUE	reported	PXTLPV
rs147723189	9	25224592	A	T	0.027265	0.128066	0.0247745	2.4e-07	5959	CAG-632 abundance in stool	TRUE	reported	PXTLPV
rs141091864	10	89132661	C	T	0.0568776	0.0799979	0.0172152	3.4e-06	5959	CAG-632 abundance in stool	TRUE	reported	PXTLPV
rs117661967	11	34573299	T	C	0.0122198	0.173264	0.0363606	1.9e-06	5959	CAG-632 abundance in stool	TRUE	reported	PXTLPV
rs148564887	11	60917739	A	G	0.0283592	0.113817	0.0242666	2.7e-06	5959	CAG-632 abundance in stool	TRUE	reported	PXTLPV
rs7958254	12	115932627	A	G	0.0334788	0.125891	0.0222053	1.4e-08	5959	CAG-632 abundance in stool	TRUE	reported	PXTLPV
rs148993002	14	95693912	A	G	0.0221157	0.131152	0.0271703	1.4e-06	5959	CAG-632 abundance in stool	TRUE	reported	PXTLPV
rs7177816	15	29614108	A	G	0.0365895	0.0969825	0.0214867	6.4e-06	5959	CAG-632 abundance in stool	TRUE	reported	PXTLPV
rs4775703	15	47699318	G	C	0.219452	-0.0452451	0.00969234	3e-06	5959	CAG-632 abundance in stool	TRUE	reported	PXTLPV
rs186192521	16	1389691	T	G	0.0118587	0.185837	0.0366129	3.9e-07	5959	CAG-632 abundance in stool	TRUE	reported	PXTLPV
rs71389139	16	85654640	T	C	0.0118044	0.167023	0.0373069	7.6e-06	5959	CAG-632 abundance in stool	TRUE	reported	PXTLPV
rs116878049	16	86062774	T	A	0.0135227	0.179187	0.0349927	3e-07	5959	CAG-632 abundance in stool	TRUE	reported	PXTLPV
rs1442828	17	56598091	T	C	0.376972	0.0392205	0.00836634	2.8e-06	5959	CAG-632 abundance in stool	TRUE	reported	PXTLPV
rs75821794	19	435141	G	C	0.023569	0.120836	0.0263521	4.5e-06	5959	CAG-632 abundance in stool	TRUE	reported	PXTLPV
rs117897361	19	47900750	A	G	0.0679653	0.0726281	0.0157537	4e-06	5959	CAG-632 abundance in stool	TRUE	reported	PXTLPV
rs59929172	19	52992390	G	A	0.0501947	0.08372	0.018336	5e-06	5959	CAG-632 abundance in stool	TRUE	reported	PXTLPV
rs73171545	22	44607229	A	G	0.11437	-0.0577327	0.0125443	4.2e-06	5959	CAG-632 abundance in stool	TRUE	reported	PXTLPV
rs2239560	1	9244672	A	G	0.181994	0.0523483	0.0117804	8.8e-06	5959	CAG-698 abundance in stool	TRUE	reported	JLTPBS
rs61768272	1	44035078	C	A	0.0291872	0.121159	0.026924	6.8e-06	5959	CAG-698 abundance in stool	TRUE	reported	JLTPBS
rs2436180	1	174653187	A	G	0.0129783	0.189207	0.0404637	2.9e-06	5959	CAG-698 abundance in stool	TRUE	reported	JLTPBS
rs59302213	2	173438261	G	T	0.136364	0.0629038	0.0133982	2.7e-06	5959	CAG-698 abundance in stool	TRUE	reported	JLTPBS
rs62245631	3	9729061	A	G	0.0223368	0.15487	0.0310931	6.3e-07	5959	CAG-698 abundance in stool	TRUE	reported	JLTPBS
rs116380795	4	90087506	C	T	0.0177912	0.17853	0.0344908	2.3e-07	5959	CAG-698 abundance in stool	TRUE	reported	JLTPBS
rs9995265	4	108858439	T	C	0.24423	0.0487691	0.0107332	5.5e-06	5959	CAG-698 abundance in stool	TRUE	reported	JLTPBS
rs13109297	4	133535510	A	G	0.12273	-0.0716012	0.0139717	3e-07	5959	CAG-698 abundance in stool	TRUE	reported	JLTPBS
rs113207137	4	138633395	T	C	0.0453063	0.103665	0.0220473	2.6e-06	5959	CAG-698 abundance in stool	TRUE	reported	JLTPBS
rs112021845	4	188068132	T	C	0.0184157	0.159943	0.0337907	2.2e-06	5959	CAG-698 abundance in stool	TRUE	reported	JLTPBS
rs4704062	5	73170549	T	C	0.0902754	-0.0712519	0.0158904	7.3e-06	5959	CAG-698 abundance in stool	TRUE	reported	JLTPBS
rs192285194	5	160994479	G	A	0.0293028	0.126042	0.0270106	3.1e-06	5959	CAG-698 abundance in stool	TRUE	reported	JLTPBS
rs139868657	6	50101916	C	G	0.0150699	0.167804	0.0376156	8.2e-06	5959	CAG-698 abundance in stool	TRUE	reported	JLTPBS
rs11771779	7	142514380	T	C	0.0240409	0.134401	0.0297506	6.3e-06	5959	CAG-698 abundance in stool	TRUE	reported	JLTPBS
rs11136480	8	277897	T	C	0.311446	0.0519496	0.009844	1.3e-07	5959	CAG-698 abundance in stool	TRUE	reported	JLTPBS
rs34151877	9	14270441	C	T	0.0281034	0.124791	0.0277093	6.7e-06	5959	CAG-698 abundance in stool	TRUE	reported	JLTPBS
rs377030457	9	43048076	T	C	0.000182183	2.16927	0.350429	6e-10	5959	CAG-698 abundance in stool	TRUE	reported	JLTPBS
rs60183000	9	75683737	C	T	0.0132639	0.184984	0.0399864	3.7e-06	5959	CAG-698 abundance in stool	TRUE	reported	JLTPBS
rs7044085	9	87764985	C	G	0.0336652	0.120457	0.0250798	1.6e-06	5959	CAG-698 abundance in stool	TRUE	reported	JLTPBS
rs72923982	11	57425764	T	C	0.0212121	0.145042	0.031493	4.1e-06	5959	CAG-698 abundance in stool	TRUE	reported	JLTPBS
rs12426418	12	132107949	C	T	0.24584	0.0492945	0.0106651	3.8e-06	5959	CAG-698 abundance in stool	TRUE	reported	JLTPBS
rs117469198	13	75423100	T	A	0.0120047	0.191561	0.0419803	5e-06	5959	CAG-698 abundance in stool	TRUE	reported	JLTPBS
rs6500835	16	6792804	A	G	0.433494	0.0420245	0.00922972	5.3e-06	5959	CAG-698 abundance in stool	TRUE	reported	JLTPBS
rs79906173	16	63117601	T	C	0.0682603	0.0853566	0.0182159	2.8e-06	5959	CAG-698 abundance in stool	TRUE	reported	JLTPBS
rs200696386	22	21388391	T	C	0.0314493	0.131218	0.0264848	7.3e-07	5959	CAG-698 abundance in stool	TRUE	reported	JLTPBS
rs17533177	22	23268613	T	C	0.0139123	0.182126	0.0391103	3.2e-06	5959	CAG-698 abundance in stool	TRUE	reported	JLTPBS
rs922903	2	48115234	T	C	0.437595	-0.0765264	0.0168783	5.8e-06	5959	CAG-81 sp000435795 abundance in stool	TRUE	reported	aYtZi3
rs1439061	2	81598306	A	G	0.171968	-0.100773	0.0225134	7.6e-06	5959	CAG-81 sp000435795 abundance in stool	TRUE	reported	aYtZi3
rs62162757	2	85429665	A	C	0.328104	0.0818321	0.0180904	6.1e-06	5959	CAG-81 sp000435795 abundance in stool	TRUE	reported	aYtZi3
rs3940549	2	135381057	G	A	0.421891	-0.151222	0.0172948	2.3e-18	5959	CAG-81 sp000435795 abundance in stool	TRUE	reported	aYtZi3
rs34892180	3	4959463	C	G	0.119976	0.123142	0.0262629	2.7e-06	5959	CAG-81 sp000435795 abundance in stool	TRUE	reported	aYtZi3
rs6837328	4	98467776	C	A	0.386037	-0.0786674	0.0175097	7e-06	5959	CAG-81 sp000435795 abundance in stool	TRUE	reported	aYtZi3
rs80191827	4	101784772	C	T	0.011128	0.361416	0.081214	8.6e-06	5959	CAG-81 sp000435795 abundance in stool	TRUE	reported	aYtZi3
rs7685346	4	102210895	T	C	0.326536	0.0847214	0.0179689	2.4e-06	5959	CAG-81 sp000435795 abundance in stool	TRUE	reported	aYtZi3
rs59677531	4	181343968	C	G	0.496551	-0.0815941	0.0169172	1.4e-06	5959	CAG-81 sp000435795 abundance in stool	TRUE	reported	aYtZi3
rs35026345	6	31394210	T	C	0.318743	-0.100796	0.018036	2.3e-08	5959	CAG-81 sp000435795 abundance in stool	TRUE	reported	aYtZi3
rs75676647	7	101707329	A	G	0.0121951	0.347618	0.0775827	7.4e-06	5959	CAG-81 sp000435795 abundance in stool	TRUE	reported	aYtZi3
rs113304312	8	76948760	G	A	0.0927214	0.132516	0.029174	5.6e-06	5959	CAG-81 sp000435795 abundance in stool	TRUE	reported	aYtZi3
rs4877754	9	83321403	G	A	0.376153	0.0877175	0.0175692	6e-07	5959	CAG-81 sp000435795 abundance in stool	TRUE	reported	aYtZi3
rs1265491	10	77169959	G	A	0.117592	0.142992	0.0263066	5.5e-08	5959	CAG-81 sp000435795 abundance in stool	TRUE	reported	aYtZi3
rs11027423	11	23664406	C	T	0.453339	-0.0819372	0.0175433	3e-06	5959	CAG-81 sp000435795 abundance in stool	TRUE	reported	aYtZi3
rs142216394	12	54137656	C	T	0.0139006	0.32228	0.0718858	7.4e-06	5959	CAG-81 sp000435795 abundance in stool	TRUE	reported	aYtZi3
rs9590885	13	30995245	G	A	0.0111168	0.35998	0.0804174	7.6e-06	5959	CAG-81 sp000435795 abundance in stool	TRUE	reported	aYtZi3
rs59998390	20	54206502	A	G	0.0582418	0.175963	0.0363376	1.3e-06	5959	CAG-81 sp000435795 abundance in stool	TRUE	reported	aYtZi3
rs6024262	20	55636644	C	A	0.212369	0.0929009	0.020937	9.1e-06	5959	CAG-81 sp000435795 abundance in stool	TRUE	reported	aYtZi3
rs116457960	1	153339791	C	T	0.0151134	-0.209653	0.0458942	4.9e-06	5959	CAG-822 abundance in stool	TRUE	reported	bMuIwT
rs111928254	1	164548921	A	G	0.0212065	-0.178019	0.039042	5.1e-06	5959	CAG-822 abundance in stool	TRUE	reported	bMuIwT
rs72722957	1	182325632	T	C	0.023894	0.167447	0.0362885	3.9e-06	5959	CAG-822 abundance in stool	TRUE	reported	bMuIwT
rs139345454	2	15720198	G	A	0.0186869	0.191577	0.0415799	4.1e-06	5959	CAG-822 abundance in stool	TRUE	reported	bMuIwT
rs13425414	2	68915135	C	G	0.140976	0.0930105	0.0160692	7.1e-09	5959	CAG-822 abundance in stool	TRUE	reported	bMuIwT
rs74775430	2	233095060	A	G	0.0545253	0.111309	0.0249721	8.3e-06	5959	CAG-822 abundance in stool	TRUE	reported	bMuIwT
rs13074296	3	107259680	G	A	0.385747	0.0527601	0.0117489	7.1e-06	5959	CAG-822 abundance in stool	TRUE	reported	bMuIwT
rs76703269	4	40411411	A	G	0.179768	0.0701146	0.0151408	3.6e-06	5959	CAG-822 abundance in stool	TRUE	reported	bMuIwT
rs35926619	5	85440010	A	G	0.0195831	0.18499	0.0406265	5.3e-06	5959	CAG-822 abundance in stool	TRUE	reported	bMuIwT
rs377014871	5	130819797	G	A	0.243911	0.0599352	0.013085	4.6e-06	5959	CAG-822 abundance in stool	TRUE	reported	bMuIwT
rs56309522	7	3448122	C	T	0.185786	0.0705075	0.0143064	8.3e-07	5959	CAG-822 abundance in stool	TRUE	reported	bMuIwT
rs4723822	7	39102013	T	C	0.288741	0.0622276	0.0123741	4.9e-07	5959	CAG-822 abundance in stool	TRUE	reported	bMuIwT
rs45558338	14	64430585	T	C	0.0841375	-0.0937875	0.0202444	3.6e-06	5959	CAG-822 abundance in stool	TRUE	reported	bMuIwT
rs75352192	15	79018818	T	G	0.166198	0.0689342	0.015368	7.3e-06	5959	CAG-822 abundance in stool	TRUE	reported	bMuIwT
rs71384477	16	20536929	C	T	0.46625	0.0581717	0.0114342	3.6e-07	5959	CAG-822 abundance in stool	TRUE	reported	bMuIwT
rs11078045	17	11918731	T	A	0.383178	-0.0531934	0.0117294	5.8e-06	5959	CAG-822 abundance in stool	TRUE	reported	bMuIwT
rs76550020	18	1065860	T	C	0.0875298	0.0879138	0.0198797	9.8e-06	5959	CAG-822 abundance in stool	TRUE	reported	bMuIwT
rs4797846	18	13952712	T	C	0.113106	0.0803375	0.0175723	4.8e-06	5959	CAG-822 abundance in stool	TRUE	reported	bMuIwT
rs140837056	18	54820375	A	G	0.0108568	0.250742	0.0543137	3.9e-06	5959	CAG-822 abundance in stool	TRUE	reported	bMuIwT
rs145745626	19	15537185	T	C	0.0304008	0.155869	0.0327066	1.9e-06	5959	CAG-822 abundance in stool	TRUE	reported	bMuIwT
rs117104462	19	50153445	T	C	0.0455785	0.128392	0.026868	1.8e-06	5959	CAG-822 abundance in stool	TRUE	reported	bMuIwT
rs62232590	22	35791143	T	G	0.0467674	-0.117693	0.02622	7.2e-06	5959	CAG-822 abundance in stool	TRUE	reported	bMuIwT
rs116457960	1	153339791	C	T	0.0151134	-0.187423	0.0419141	7.8e-06	5959	CAG-822 sp000432855 abundance in stool	TRUE	reported	FfUQWG
rs6695875	1	164555446	G	A	0.0212065	-0.174061	0.0356562	1.1e-06	5959	CAG-822 sp000432855 abundance in stool	TRUE	reported	FfUQWG
rs13425414	2	68915135	C	G	0.140976	0.0898691	0.0146766	9.2e-10	5959	CAG-822 sp000432855 abundance in stool	TRUE	reported	FfUQWG
rs115230611	2	150013241	C	T	0.0115869	0.210982	0.0476053	9.3e-06	5959	CAG-822 sp000432855 abundance in stool	TRUE	reported	FfUQWG
rs7627956	3	5395771	C	T	0.0780666	0.0867652	0.0190621	5.3e-06	5959	CAG-822 sp000432855 abundance in stool	TRUE	reported	FfUQWG
rs61337515	4	14735725	T	C	0.0407751	0.116489	0.0259914	7.4e-06	5959	CAG-822 sp000432855 abundance in stool	TRUE	reported	FfUQWG
rs76703269	4	40411411	A	G	0.179768	0.0676468	0.0138292	1e-06	5959	CAG-822 sp000432855 abundance in stool	TRUE	reported	FfUQWG
rs1439371	4	44579010	G	A	0.342266	0.0482207	0.0108231	8.4e-06	5959	CAG-822 sp000432855 abundance in stool	TRUE	reported	FfUQWG
rs2963265	5	1370717	T	C	0.488095	0.046984	0.0103181	5.3e-06	5959	CAG-822 sp000432855 abundance in stool	TRUE	reported	FfUQWG
rs12665513	6	68148465	T	C	0.0505892	0.103435	0.023405	9.9e-06	5959	CAG-822 sp000432855 abundance in stool	TRUE	reported	FfUQWG
rs10235617	7	3436698	A	G	0.179822	0.0671557	0.0132214	3.8e-07	5959	CAG-822 sp000432855 abundance in stool	TRUE	reported	FfUQWG
rs34792397	7	39106731	A	G	0.289226	0.0512859	0.0112846	5.5e-06	5959	CAG-822 sp000432855 abundance in stool	TRUE	reported	FfUQWG
rs6959565	7	140347436	C	T	0.175186	0.0619037	0.013622	5.5e-06	5959	CAG-822 sp000432855 abundance in stool	TRUE	reported	FfUQWG
rs11181773	12	42882460	G	A	0.290152	0.0510948	0.0112833	5.9e-06	5959	CAG-822 sp000432855 abundance in stool	TRUE	reported	FfUQWG
rs1241019	12	116377009	T	A	0.462756	0.0468619	0.0102493	4.8e-06	5959	CAG-822 sp000432855 abundance in stool	TRUE	reported	FfUQWG
rs8037071	15	66803291	C	A	0.251148	-0.0567817	0.0119422	2e-06	5959	CAG-822 sp000432855 abundance in stool	TRUE	reported	FfUQWG
rs4786675	16	5339450	C	T	0.0503108	0.103898	0.0233333	8.5e-06	5959	CAG-822 sp000432855 abundance in stool	TRUE	reported	FfUQWG
rs62033279	16	20636599	C	T	0.426595	0.0482736	0.010479	4.1e-06	5959	CAG-822 sp000432855 abundance in stool	TRUE	reported	FfUQWG
rs35643385	16	84649106	T	C	0.051596	0.104314	0.0230504	6e-06	5959	CAG-822 sp000432855 abundance in stool	TRUE	reported	FfUQWG
rs4822824	22	26941923	G	A	0.494143	0.0464221	0.0102662	6.1e-06	5959	CAG-822 sp000432855 abundance in stool	TRUE	reported	FfUQWG
rs5750184	22	35830469	C	G	0.0467674	-0.111324	0.0239467	3.3e-06	5959	CAG-822 sp000432855 abundance in stool	TRUE	reported	FfUQWG
rs4149368	6	3015664	T	A	0.0602652	0.201254	0.045343	9.1e-06	5959	CAG-83 sp000435555 abundance in stool	TRUE	reported	K2UANj
rs4712499	6	20447062	A	G	0.0335802	0.271776	0.0600224	6e-06	5959	CAG-83 sp000435555 abundance in stool	TRUE	reported	K2UANj
rs62440988	7	16629305	T	G	0.121822	-0.186582	0.0335039	2.6e-08	5959	CAG-83 sp000435555 abundance in stool	TRUE	reported	K2UANj
rs112609918	7	74013270	T	A	0.0871359	0.176512	0.0379789	3.4e-06	5959	CAG-83 sp000435555 abundance in stool	TRUE	reported	K2UANj
rs13237824	7	79721210	A	G	0.0932974	-0.168064	0.0368835	5.2e-06	5959	CAG-83 sp000435555 abundance in stool	TRUE	reported	K2UANj
rs10500	8	17568635	C	T	0.0281558	-0.291437	0.0656133	8.9e-06	5959	CAG-83 sp000435555 abundance in stool	TRUE	reported	K2UANj
rs12355282	10	66717261	A	G	0.0766882	-0.181463	0.041062	9.9e-06	5959	CAG-83 sp000435555 abundance in stool	TRUE	reported	K2UANj
rs12284170	11	123403929	A	G	0.053466	0.227719	0.0484201	2.6e-06	5959	CAG-83 sp000435555 abundance in stool	TRUE	reported	K2UANj
rs28683116	12	132243426	C	T	0.130401	-0.150609	0.032477	3.5e-06	5959	CAG-83 sp000435555 abundance in stool	TRUE	reported	K2UANj
rs28868032	14	20833783	G	A	0.0346	0.309548	0.0607487	3.5e-07	5959	CAG-83 sp000435555 abundance in stool	TRUE	reported	K2UANj
rs698331	14	48067569	G	A	0.197013	0.122345	0.0272495	7.1e-06	5959	CAG-83 sp000435555 abundance in stool	TRUE	reported	K2UANj
rs74480696	18	36693148	G	C	0.0245777	0.317021	0.0706622	7.2e-06	5959	CAG-83 sp000435555 abundance in stool	TRUE	reported	K2UANj
rs148677502	19	32337374	T	C	0.0437374	-0.237111	0.0531113	8e-06	5959	CAG-83 sp000435555 abundance in stool	TRUE	reported	K2UANj
rs34309553	19	52618712	G	A	0.224289	-0.126616	0.0259339	1e-06	5959	CAG-83 sp000435555 abundance in stool	TRUE	reported	K2UANj
rs146787634	21	26373732	T	G	0.050034	-0.227514	0.0497081	4.7e-06	5959	CAG-83 sp000435555 abundance in stool	TRUE	reported	K2UANj
rs11886793	2	102455760	G	T	0.336382	-0.0454156	0.00927205	9.7e-07	5959	CAG-83 sp002392625 abundance in stool	TRUE	reported	azBMO6
rs17467077	2	136219344	A	G	0.231879	0.0484931	0.0108057	7.2e-06	5959	CAG-83 sp002392625 abundance in stool	TRUE	reported	azBMO6
rs74552734	2	200443050	G	A	0.0667453	-0.0886846	0.0173932	3.4e-07	5959	CAG-83 sp002392625 abundance in stool	TRUE	reported	azBMO6
rs11130626	3	5839903	T	A	0.243361	0.0488501	0.0101521	1.5e-06	5959	CAG-83 sp002392625 abundance in stool	TRUE	reported	azBMO6
rs2613173	4	30141796	T	G	0.0800569	-0.0795252	0.0164298	1.3e-06	5959	CAG-83 sp002392625 abundance in stool	TRUE	reported	azBMO6
rs406309	5	11310311	G	A	0.372851	-0.0405335	0.00903465	7.2e-06	5959	CAG-83 sp002392625 abundance in stool	TRUE	reported	azBMO6
rs9381297	6	44198326	T	C	0.0847674	0.0700132	0.0158308	9.8e-06	5959	CAG-83 sp002392625 abundance in stool	TRUE	reported	azBMO6
rs74433103	6	70038265	G	A	0.101746	0.0653168	0.0143795	5.6e-06	5959	CAG-83 sp002392625 abundance in stool	TRUE	reported	azBMO6
rs6979819	7	54089848	A	T	0.0153427	0.158014	0.0354437	8.3e-06	5959	CAG-83 sp002392625 abundance in stool	TRUE	reported	azBMO6
rs80235124	7	116632646	C	T	0.0625766	0.101845	0.0184296	3.3e-08	5959	CAG-83 sp002392625 abundance in stool	TRUE	reported	azBMO6
rs190138665	7	116705392	T	A	0.0119791	0.202278	0.0403979	5.5e-07	5959	CAG-83 sp002392625 abundance in stool	TRUE	reported	azBMO6
rs10963949	9	19084446	T	G	0.408579	0.0397103	0.00888985	7.9e-06	5959	CAG-83 sp002392625 abundance in stool	TRUE	reported	azBMO6
rs112856475	9	35925998	A	G	0.0555275	0.0846643	0.0191356	9.7e-06	5959	CAG-83 sp002392625 abundance in stool	TRUE	reported	azBMO6
rs17708405	10	71546375	T	C	0.0111732	0.18817	0.0418471	6.9e-06	5959	CAG-83 sp002392625 abundance in stool	TRUE	reported	azBMO6
rs4757707	11	18742479	C	G	0.306165	0.0477451	0.00961803	6.9e-07	5959	CAG-83 sp002392625 abundance in stool	TRUE	reported	azBMO6
rs11030509	11	28931433	C	T	0.016004	0.179373	0.0350247	3e-07	5959	CAG-83 sp002392625 abundance in stool	TRUE	reported	azBMO6
rs6499194	16	68710197	T	C	0.394523	0.0406266	0.00898939	6.2e-06	5959	CAG-83 sp002392625 abundance in stool	TRUE	reported	azBMO6
rs28370955	16	71964505	A	G	0.406688	-0.0412663	0.00887816	3.4e-06	5959	CAG-83 sp002392625 abundance in stool	TRUE	reported	azBMO6
rs1883055	21	35722547	G	A	0.489722	0.0415579	0.00865773	1.6e-06	5959	CAG-83 sp002392625 abundance in stool	TRUE	reported	azBMO6
rs5764495	22	44058858	G	A	0.443972	0.0399092	0.00900067	9.2e-06	5959	CAG-83 sp002392625 abundance in stool	TRUE	reported	azBMO6
rs80081279	1	4638209	T	G	0.0474827	-0.133179	0.0297914	7.8e-06	5959	CAG-877 abundance in stool	TRUE	reported	5rzdBU
rs185174116	1	7969741	A	T	0.0596416	0.144015	0.0270798	1e-07	5959	CAG-877 abundance in stool	TRUE	reported	5rzdBU
rs150848189	1	23609271	A	G	0.104152	0.0932804	0.021025	9.1e-06	5959	CAG-877 abundance in stool	TRUE	reported	5rzdBU
rs79305706	1	29803838	A	C	0.0142568	0.25395	0.0536	2.2e-06	5959	CAG-877 abundance in stool	TRUE	reported	5rzdBU
rs6686482	1	34915694	C	T	0.0805832	0.10426	0.0235352	9.4e-06	5959	CAG-877 abundance in stool	TRUE	reported	5rzdBU
rs185360179	3	158318049	G	T	0.0570419	0.12199	0.0273221	8e-06	5959	CAG-877 abundance in stool	TRUE	reported	5rzdBU
rs6824700	4	7927483	A	G	0.258621	-0.0776672	0.0142423	4.9e-08	5959	CAG-877 abundance in stool	TRUE	reported	5rzdBU
rs6838736	4	120462459	A	G	0.111317	0.105577	0.0200631	1.4e-07	5959	CAG-877 abundance in stool	TRUE	reported	5rzdBU
rs1541227	6	37534090	G	A	0.123381	0.0949213	0.0195753	1.2e-06	5959	CAG-877 abundance in stool	TRUE	reported	5rzdBU
rs10155878	7	3484755	G	T	0.16221	0.0769449	0.017121	7e-06	5959	CAG-877 abundance in stool	TRUE	reported	5rzdBU
rs10224860	7	101507555	A	G	0.0615722	0.119478	0.0265005	6.5e-06	5959	CAG-877 abundance in stool	TRUE	reported	5rzdBU
rs1022995	9	87009631	C	T	0.248864	-0.0644517	0.0144544	8.2e-06	5959	CAG-877 abundance in stool	TRUE	reported	5rzdBU
rs76018792	10	80128319	T	C	0.0628392	-0.119098	0.0262472	5.7e-06	5959	CAG-877 abundance in stool	TRUE	reported	5rzdBU
rs56259239	10	94507657	C	A	0.0873596	0.100828	0.0225661	7.9e-06	5959	CAG-877 abundance in stool	TRUE	reported	5rzdBU
rs35859077	11	1380850	A	G	0.0967191	0.125129	0.0216462	7.4e-09	5959	CAG-877 abundance in stool	TRUE	reported	5rzdBU
rs55658188	11	80191413	C	T	0.159478	0.0767886	0.017327	9.3e-06	5959	CAG-877 abundance in stool	TRUE	reported	5rzdBU
rs12319957	12	98391448	T	A	0.189969	0.0765786	0.0163972	3e-06	5959	CAG-877 abundance in stool	TRUE	reported	5rzdBU
rs12880749	14	83855181	T	C	0.0696267	0.124891	0.0250465	6.2e-07	5959	CAG-877 abundance in stool	TRUE	reported	5rzdBU
rs149294250	15	24802042	A	G	0.0143649	0.269029	0.0532898	4.5e-07	5959	CAG-877 abundance in stool	TRUE	reported	5rzdBU
rs8037071	15	66803291	C	A	0.251148	-0.0685712	0.0148184	3.7e-06	5959	CAG-877 abundance in stool	TRUE	reported	5rzdBU
rs11636887	15	92515049	A	G	0.338114	0.0607302	0.0134775	6.6e-06	5959	CAG-877 abundance in stool	TRUE	reported	5rzdBU
rs600936	16	5468097	G	C	0.0267479	0.177472	0.0391584	5.8e-06	5959	CAG-877 abundance in stool	TRUE	reported	5rzdBU
rs118029639	16	10729518	C	T	0.0097973	0.287093	0.064783	9.4e-06	5959	CAG-877 abundance in stool	TRUE	reported	5rzdBU
rs60740268	16	50810972	T	C	0.0143678	0.26208	0.0536913	1.1e-06	5959	CAG-877 abundance in stool	TRUE	reported	5rzdBU
rs62071628	17	46278692	A	G	0.484479	-0.060073	0.0129735	3.6e-06	5959	CAG-877 abundance in stool	TRUE	reported	5rzdBU
rs4793300	17	72672644	C	G	0.14335	0.0819029	0.0181076	6.1e-06	5959	CAG-877 abundance in stool	TRUE	reported	5rzdBU
rs149372364	17	79236187	A	G	0.0147633	0.24689	0.052789	2.9e-06	5959	CAG-877 abundance in stool	TRUE	reported	5rzdBU
rs76550020	18	1065860	T	C	0.0875298	0.102876	0.0225335	5e-06	5959	CAG-877 abundance in stool	TRUE	reported	5rzdBU
rs4797846	18	13952712	T	C	0.113106	0.0896848	0.0199181	6.7e-06	5959	CAG-877 abundance in stool	TRUE	reported	5rzdBU
rs10493395	1	66081296	A	C	0.0493537	0.196864	0.0437263	6.7e-06	5959	CAG-882 sp003486385 abundance in stool	TRUE	reported	geSpRy
rs34590926	2	8841432	C	T	0.029807	0.261604	0.0568261	4.2e-06	5959	CAG-882 sp003486385 abundance in stool	TRUE	reported	geSpRy
rs13411646	2	125396511	T	C	0.166583	0.115686	0.0253434	5e-06	5959	CAG-882 sp003486385 abundance in stool	TRUE	reported	geSpRy
rs35054246	3	23918589	C	G	0.0455773	0.204652	0.0462275	9.6e-06	5959	CAG-882 sp003486385 abundance in stool	TRUE	reported	geSpRy
rs148583698	3	166869480	T	C	0.0211936	0.294321	0.0658609	7.9e-06	5959	CAG-882 sp003486385 abundance in stool	TRUE	reported	geSpRy
rs189094231	5	2007458	G	C	0.0223454	0.298181	0.0642933	3.5e-06	5959	CAG-882 sp003486385 abundance in stool	TRUE	reported	geSpRy
rs11751024	6	32618459	A	C	0.400705	0.104999	0.0191943	4.5e-08	5959	CAG-882 sp003486385 abundance in stool	TRUE	reported	geSpRy
rs12208932	6	88599020	A	G	0.0269699	0.262395	0.058721	7.9e-06	5959	CAG-882 sp003486385 abundance in stool	TRUE	reported	geSpRy
rs273153	7	41474698	T	C	0.227557	0.103643	0.0226123	4.6e-06	5959	CAG-882 sp003486385 abundance in stool	TRUE	reported	geSpRy
rs4841382	8	10572485	T	C	0.165204	-0.117528	0.0254985	4e-06	5959	CAG-882 sp003486385 abundance in stool	TRUE	reported	geSpRy
rs574943	11	126172311	A	G	0.177623	-0.112291	0.0246282	5.1e-06	5959	CAG-882 sp003486385 abundance in stool	TRUE	reported	geSpRy
rs117139264	13	37755817	T	C	0.0490213	-0.201663	0.0439974	4.6e-06	5959	CAG-882 sp003486385 abundance in stool	TRUE	reported	geSpRy
rs139327470	15	93981565	G	C	0.014879	0.353376	0.077251	4.8e-06	5959	CAG-882 sp003486385 abundance in stool	TRUE	reported	geSpRy
rs9746039	16	60358699	G	A	0.308391	-0.0932085	0.0205184	5.6e-06	5959	CAG-882 sp003486385 abundance in stool	TRUE	reported	geSpRy
rs34382722	20	45501304	A	G	0.0165909	0.34723	0.073525	2.3e-06	5959	CAG-882 sp003486385 abundance in stool	TRUE	reported	geSpRy
rs183522779	21	39312676	A	C	0.0118428	0.385037	0.0870157	9.6e-06	5959	CAG-882 sp003486385 abundance in stool	TRUE	reported	geSpRy
rs79457354	1	3745644	A	G	0.0159106	0.234772	0.0525006	7.8e-06	5959	CAG-884 abundance in stool	TRUE	reported	rYO7aR
rs4854491	2	68691550	C	T	0.29889	-0.065017	0.0139776	3.3e-06	5959	CAG-884 abundance in stool	TRUE	reported	rYO7aR
rs139654497	3	95611253	A	T	0.0114175	0.289504	0.0618073	2.8e-06	5959	CAG-884 abundance in stool	TRUE	reported	rYO7aR
rs74873861	3	110696189	C	G	0.0360323	0.165303	0.0354111	3e-06	5959	CAG-884 abundance in stool	TRUE	reported	rYO7aR
rs142767507	4	95342246	A	G	0.0122792	0.272125	0.0595397	4.9e-06	5959	CAG-884 abundance in stool	TRUE	reported	rYO7aR
rs149643665	5	3138489	T	C	0.0130471	0.279161	0.0575896	1.3e-06	5959	CAG-884 abundance in stool	TRUE	reported	rYO7aR
rs2400705	5	148811455	A	G	0.187436	-0.0827502	0.0169425	1e-06	5959	CAG-884 abundance in stool	TRUE	reported	rYO7aR
rs1015465	6	30118563	C	T	0.0390166	0.162722	0.0331164	8.9e-07	5959	CAG-884 abundance in stool	TRUE	reported	rYO7aR
rs9453677	6	66289769	C	A	0.183737	0.0747969	0.016691	7.4e-06	5959	CAG-884 abundance in stool	TRUE	reported	rYO7aR
rs7801158	7	64773248	T	C	0.369082	-0.0624261	0.0134785	3.6e-06	5959	CAG-884 abundance in stool	TRUE	reported	rYO7aR
rs881358	7	106571913	T	C	0.267978	-0.0771078	0.0146513	1.4e-07	5959	CAG-884 abundance in stool	TRUE	reported	rYO7aR
rs11142878	9	71550576	T	C	0.0156224	0.235041	0.0525207	7.6e-06	5959	CAG-884 abundance in stool	TRUE	reported	rYO7aR
rs2583258	12	104048953	T	C	0.10005	-0.0982251	0.0215685	5.3e-06	5959	CAG-884 abundance in stool	TRUE	reported	rYO7aR
rs142169167	14	47675891	T	C	0.0994924	0.097332	0.0216829	7.2e-06	5959	CAG-884 abundance in stool	TRUE	reported	rYO7aR
rs710274	14	97027576	A	G	0.304461	0.0640658	0.0143216	7.7e-06	5959	CAG-884 abundance in stool	TRUE	reported	rYO7aR
rs76012754	16	20151540	A	C	0.0247019	0.195669	0.0420947	3.3e-06	5959	CAG-884 abundance in stool	TRUE	reported	rYO7aR
rs117574388	17	20960653	A	G	0.0470578	0.143834	0.0308596	3.1e-06	5959	CAG-884 abundance in stool	TRUE	reported	rYO7aR
rs143543844	22	42634424	A	G	0.0126284	0.300573	0.0586024	2.9e-07	5959	CAG-884 abundance in stool	TRUE	reported	rYO7aR
rs4854491	2	68691550	C	T	0.29889	-0.0575848	0.0127222	6e-06	5959	CAG-884 sp000433875 abundance in stool	TRUE	reported	hAuyTu
rs139654497	3	95611253	A	T	0.0114175	0.26551	0.0562554	2.4e-06	5959	CAG-884 sp000433875 abundance in stool	TRUE	reported	hAuyTu
rs75552939	3	110714416	T	G	0.0360323	0.149538	0.0322303	3.5e-06	5959	CAG-884 sp000433875 abundance in stool	TRUE	reported	hAuyTu
rs185065427	4	6351544	T	C	0.0319807	0.151102	0.0339876	8.8e-06	5959	CAG-884 sp000433875 abundance in stool	TRUE	reported	hAuyTu
rs142767507	4	95342246	A	G	0.0122792	0.24065	0.0541912	9e-06	5959	CAG-884 sp000433875 abundance in stool	TRUE	reported	hAuyTu
rs149643665	5	3138489	T	C	0.0130471	0.254995	0.0524167	1.1e-06	5959	CAG-884 sp000433875 abundance in stool	TRUE	reported	hAuyTu
rs2400705	5	148811455	A	G	0.187436	-0.0774502	0.0154207	5.1e-07	5959	CAG-884 sp000433875 abundance in stool	TRUE	reported	hAuyTu
rs2523974	6	30121651	G	T	0.0390166	0.148269	0.0301408	8.7e-07	5959	CAG-884 sp000433875 abundance in stool	TRUE	reported	hAuyTu
rs7801158	7	64773248	T	C	0.369082	-0.0563334	0.0122678	4.4e-06	5959	CAG-884 sp000433875 abundance in stool	TRUE	reported	hAuyTu
rs881358	7	106571913	T	C	0.267978	-0.070967	0.0133353	1e-07	5959	CAG-884 sp000433875 abundance in stool	TRUE	reported	hAuyTu
rs60994783	10	126501679	T	C	0.197246	-0.0664996	0.0149229	8.3e-06	5959	CAG-884 sp000433875 abundance in stool	TRUE	reported	hAuyTu
rs2583258	12	104048953	T	C	0.10005	-0.0890731	0.0196314	5.7e-06	5959	CAG-884 sp000433875 abundance in stool	TRUE	reported	hAuyTu
rs142169167	14	47675891	T	C	0.0994924	0.0880409	0.0197353	8.2e-06	5959	CAG-884 sp000433875 abundance in stool	TRUE	reported	hAuyTu
rs710274	14	97027576	A	G	0.304461	0.0584675	0.0130352	7.3e-06	5959	CAG-884 sp000433875 abundance in stool	TRUE	reported	hAuyTu
rs11632141	15	39338070	C	T	0.120941	0.0823729	0.0185989	9.5e-06	5959	CAG-884 sp000433875 abundance in stool	TRUE	reported	hAuyTu
rs8037071	15	66803291	C	A	0.251148	-0.0613069	0.0138365	9.4e-06	5959	CAG-884 sp000433875 abundance in stool	TRUE	reported	hAuyTu
rs76012754	16	20151540	A	C	0.0247019	0.178522	0.0383148	3.2e-06	5959	CAG-884 sp000433875 abundance in stool	TRUE	reported	hAuyTu
rs117574388	17	20960653	A	G	0.0470578	0.129091	0.0280872	4.3e-06	5959	CAG-884 sp000433875 abundance in stool	TRUE	reported	hAuyTu
rs4536559	18	64280035	T	G	0.482282	0.0545249	0.0119715	5.2e-06	5959	CAG-884 sp000433875 abundance in stool	TRUE	reported	hAuyTu
rs28576121	19	20380913	A	G	0.147768	-0.0739361	0.0166089	8.5e-06	5959	CAG-884 sp000433875 abundance in stool	TRUE	reported	hAuyTu
rs143543844	22	42634424	A	G	0.0126284	0.275216	0.0533387	2.5e-07	5959	CAG-884 sp000433875 abundance in stool	TRUE	reported	hAuyTu
rs78146178	1	41472914	T	A	0.0198245	0.1086	0.0221734	9.7e-07	5959	CAG-977 abundance in stool	TRUE	reported	LFVGtv
rs73951154	2	119503721	T	C	0.018383	0.123515	0.023098	8.9e-08	5959	CAG-977 abundance in stool	TRUE	reported	LFVGtv
rs6433636	2	177026416	A	G	0.0986366	0.046944	0.0102894	5.1e-06	5959	CAG-977 abundance in stool	TRUE	reported	LFVGtv
rs150750498	3	4380780	G	A	0.0268067	0.0848707	0.0191891	9.7e-06	5959	CAG-977 abundance in stool	TRUE	reported	LFVGtv
rs9812472	3	123077614	G	T	0.231896	0.0339631	0.00733075	3.6e-06	5959	CAG-977 abundance in stool	TRUE	reported	LFVGtv
rs143449347	3	161909504	C	T	0.0179802	0.103439	0.0231356	7.8e-06	5959	CAG-977 abundance in stool	TRUE	reported	LFVGtv
rs78244621	4	27589874	G	A	0.0581669	0.0663717	0.0131599	4.6e-07	5959	CAG-977 abundance in stool	TRUE	reported	LFVGtv
rs1402414	5	23653475	T	C	0.150942	0.0401158	0.00861906	3.3e-06	5959	CAG-977 abundance in stool	TRUE	reported	LFVGtv
rs12188587	5	128906867	G	A	0.0161345	0.125084	0.0246387	3.8e-07	5959	CAG-977 abundance in stool	TRUE	reported	LFVGtv
rs72974335	6	134267077	T	C	0.0196293	0.125757	0.0220718	1.2e-08	5959	CAG-977 abundance in stool	TRUE	reported	LFVGtv
rs73172093	7	156992037	T	C	0.211532	0.0340957	0.00755758	6.4e-06	5959	CAG-977 abundance in stool	TRUE	reported	LFVGtv
rs1746329	9	15128156	A	G	0.0183255	0.121096	0.023144	1.7e-07	5959	CAG-977 abundance in stool	TRUE	reported	LFVGtv
rs149226133	9	111396677	A	G	0.0114247	0.14009	0.0292512	1.7e-06	5959	CAG-977 abundance in stool	TRUE	reported	LFVGtv
rs6481838	10	33171816	T	C	0.271542	0.0306713	0.0069164	9.2e-06	5959	CAG-977 abundance in stool	TRUE	reported	LFVGtv
rs10899288	11	76807556	C	G	0.120105	0.0426226	0.00950439	7.3e-06	5959	CAG-977 abundance in stool	TRUE	reported	LFVGtv
rs7930391	11	77170879	T	C	0.047659	0.0634137	0.0143101	9.4e-06	5959	CAG-977 abundance in stool	TRUE	reported	LFVGtv
rs9549296	13	40823059	C	T	0.325358	0.029018	0.0065386	9.1e-06	5959	CAG-977 abundance in stool	TRUE	reported	LFVGtv
rs28868032	14	20833783	G	A	0.0346	0.0784548	0.0172688	5.5e-06	5959	CAG-977 abundance in stool	TRUE	reported	LFVGtv
rs76452646	14	46992908	T	G	0.00917508	0.175177	0.0323615	6.2e-08	5959	CAG-977 abundance in stool	TRUE	reported	LFVGtv
rs112711312	14	68741009	A	G	0.0113464	0.172066	0.0291864	3.7e-09	5959	CAG-977 abundance in stool	TRUE	reported	LFVGtv
rs117641213	15	44879005	T	G	0.0260027	0.0866007	0.019376	7.8e-06	5959	CAG-977 abundance in stool	TRUE	reported	LFVGtv
rs247843	16	84431214	A	G	0.135117	0.0417317	0.00897414	3.3e-06	5959	CAG-977 abundance in stool	TRUE	reported	LFVGtv
rs1838157	17	7130146	A	G	0.0202862	0.0973391	0.0218897	8.7e-06	5959	CAG-977 abundance in stool	TRUE	reported	LFVGtv
rs72880389	18	22753531	A	C	0.0171048	0.120297	0.0238048	4.3e-07	5959	CAG-977 abundance in stool	TRUE	reported	LFVGtv
rs118190131	19	814044	A	G	0.0160612	0.114527	0.0245391	3.1e-06	5959	CAG-977 abundance in stool	TRUE	reported	LFVGtv
rs117642364	21	17439230	T	G	0.095171	0.048144	0.0108048	8.4e-06	5959	CAG-977 abundance in stool	TRUE	reported	LFVGtv
rs75596697	21	27690037	C	T	0.0183618	0.103546	0.0231329	7.6e-06	5959	CAG-977 abundance in stool	TRUE	reported	LFVGtv
rs143231962	1	7642162	C	G	0.00952782	0.168395	0.0341877	8.4e-07	5959	Cetobacterium A abundance in stool	TRUE	reported	A8iQMD
rs148018107	1	74073671	C	A	0.0113982	0.13853	0.0304278	5.3e-06	5959	Cetobacterium A abundance in stool	TRUE	reported	A8iQMD
rs17025267	1	215730565	T	C	0.484787	0.0307672	0.00662858	3.5e-06	5959	Cetobacterium A abundance in stool	TRUE	reported	A8iQMD
rs7622331	3	69624075	C	A	0.480717	0.0304391	0.00663505	4.5e-06	5959	Cetobacterium A abundance in stool	TRUE	reported	A8iQMD
rs17689208	3	69800796	T	C	0.128862	0.0537129	0.00991819	6.1e-08	5959	Cetobacterium A abundance in stool	TRUE	reported	A8iQMD
rs1016305	3	85033773	A	G	0.445784	0.0313798	0.00667309	2.6e-06	5959	Cetobacterium A abundance in stool	TRUE	reported	A8iQMD
rs34603187	6	13130005	T	C	0.149578	-0.0412828	0.00927943	8.6e-06	5959	Cetobacterium A abundance in stool	TRUE	reported	A8iQMD
rs16873505	6	45562275	T	A	0.113513	-0.0547831	0.0105698	2.2e-07	5959	Cetobacterium A abundance in stool	TRUE	reported	A8iQMD
rs1476635	7	2884635	G	A	0.147229	0.0423446	0.00942631	7.1e-06	5959	Cetobacterium A abundance in stool	TRUE	reported	A8iQMD
rs111582823	7	75732967	T	C	0.0455771	0.0751833	0.0159041	2.3e-06	5959	Cetobacterium A abundance in stool	TRUE	reported	A8iQMD
rs3109109	7	112445345	C	T	0.147427	0.0513923	0.00939947	4.6e-08	5959	Cetobacterium A abundance in stool	TRUE	reported	A8iQMD
rs2980649	8	6657912	T	G	0.417918	0.0304926	0.00667485	4.9e-06	5959	Cetobacterium A abundance in stool	TRUE	reported	A8iQMD
rs74840827	8	6910588	C	T	0.0718274	-0.0611728	0.0127286	1.5e-06	5959	Cetobacterium A abundance in stool	TRUE	reported	A8iQMD
rs62510266	8	78083212	T	G	0.0532905	-0.0659566	0.0148331	8.7e-06	5959	Cetobacterium A abundance in stool	TRUE	reported	A8iQMD
rs10809680	9	1212776	T	C	0.115158	0.0457503	0.0103202	9.3e-06	5959	Cetobacterium A abundance in stool	TRUE	reported	A8iQMD
rs1934931	9	18546970	A	G	0.40143	-0.0317403	0.00676748	2.7e-06	5959	Cetobacterium A abundance in stool	TRUE	reported	A8iQMD
rs138728925	10	9866345	G	A	0.0293124	0.0922015	0.0196043	2.6e-06	5959	Cetobacterium A abundance in stool	TRUE	reported	A8iQMD
rs7915024	10	51990196	A	G	0.193191	0.0384192	0.00838322	4.6e-06	5959	Cetobacterium A abundance in stool	TRUE	reported	A8iQMD
rs11224464	11	100812285	T	C	0.0852014	0.0537667	0.0118206	5.4e-06	5959	Cetobacterium A abundance in stool	TRUE	reported	A8iQMD
rs56869241	12	20065398	T	C	0.10559	-0.0483756	0.0108837	8.8e-06	5959	Cetobacterium A abundance in stool	TRUE	reported	A8iQMD
rs117689224	12	32233752	A	G	0.0167255	0.120221	0.0260283	3.9e-06	5959	Cetobacterium A abundance in stool	TRUE	reported	A8iQMD
rs8006571	14	86596210	G	C	0.0324992	-0.084289	0.0186825	6.4e-06	5959	Cetobacterium A abundance in stool	TRUE	reported	A8iQMD
rs11638330	15	36498299	C	A	0.380115	-0.0307895	0.00687637	7.5e-06	5959	Cetobacterium A abundance in stool	TRUE	reported	A8iQMD
rs35746115	17	73460072	A	C	0.251547	-0.0338018	0.00764885	9.9e-06	5959	Cetobacterium A abundance in stool	TRUE	reported	A8iQMD
rs75145533	20	7570148	G	A	0.0341909	0.091394	0.0183588	6.4e-07	5959	Cetobacterium A abundance in stool	TRUE	reported	A8iQMD
rs2867794	20	44114513	A	G	0.34	-0.0352287	0.00690494	3.4e-07	5959	Cetobacterium A abundance in stool	TRUE	reported	A8iQMD
rs1734502	21	35658016	C	A	0.172585	0.0399426	0.00878039	5.4e-06	5959	Cetobacterium A abundance in stool	TRUE	reported	A8iQMD
rs367922	22	17831625	G	A	0.424853	0.0311709	0.00659963	2.3e-06	5959	Cetobacterium A abundance in stool	TRUE	reported	A8iQMD
rs3752497	22	24185239	T	C	0.0814578	-0.0553905	0.0121133	4.8e-06	5959	Cetobacterium A abundance in stool	TRUE	reported	A8iQMD
rs74785846	1	24147036	T	G	0.0119488	0.1972	0.0429594	4.4e-06	5959	CHKCI006 sp900018345 abundance in stool	TRUE	reported	sQU1Pj
rs61232586	1	39620685	T	G	0.223266	0.0500522	0.0111458	7.1e-06	5959	CHKCI006 sp900018345 abundance in stool	TRUE	reported	sQU1Pj
rs142316427	1	192188202	A	G	0.0332321	-0.115406	0.0261051	9.8e-06	5959	CHKCI006 sp900018345 abundance in stool	TRUE	reported	sQU1Pj
rs4575760	2	68974369	G	A	0.367835	-0.046753	0.00963759	1.2e-06	5959	CHKCI006 sp900018345 abundance in stool	TRUE	reported	sQU1Pj
rs2406603	2	128934735	T	C	0.0146613	0.1727	0.0389347	9.2e-06	5959	CHKCI006 sp900018345 abundance in stool	TRUE	reported	sQU1Pj
rs59673460	3	13711095	C	A	0.217727	-0.0509445	0.011147	4.9e-06	5959	CHKCI006 sp900018345 abundance in stool	TRUE	reported	sQU1Pj
rs4857937	3	20303409	A	C	0.443848	0.0451478	0.00939838	1.6e-06	5959	CHKCI006 sp900018345 abundance in stool	TRUE	reported	sQU1Pj
rs140230273	3	35937508	A	G	0.0860061	0.0756622	0.0164939	4.5e-06	5959	CHKCI006 sp900018345 abundance in stool	TRUE	reported	sQU1Pj
rs34336094	5	138597511	A	G	0.0179535	0.166622	0.0349401	1.9e-06	5959	CHKCI006 sp900018345 abundance in stool	TRUE	reported	sQU1Pj
rs117019146	8	31017362	A	G	0.0470928	-0.0997299	0.0217383	4.5e-06	5959	CHKCI006 sp900018345 abundance in stool	TRUE	reported	sQU1Pj
rs146266330	9	34834137	G	A	0.033067	0.125742	0.0263629	1.8e-06	5959	CHKCI006 sp900018345 abundance in stool	TRUE	reported	sQU1Pj
rs4246167	9	132058343	C	T	0.306517	0.0456398	0.0100968	6.2e-06	5959	CHKCI006 sp900018345 abundance in stool	TRUE	reported	sQU1Pj
rs17479671	10	96372259	C	T	0.485731	0.0490554	0.00927035	1.2e-07	5959	CHKCI006 sp900018345 abundance in stool	TRUE	reported	sQU1Pj
rs4980826	12	469183	A	C	0.370252	0.0529093	0.00969764	4.9e-08	5959	CHKCI006 sp900018345 abundance in stool	TRUE	reported	sQU1Pj
rs71463082	12	20264666	C	G	0.0416457	0.110885	0.0233855	2.1e-06	5959	CHKCI006 sp900018345 abundance in stool	TRUE	reported	sQU1Pj
rs34783347	12	116482371	G	A	0.123182	0.0658597	0.0141303	3.1e-06	5959	CHKCI006 sp900018345 abundance in stool	TRUE	reported	sQU1Pj
rs1921533	12	132485881	G	A	0.101343	-0.0684652	0.0153417	8.1e-06	5959	CHKCI006 sp900018345 abundance in stool	TRUE	reported	sQU1Pj
rs78991715	16	24912281	G	C	0.0165821	-0.167065	0.0365868	5e-06	5959	CHKCI006 sp900018345 abundance in stool	TRUE	reported	sQU1Pj
rs3027260	17	8209868	A	G	0.0721485	0.0838475	0.0179288	2.9e-06	5959	CHKCI006 sp900018345 abundance in stool	TRUE	reported	sQU1Pj
rs902730	17	74956693	A	C	0.482101	0.0431238	0.00927927	3.4e-06	5959	CHKCI006 sp900018345 abundance in stool	TRUE	reported	sQU1Pj
rs2032232	18	64937392	G	T	0.480889	0.042094	0.00941497	7.8e-06	5959	CHKCI006 sp900018345 abundance in stool	TRUE	reported	sQU1Pj
rs117147052	22	32015830	C	T	0.0451254	0.10105	0.022268	5.7e-06	5959	CHKCI006 sp900018345 abundance in stool	TRUE	reported	sQU1Pj
rs72728706	1	89130297	T	C	0.0489699	0.0332884	0.00690979	1.5e-06	5959	Chromatiales abundance in stool	TRUE	reported	sN6Iky
rs75639751	1	95709627	T	C	0.0309966	0.0405864	0.00866328	2.8e-06	5959	Chromatiales abundance in stool	TRUE	reported	sN6Iky
rs141708459	2	229324205	T	A	0.164554	-0.0187458	0.00406585	4e-06	5959	Chromatiales abundance in stool	TRUE	reported	sN6Iky
rs116375617	3	7335899	A	G	0.0792088	0.0245659	0.00544395	6.4e-06	5959	Chromatiales abundance in stool	TRUE	reported	sN6Iky
rs13068049	3	192665200	G	A	0.0748988	0.0261914	0.00569557	4.3e-06	5959	Chromatiales abundance in stool	TRUE	reported	sN6Iky
rs9865670	3	193746424	G	A	0.310107	-0.0143436	0.00320528	7.6e-06	5959	Chromatiales abundance in stool	TRUE	reported	sN6Iky
rs114623927	4	59340994	T	C	0.017192	-0.0514609	0.0114998	7.6e-06	5959	Chromatiales abundance in stool	TRUE	reported	sN6Iky
rs4276263	4	174870352	T	G	0.376197	-0.0144717	0.0030566	2.2e-06	5959	Chromatiales abundance in stool	TRUE	reported	sN6Iky
rs115820958	5	35445035	T	C	0.0731564	0.0312828	0.00569279	3.9e-08	5959	Chromatiales abundance in stool	TRUE	reported	sN6Iky
rs79338200	5	111267089	T	G	0.0355462	-0.0361574	0.00799771	6.2e-06	5959	Chromatiales abundance in stool	TRUE	reported	sN6Iky
rs6863410	5	172738522	A	G	0.151502	0.0204214	0.00425416	1.6e-06	5959	Chromatiales abundance in stool	TRUE	reported	sN6Iky
rs10455424	6	84049611	T	C	0.00935761	0.0709777	0.0155491	5e-06	5959	Chromatiales abundance in stool	TRUE	reported	sN6Iky
rs1033271	7	9669774	A	C	0.103167	0.0217304	0.00491485	9.8e-06	5959	Chromatiales abundance in stool	TRUE	reported	sN6Iky
rs6948280	7	10077378	A	C	0.308224	0.0157005	0.00321478	1e-06	5959	Chromatiales abundance in stool	TRUE	reported	sN6Iky
rs4733589	8	128003824	G	A	0.33549	-0.0156493	0.00320368	1e-06	5959	Chromatiales abundance in stool	TRUE	reported	sN6Iky
rs56811696	10	118805132	C	T	0.418272	0.0135311	0.00302636	7.8e-06	5959	Chromatiales abundance in stool	TRUE	reported	sN6Iky
rs145655166	11	11612467	C	T	0.0228615	0.0449031	0.00985664	5.2e-06	5959	Chromatiales abundance in stool	TRUE	reported	sN6Iky
rs146647352	11	87513904	A	C	0.0193053	0.0479609	0.0108155	9.2e-06	5959	Chromatiales abundance in stool	TRUE	reported	sN6Iky
rs11019794	11	92091228	C	T	0.302351	-0.0150945	0.00321327	2.6e-06	5959	Chromatiales abundance in stool	TRUE	reported	sN6Iky
rs138379778	13	65950201	A	C	0.0176382	0.0512448	0.0112208	4.9e-06	5959	Chromatiales abundance in stool	TRUE	reported	sN6Iky
rs11627143	14	96370587	G	C	0.375168	-0.0138666	0.00305476	5.6e-06	5959	Chromatiales abundance in stool	TRUE	reported	sN6Iky
rs7502433	17	31458190	A	T	0.0577907	-0.0295093	0.00648008	5.3e-06	5959	Chromatiales abundance in stool	TRUE	reported	sN6Iky
rs80634	22	43897188	A	G	0.127993	0.0225248	0.00450584	5.8e-07	5959	Chromatiales abundance in stool	TRUE	reported	sN6Iky
rs2247751	1	38466932	T	C	0.0134468	0.146458	0.0310886	2.5e-06	5959	Citrobacter A abundance in stool	TRUE	reported	wHp2Zo
rs61549156	2	105460083	A	G	0.0242645	0.102203	0.0230773	9.5e-06	5959	Citrobacter A abundance in stool	TRUE	reported	wHp2Zo
rs143399642	2	151857314	T	C	0.0112719	0.168851	0.0337709	5.7e-07	5959	Citrobacter A abundance in stool	TRUE	reported	wHp2Zo
rs58632432	5	106828681	A	G	0.0254793	0.109284	0.022779	1.6e-06	5959	Citrobacter A abundance in stool	TRUE	reported	wHp2Zo
rs10046263	6	137456703	T	C	0.0991777	-0.0566412	0.0120086	2.4e-06	5959	Citrobacter A abundance in stool	TRUE	reported	wHp2Zo
rs2158494	7	18991378	T	C	0.360348	-0.0352287	0.00784267	7.1e-06	5959	Citrobacter A abundance in stool	TRUE	reported	wHp2Zo
rs78926499	7	133155894	T	C	0.0103553	0.192439	0.0351744	4.5e-08	5959	Citrobacter A abundance in stool	TRUE	reported	wHp2Zo
rs78961063	8	141668952	A	G	0.0565136	0.069697	0.0155227	7.1e-06	5959	Citrobacter A abundance in stool	TRUE	reported	wHp2Zo
rs11012327	10	20761611	C	T	0.0817875	0.0583106	0.0130099	7.4e-06	5959	Citrobacter A abundance in stool	TRUE	reported	wHp2Zo
rs11201536	10	85275840	A	G	0.0755844	0.061004	0.0136521	7.9e-06	5959	Citrobacter A abundance in stool	TRUE	reported	wHp2Zo
rs117500689	10	126627962	T	C	0.0260723	0.100071	0.0223211	7.4e-06	5959	Citrobacter A abundance in stool	TRUE	reported	wHp2Zo
rs116889533	11	5340731	A	T	0.0209808	0.112782	0.024928	6.1e-06	5959	Citrobacter A abundance in stool	TRUE	reported	wHp2Zo
rs76775249	14	30214313	G	A	0.0130625	0.14084	0.0318482	9.8e-06	5959	Citrobacter A abundance in stool	TRUE	reported	wHp2Zo
rs141644886	15	99095912	C	T	0.018528	0.130274	0.0265299	9.1e-07	5959	Citrobacter A abundance in stool	TRUE	reported	wHp2Zo
rs117506357	16	18862362	A	G	0.14993	0.0461469	0.0102022	6.1e-06	5959	Citrobacter A abundance in stool	TRUE	reported	wHp2Zo
rs144054899	16	57511917	T	C	0.0196696	0.117985	0.0258776	5.1e-06	5959	Citrobacter A abundance in stool	TRUE	reported	wHp2Zo
rs2242170	16	88727450	C	T	0.476835	0.0347046	0.00744365	3.1e-06	5959	Citrobacter A abundance in stool	TRUE	reported	wHp2Zo
rs75729726	17	2243754	C	T	0.0884342	0.0567748	0.0124998	5.6e-06	5959	Citrobacter A abundance in stool	TRUE	reported	wHp2Zo
rs7221793	17	13728899	T	C	0.275069	0.037058	0.00812669	5.1e-06	5959	Citrobacter A abundance in stool	TRUE	reported	wHp2Zo
rs146968678	19	8167628	A	C	0.0271074	0.109785	0.0221491	7.2e-07	5959	Citrobacter A abundance in stool	TRUE	reported	wHp2Zo
rs1227810	19	36768329	A	G	0.204595	-0.0404199	0.008919	5.8e-06	5959	Citrobacter A abundance in stool	TRUE	reported	wHp2Zo
rs118124821	21	14771394	A	G	0.0116964	0.150177	0.0334802	7.3e-06	5959	Citrobacter A abundance in stool	TRUE	reported	wHp2Zo
rs10919220	1	169680834	G	C	0.294883	-0.0338654	0.00692884	1e-06	5959	Clostridium E sporosphaeroides abundance in stool	TRUE	reported	qEKlMR
rs115842026	1	187585519	A	G	0.010005	0.141705	0.0307215	4e-06	5959	Clostridium E sporosphaeroides abundance in stool	TRUE	reported	qEKlMR
rs72783065	2	30837817	A	C	0.0363774	0.0783658	0.0167172	2.8e-06	5959	Clostridium E sporosphaeroides abundance in stool	TRUE	reported	qEKlMR
rs72819783	2	105519805	G	A	0.0778599	-0.0556413	0.011616	1.7e-06	5959	Clostridium E sporosphaeroides abundance in stool	TRUE	reported	qEKlMR
rs6784108	3	15698270	A	C	0.241832	-0.0337733	0.00736087	4.5e-06	5959	Clostridium E sporosphaeroides abundance in stool	TRUE	reported	qEKlMR
rs13317725	3	152022606	A	G	0.266493	-0.0329082	0.00704237	3e-06	5959	Clostridium E sporosphaeroides abundance in stool	TRUE	reported	qEKlMR
rs6844107	4	135137865	C	T	0.10669	0.0457039	0.0100532	5.5e-06	5959	Clostridium E sporosphaeroides abundance in stool	TRUE	reported	qEKlMR
rs294474	5	59461921	G	A	0.325622	-0.0322085	0.00679463	2.1e-06	5959	Clostridium E sporosphaeroides abundance in stool	TRUE	reported	qEKlMR
rs145706631	5	68519156	T	C	0.0197945	0.108205	0.0223023	1.2e-06	5959	Clostridium E sporosphaeroides abundance in stool	TRUE	reported	qEKlMR
rs73746475	6	35561542	C	T	0.0192146	0.114328	0.0227463	5e-07	5959	Clostridium E sporosphaeroides abundance in stool	TRUE	reported	qEKlMR
rs17695108	6	85014999	C	T	0.0244026	-0.0911576	0.0202759	6.9e-06	5959	Clostridium E sporosphaeroides abundance in stool	TRUE	reported	qEKlMR
rs34442653	7	67870276	G	A	0.0343351	0.0757431	0.0169077	7.5e-06	5959	Clostridium E sporosphaeroides abundance in stool	TRUE	reported	qEKlMR
rs10239195	7	99187212	C	G	0.22559	-0.0360249	0.00749747	1.5e-06	5959	Clostridium E sporosphaeroides abundance in stool	TRUE	reported	qEKlMR
rs199757574	8	81331043	C	A	0.0121787	0.145459	0.0283769	3e-07	5959	Clostridium E sporosphaeroides abundance in stool	TRUE	reported	qEKlMR
rs13261294	8	123597165	G	A	0.393569	-0.0293428	0.0064235	4.9e-06	5959	Clostridium E sporosphaeroides abundance in stool	TRUE	reported	qEKlMR
rs6602175	10	17100527	G	T	0.360799	-0.0318357	0.00655678	1.2e-06	5959	Clostridium E sporosphaeroides abundance in stool	TRUE	reported	qEKlMR
rs35705578	11	125068631	G	T	0.0557051	0.0622527	0.013629	4.9e-06	5959	Clostridium E sporosphaeroides abundance in stool	TRUE	reported	qEKlMR
rs7330993	13	113343081	T	C	0.0975958	-0.0469034	0.0104456	7.1e-06	5959	Clostridium E sporosphaeroides abundance in stool	TRUE	reported	qEKlMR
rs113155215	19	4572211	T	G	0.0261163	0.0875398	0.0194675	6.9e-06	5959	Clostridium E sporosphaeroides abundance in stool	TRUE	reported	qEKlMR
rs79860346	20	55595149	C	G	0.112883	-0.0494837	0.0101775	1.2e-06	5959	Clostridium E sporosphaeroides abundance in stool	TRUE	reported	qEKlMR
rs9424526	1	233684757	A	G	0.0208438	0.0846097	0.0191277	9.7e-06	5959	Clostridium I abundance in stool	TRUE	reported	XWJKIN
rs17585845	1	239534343	A	G	0.0496706	-0.0545639	0.0122411	8.3e-06	5959	Clostridium I abundance in stool	TRUE	reported	XWJKIN
rs34402009	2	60682705	C	T	0.0275664	0.0746348	0.0167177	8e-06	5959	Clostridium I abundance in stool	TRUE	reported	XWJKIN
rs56337754	3	10545894	T	C	0.0107437	0.119499	0.0262702	5.4e-06	5959	Clostridium I abundance in stool	TRUE	reported	XWJKIN
rs55888898	3	193764868	G	A	0.213497	0.030372	0.00659281	4.1e-06	5959	Clostridium I abundance in stool	TRUE	reported	XWJKIN
rs11721637	4	29518254	C	T	0.4164	0.0253327	0.0053965	2.7e-06	5959	Clostridium I abundance in stool	TRUE	reported	XWJKIN
rs78925751	4	97015253	A	G	0.0145967	-0.104055	0.0226978	4.6e-06	5959	Clostridium I abundance in stool	TRUE	reported	XWJKIN
rs12417681	11	487688	T	C	0.047595	0.0569692	0.0126247	6.4e-06	5959	Clostridium I abundance in stool	TRUE	reported	XWJKIN
rs162654	14	83312008	C	T	0.407429	-0.0247067	0.00555389	8.6e-06	5959	Clostridium I abundance in stool	TRUE	reported	XWJKIN
rs17586291	14	101187069	G	C	0.263122	0.0279574	0.00616243	5.7e-06	5959	Clostridium I abundance in stool	TRUE	reported	XWJKIN
rs768399	15	94247690	A	G	0.341029	0.0263244	0.00568315	3.6e-06	5959	Clostridium I abundance in stool	TRUE	reported	XWJKIN
rs7168655	15	101424716	A	G	0.324971	-0.0268179	0.00571988	2.8e-06	5959	Clostridium I abundance in stool	TRUE	reported	XWJKIN
rs11149741	16	85390557	C	G	0.308225	-0.0291188	0.00606011	1.5e-06	5959	Clostridium I abundance in stool	TRUE	reported	XWJKIN
rs12562025	1	203198566	C	G	0.0144036	0.148137	0.0334626	9.6e-06	5959	Clostridium M clostridioforme abundance in stool	TRUE	reported	QVjHl2
rs3863021	2	136103170	A	G	0.352134	-0.038703	0.00837811	3.8e-06	5959	Clostridium M clostridioforme abundance in stool	TRUE	reported	QVjHl2
rs115953529	3	1431351	G	A	0.0211564	0.127183	0.0277901	4.7e-06	5959	Clostridium M clostridioforme abundance in stool	TRUE	reported	QVjHl2
rs34970981	3	33133936	A	C	0.0731872	0.0726447	0.0153444	2.2e-06	5959	Clostridium M clostridioforme abundance in stool	TRUE	reported	QVjHl2
rs114794549	3	106160088	A	G	0.0369433	0.113542	0.0210155	6.6e-08	5959	Clostridium M clostridioforme abundance in stool	TRUE	reported	QVjHl2
rs1684466	3	196632439	G	A	0.398568	0.0386035	0.0084897	5.4e-06	5959	Clostridium M clostridioforme abundance in stool	TRUE	reported	QVjHl2
rs1490474	4	70426073	C	G	0.484617	-0.0372938	0.00794235	2.7e-06	5959	Clostridium M clostridioforme abundance in stool	TRUE	reported	QVjHl2
rs112557115	6	44205722	C	T	0.25128	0.0495811	0.00931438	1e-07	5959	Clostridium M clostridioforme abundance in stool	TRUE	reported	QVjHl2
rs118122414	6	75231976	G	A	0.0106419	0.179757	0.0393355	4.9e-06	5959	Clostridium M clostridioforme abundance in stool	TRUE	reported	QVjHl2
rs73058286	7	15853123	A	G	0.0166583	0.166235	0.0313934	1.2e-07	5959	Clostridium M clostridioforme abundance in stool	TRUE	reported	QVjHl2
rs73222537	8	23095857	A	G	0.010083	0.178161	0.0397453	7.4e-06	5959	Clostridium M clostridioforme abundance in stool	TRUE	reported	QVjHl2
rs181204976	8	28786908	A	G	0.0228956	0.118869	0.0266412	8.1e-06	5959	Clostridium M clostridioforme abundance in stool	TRUE	reported	QVjHl2
rs35802341	11	3232740	G	C	0.121571	0.0580321	0.0123583	2.7e-06	5959	Clostridium M clostridioforme abundance in stool	TRUE	reported	QVjHl2
rs112869667	11	29860795	G	A	0.0315869	0.10813	0.0232392	3.3e-06	5959	Clostridium M clostridioforme abundance in stool	TRUE	reported	QVjHl2
rs12431623	14	72704986	C	T	0.0248431	0.120228	0.0253296	2.1e-06	5959	Clostridium M clostridioforme abundance in stool	TRUE	reported	QVjHl2
rs2607876	15	65382913	C	T	0.104449	0.0607113	0.0133149	5.1e-06	5959	Clostridium M clostridioforme abundance in stool	TRUE	reported	QVjHl2
rs112528384	15	65757896	T	G	0.0715406	0.0705525	0.0159121	9.3e-06	5959	Clostridium M clostridioforme abundance in stool	TRUE	reported	QVjHl2
rs9928317	16	71988224	T	G	0.462494	-0.0354692	0.00794543	8e-06	5959	Clostridium M clostridioforme abundance in stool	TRUE	reported	QVjHl2
rs77258336	17	5225563	G	C	0.0984364	-0.0599629	0.0134476	8.2e-06	5959	Clostridium M clostridioforme abundance in stool	TRUE	reported	QVjHl2
rs10502385	18	8965908	A	G	0.488767	-0.0361426	0.0081198	8.5e-06	5959	Clostridium M clostridioforme abundance in stool	TRUE	reported	QVjHl2
rs72975451	18	74833180	G	A	0.0173869	0.140378	0.03057	4.4e-06	5959	Clostridium M clostridioforme abundance in stool	TRUE	reported	QVjHl2
rs28568511	20	18229555	T	C	0.318761	-0.0416311	0.0087358	1.9e-06	5959	Clostridium M clostridioforme abundance in stool	TRUE	reported	QVjHl2
rs36110266	20	32107228	A	G	0.112017	0.0562433	0.0126596	8.9e-06	5959	Clostridium M clostridioforme abundance in stool	TRUE	reported	QVjHl2
rs11698924	20	48448706	A	C	0.0123457	0.193533	0.0365878	1.2e-07	5959	Clostridium M clostridioforme abundance in stool	TRUE	reported	QVjHl2
rs142888891	22	48559875	T	C	0.0138959	0.154233	0.0340937	6.1e-06	5959	Clostridium M clostridioforme abundance in stool	TRUE	reported	QVjHl2
rs74484450	1	3201565	A	G	0.0160469	0.132432	0.029555	7.4e-06	5959	Clostridium M sp001304855 abundance in stool	TRUE	reported	wrnSYd
rs201949935	2	87940736	T	C	0.0659769	0.0689736	0.0150391	4.5e-06	5959	Clostridium M sp001304855 abundance in stool	TRUE	reported	wrnSYd
rs115092197	2	232577294	T	A	0.0117447	0.157463	0.034749	5.9e-06	5959	Clostridium M sp001304855 abundance in stool	TRUE	reported	wrnSYd
rs6793934	3	2041308	A	G	0.0672721	0.066972	0.0146567	4.9e-06	5959	Clostridium M sp001304855 abundance in stool	TRUE	reported	wrnSYd
rs2304593	3	32449592	C	T	0.0790225	0.0622215	0.013733	5.9e-06	5959	Clostridium M sp001304855 abundance in stool	TRUE	reported	wrnSYd
rs9823810	3	196646166	C	T	0.31191	-0.0485335	0.00847231	1e-08	5959	Clostridium M sp001304855 abundance in stool	TRUE	reported	wrnSYd
rs111919845	4	121555113	G	A	0.0120229	0.158396	0.0343488	4e-06	5959	Clostridium M sp001304855 abundance in stool	TRUE	reported	wrnSYd
rs4712499	6	20447062	A	G	0.0335802	-0.104816	0.0206387	3.8e-07	5959	Clostridium M sp001304855 abundance in stool	TRUE	reported	wrnSYd
rs141404229	10	1565965	A	G	0.029053	0.100271	0.0223338	7.1e-06	5959	Clostridium M sp001304855 abundance in stool	TRUE	reported	wrnSYd
rs1791873	11	21281329	C	T	0.311006	0.037594	0.00803541	2.9e-06	5959	Clostridium M sp001304855 abundance in stool	TRUE	reported	wrnSYd
rs76946232	12	132851595	T	C	0.064443	-0.0801698	0.0152663	1.5e-07	5959	Clostridium M sp001304855 abundance in stool	TRUE	reported	wrnSYd
rs140217599	17	41092799	A	G	0.20866	0.0435417	0.00917799	2.1e-06	5959	Clostridium M sp001304855 abundance in stool	TRUE	reported	wrnSYd
rs7407026	17	67452048	T	G	0.34235	0.0374295	0.00798697	2.8e-06	5959	Clostridium M sp001304855 abundance in stool	TRUE	reported	wrnSYd
rs118066102	17	75167713	G	A	0.0155379	0.144567	0.0304313	2e-06	5959	Clostridium M sp001304855 abundance in stool	TRUE	reported	wrnSYd
rs75978011	21	21634742	T	C	0.0168844	0.132355	0.0290801	5.3e-06	5959	Clostridium M sp001304855 abundance in stool	TRUE	reported	wrnSYd
rs11580136	1	25963965	A	G	0.0590425	0.0672049	0.0144509	3.3e-06	5959	Clostridium P abundance in stool	TRUE	reported	Nm3xxL
rs61765721	1	29978166	C	T	0.0930959	-0.0530069	0.0117856	6.9e-06	5959	Clostridium P abundance in stool	TRUE	reported	Nm3xxL
rs138065808	1	215743599	C	T	0.500168	-0.0305491	0.0068317	7.8e-06	5959	Clostridium P abundance in stool	TRUE	reported	Nm3xxL
rs59437174	1	240451399	C	G	0.0950341	-0.055209	0.0118933	3.5e-06	5959	Clostridium P abundance in stool	TRUE	reported	Nm3xxL
rs7605423	2	227799852	C	T	0.265435	0.0366309	0.0078039	2.7e-06	5959	Clostridium P abundance in stool	TRUE	reported	Nm3xxL
rs62201737	2	228634770	A	T	0.0380848	0.0798537	0.0177915	7.2e-06	5959	Clostridium P abundance in stool	TRUE	reported	Nm3xxL
rs1609248	2	228730589	A	C	0.314002	0.0373058	0.00737163	4.2e-07	5959	Clostridium P abundance in stool	TRUE	reported	Nm3xxL
rs4663502	2	234775942	T	C	0.0118607	0.145077	0.0312347	3.4e-06	5959	Clostridium P abundance in stool	TRUE	reported	Nm3xxL
rs999023	4	145387484	A	G	0.457205	0.0313216	0.00689127	5.5e-06	5959	Clostridium P abundance in stool	TRUE	reported	Nm3xxL
rs72838244	6	27018699	T	C	0.0126912	0.136924	0.0307004	8.2e-06	5959	Clostridium P abundance in stool	TRUE	reported	Nm3xxL
rs72856670	6	29119910	G	C	0.0151131	0.126377	0.0282475	7.7e-06	5959	Clostridium P abundance in stool	TRUE	reported	Nm3xxL
rs4842054	9	135941361	A	G	0.323325	-0.0360223	0.0073769	1e-06	5959	Clostridium P abundance in stool	TRUE	reported	Nm3xxL
rs76336350	10	104383660	C	T	0.0146885	0.127351	0.0284444	7.6e-06	5959	Clostridium P abundance in stool	TRUE	reported	Nm3xxL
rs11064090	12	6216522	C	T	0.0972503	0.0510076	0.0115271	9.6e-06	5959	Clostridium P abundance in stool	TRUE	reported	Nm3xxL
rs1569269	13	103222571	C	T	0.0481526	0.0724421	0.0162018	7.8e-06	5959	Clostridium P abundance in stool	TRUE	reported	Nm3xxL
rs75178624	15	47916089	G	T	0.0328734	0.0927611	0.0192624	1.5e-06	5959	Clostridium P abundance in stool	TRUE	reported	Nm3xxL
rs1549241	16	24915102	C	T	0.395425	-0.0311616	0.00692356	6.8e-06	5959	Clostridium P abundance in stool	TRUE	reported	Nm3xxL
rs2286517	17	15261055	C	G	0.0625	-0.0648175	0.0139613	3.4e-06	5959	Clostridium P abundance in stool	TRUE	reported	Nm3xxL
rs62083985	18	3524596	A	G	0.118494	0.0476384	0.0107467	9.3e-06	5959	Clostridium P abundance in stool	TRUE	reported	Nm3xxL
rs140128564	18	4822073	G	A	0.0215364	0.108679	0.023233	2.9e-06	5959	Clostridium P abundance in stool	TRUE	reported	Nm3xxL
rs76187417	18	6725322	G	T	0.0252689	0.0971419	0.0216776	7.4e-06	5959	Clostridium P abundance in stool	TRUE	reported	Nm3xxL
rs111258201	18	30886738	C	G	0.0123613	0.13918	0.0308399	6.4e-06	5959	Clostridium P abundance in stool	TRUE	reported	Nm3xxL
rs5747024	22	17215478	C	T	0.356402	-0.0330883	0.00746873	9.4e-06	5959	Clostridium P abundance in stool	TRUE	reported	Nm3xxL
rs4628502	1	156686331	T	C	0.273391	-0.0789258	0.0175961	7.3e-06	5959	Clostridium saudiense abundance in stool	TRUE	reported	gs91Ie
rs1338219	1	219624333	A	G	0.323963	-0.073875	0.0166751	9.4e-06	5959	Clostridium saudiense abundance in stool	TRUE	reported	gs91Ie
rs12713542	2	65663524	A	G	0.0685139	0.165444	0.0312503	1.2e-07	5959	Clostridium saudiense abundance in stool	TRUE	reported	gs91Ie
rs114379109	2	67843764	T	C	0.092238	-0.132388	0.026726	7.3e-07	5959	Clostridium saudiense abundance in stool	TRUE	reported	gs91Ie
rs10933053	2	224332749	G	A	0.0405337	-0.180916	0.0396755	5.1e-06	5959	Clostridium saudiense abundance in stool	TRUE	reported	gs91Ie
rs6793404	3	38826172	T	C	0.0509485	-0.160263	0.035352	5.8e-06	5959	Clostridium saudiense abundance in stool	TRUE	reported	gs91Ie
rs17204886	3	152104350	G	T	0.22169	-0.103692	0.0188584	3.8e-08	5959	Clostridium saudiense abundance in stool	TRUE	reported	gs91Ie
rs114488160	3	167940214	A	G	0.0286124	0.236797	0.046341	3.2e-07	5959	Clostridium saudiense abundance in stool	TRUE	reported	gs91Ie
rs6929627	6	158722827	A	G	0.315563	-0.0795221	0.0168143	2.3e-06	5959	Clostridium saudiense abundance in stool	TRUE	reported	gs91Ie
rs144025927	10	34888753	A	G	0.0185404	0.299168	0.0579705	2.5e-07	5959	Clostridium saudiense abundance in stool	TRUE	reported	gs91Ie
rs17623210	10	57681323	G	A	0.0512842	0.164345	0.0353744	3.4e-06	5959	Clostridium saudiense abundance in stool	TRUE	reported	gs91Ie
rs10745615	12	92685234	A	G	0.30894	-0.0856715	0.0167721	3.3e-07	5959	Clostridium saudiense abundance in stool	TRUE	reported	gs91Ie
rs8052826	16	4375527	A	G	0.239532	-0.0869612	0.0184242	2.4e-06	5959	Clostridium saudiense abundance in stool	TRUE	reported	gs91Ie
rs62043264	16	52368314	C	G	0.212422	0.0875686	0.0193311	5.9e-06	5959	Clostridium saudiense abundance in stool	TRUE	reported	gs91Ie
rs236523	17	70216501	C	A	0.492475	-0.0691014	0.0155452	8.8e-06	5959	Clostridium saudiense abundance in stool	TRUE	reported	gs91Ie
rs144576649	18	60152869	T	C	0.0204237	0.264928	0.0545441	1.2e-06	5959	Clostridium saudiense abundance in stool	TRUE	reported	gs91Ie
rs58580682	19	52900827	G	T	0.0838027	-0.128013	0.0281582	5.5e-06	5959	Clostridium saudiense abundance in stool	TRUE	reported	gs91Ie
rs8114713	20	24685464	T	C	0.132972	-0.101704	0.0228842	8.8e-06	5959	Clostridium saudiense abundance in stool	TRUE	reported	gs91Ie
rs62162093	2	49071967	G	A	0.194678	-0.0412329	0.00929664	9.2e-06	5959	Clostridium tertium abundance in stool	TRUE	reported	jlT5tw
rs62162821	2	85118518	A	G	0.0236572	0.120375	0.0246379	1e-06	5959	Clostridium tertium abundance in stool	TRUE	reported	jlT5tw
rs146127733	2	105430574	G	A	0.0244726	0.114399	0.0238383	1.6e-06	5959	Clostridium tertium abundance in stool	TRUE	reported	jlT5tw
rs73139691	3	85024376	A	G	0.128343	0.0515391	0.0110368	3e-06	5959	Clostridium tertium abundance in stool	TRUE	reported	jlT5tw
rs11097356	4	76438524	T	C	0.180933	0.0443946	0.00973176	5.1e-06	5959	Clostridium tertium abundance in stool	TRUE	reported	jlT5tw
rs4516938	6	20527031	G	A	0.43363	0.0412088	0.00750135	3.9e-08	5959	Clostridium tertium abundance in stool	TRUE	reported	jlT5tw
rs12673340	7	135905202	G	A	0.0841584	0.0598981	0.01349	9e-06	5959	Clostridium tertium abundance in stool	TRUE	reported	jlT5tw
rs117883021	7	149318782	C	T	0.0153704	0.135445	0.0303211	7.9e-06	5959	Clostridium tertium abundance in stool	TRUE	reported	jlT5tw
rs62486891	8	1202833	C	G	0.26395	0.039946	0.0083828	1.9e-06	5959	Clostridium tertium abundance in stool	TRUE	reported	jlT5tw
rs10491884	9	28562151	G	A	0.289977	-0.0367415	0.00829944	9.6e-06	5959	Clostridium tertium abundance in stool	TRUE	reported	jlT5tw
rs11017644	10	130987170	G	T	0.110999	0.0527178	0.0117826	7.7e-06	5959	Clostridium tertium abundance in stool	TRUE	reported	jlT5tw
rs17790668	13	36383208	T	C	0.0661728	0.0722123	0.0151008	1.7e-06	5959	Clostridium tertium abundance in stool	TRUE	reported	jlT5tw
rs9544000	13	75613222	A	G	0.0997307	0.0542768	0.012269	9.7e-06	5959	Clostridium tertium abundance in stool	TRUE	reported	jlT5tw
rs138747363	14	86861520	G	A	0.0126968	0.146629	0.0331864	9.9e-06	5959	Clostridium tertium abundance in stool	TRUE	reported	jlT5tw
rs117017957	17	50534693	T	C	0.0211636	0.12652	0.0257087	8.6e-07	5959	Clostridium tertium abundance in stool	TRUE	reported	jlT5tw
rs12120892	1	204486317	T	C	0.0411111	0.0566032	0.0117247	1.4e-06	5959	Comamonas B abundance in stool	TRUE	reported	O0Qw4E
rs11885958	2	16671938	G	A	0.0173716	-0.0843344	0.0177809	2.1e-06	5959	Comamonas B abundance in stool	TRUE	reported	O0Qw4E
rs4973594	2	233022922	G	C	0.221366	0.024857	0.00558128	8.4e-06	5959	Comamonas B abundance in stool	TRUE	reported	O0Qw4E
rs17203668	4	90065309	T	G	0.0178057	0.0816463	0.0176193	3.6e-06	5959	Comamonas B abundance in stool	TRUE	reported	O0Qw4E
rs1873537	4	174897719	T	A	0.050663	0.0492671	0.010531	2.9e-06	5959	Comamonas B abundance in stool	TRUE	reported	O0Qw4E
rs75874930	5	59783402	G	A	0.0147849	-0.0886617	0.0191852	3.8e-06	5959	Comamonas B abundance in stool	TRUE	reported	O0Qw4E
rs6876713	5	168480757	A	G	0.129899	0.030622	0.00691031	9.4e-06	5959	Comamonas B abundance in stool	TRUE	reported	O0Qw4E
rs10248148	7	158255032	C	T	0.261852	0.0242762	0.00528553	4.4e-06	5959	Comamonas B abundance in stool	TRUE	reported	O0Qw4E
rs62494404	8	6069452	A	G	0.0588036	0.0436895	0.00987308	9.6e-06	5959	Comamonas B abundance in stool	TRUE	reported	O0Qw4E
rs78526361	8	88630465	A	T	0.0341081	-0.0581452	0.0127616	5.2e-06	5959	Comamonas B abundance in stool	TRUE	reported	O0Qw4E
rs9325155	12	53140919	C	A	0.317885	-0.0226215	0.00501186	6.4e-06	5959	Comamonas B abundance in stool	TRUE	reported	O0Qw4E
rs61936974	12	116934889	A	G	0.204235	0.0275386	0.00588241	2.8e-06	5959	Comamonas B abundance in stool	TRUE	reported	O0Qw4E
rs142777179	13	97643925	A	G	0.0191558	-0.0779291	0.0169602	4.3e-06	5959	Comamonas B abundance in stool	TRUE	reported	O0Qw4E
rs8007124	14	58075814	A	G	0.444444	-0.0211928	0.00463757	4.9e-06	5959	Comamonas B abundance in stool	TRUE	reported	O0Qw4E
rs74076487	14	89013512	G	A	0.0270566	0.0684425	0.0144056	2e-06	5959	Comamonas B abundance in stool	TRUE	reported	O0Qw4E
rs140722677	15	65927111	G	C	0.026713	0.0672412	0.0143486	2.8e-06	5959	Comamonas B abundance in stool	TRUE	reported	O0Qw4E
rs56944804	19	6370687	C	T	0.012273	0.097071	0.0211222	4.3e-06	5959	Comamonas B abundance in stool	TRUE	reported	O0Qw4E
rs143606156	22	19088051	T	C	0.0106794	-0.108372	0.0222366	1.1e-06	5959	Comamonas B abundance in stool	TRUE	reported	O0Qw4E
rs72758559	1	209635049	C	G	0.0222941	0.182575	0.0412041	9.4e-06	5959	Coprobacillus abundance in stool	TRUE	reported	8HS8XW
rs115357073	2	2300127	A	C	0.0187817	0.246673	0.0443659	2.7e-08	5959	Coprobacillus abundance in stool	TRUE	reported	8HS8XW
rs75901608	3	15329466	C	A	0.110361	0.0902891	0.0191277	2.4e-06	5959	Coprobacillus abundance in stool	TRUE	reported	8HS8XW
rs9310781	3	25440656	G	C	0.194619	0.0735574	0.0155323	2.2e-06	5959	Coprobacillus abundance in stool	TRUE	reported	8HS8XW
rs192345316	3	78352938	T	C	0.0156171	0.236947	0.0482101	8.9e-07	5959	Coprobacillus abundance in stool	TRUE	reported	8HS8XW
rs73847609	4	125627003	T	C	0.0353782	0.144503	0.0320301	6.4e-06	5959	Coprobacillus abundance in stool	TRUE	reported	8HS8XW
rs6914526	6	826440	C	G	0.136993	0.0790486	0.0176358	7.4e-06	5959	Coprobacillus abundance in stool	TRUE	reported	8HS8XW
rs149589052	6	9140216	T	C	0.0203361	0.203601	0.0421468	1.4e-06	5959	Coprobacillus abundance in stool	TRUE	reported	8HS8XW
rs4556017	7	100989509	C	T	0.178173	-0.0823937	0.0156222	1.3e-07	5959	Coprobacillus abundance in stool	TRUE	reported	8HS8XW
rs62485227	7	136887085	T	G	0.0455239	0.129925	0.0287372	6.2e-06	5959	Coprobacillus abundance in stool	TRUE	reported	8HS8XW
rs72704351	9	8879865	A	G	0.0401281	0.160045	0.0303664	1.4e-07	5959	Coprobacillus abundance in stool	TRUE	reported	8HS8XW
rs17569202	9	28004532	C	T	0.0147084	0.259105	0.05002	2.2e-07	5959	Coprobacillus abundance in stool	TRUE	reported	8HS8XW
rs72771688	10	9480616	C	T	0.0198821	0.211436	0.0430955	9.3e-07	5959	Coprobacillus abundance in stool	TRUE	reported	8HS8XW
rs11014562	10	25444037	G	A	0.10596	0.0863466	0.0194585	9.1e-06	5959	Coprobacillus abundance in stool	TRUE	reported	8HS8XW
rs17610173	11	29279947	A	G	0.0534633	0.130926	0.026946	1.2e-06	5959	Coprobacillus abundance in stool	TRUE	reported	8HS8XW
rs79247131	11	107643594	C	T	0.01714	0.221769	0.0455818	1.1e-06	5959	Coprobacillus abundance in stool	TRUE	reported	8HS8XW
rs2114992	12	20111653	G	A	0.422702	-0.0553495	0.0120006	4e-06	5959	Coprobacillus abundance in stool	TRUE	reported	8HS8XW
rs73099091	12	50825968	C	T	0.0209525	0.185809	0.0416744	8.3e-06	5959	Coprobacillus abundance in stool	TRUE	reported	8HS8XW
rs117752219	14	80922751	C	T	0.0125021	0.258296	0.0535963	1.4e-06	5959	Coprobacillus abundance in stool	TRUE	reported	8HS8XW
rs437236	19	54282486	G	C	0.0142012	0.233423	0.0503246	3.5e-06	5959	Coprobacillus abundance in stool	TRUE	reported	8HS8XW
rs2830516	21	26790038	T	G	0.112234	-0.0918628	0.0189665	1.3e-06	5959	Coprobacillus abundance in stool	TRUE	reported	8HS8XW
rs115357073	2	2300127	A	C	0.0187817	0.219351	0.0399563	4e-08	5959	Coprobacillus cateniformis abundance in stool	TRUE	reported	nRMu4u
rs75901608	3	15329466	C	A	0.110361	0.0794408	0.0172271	4e-06	5959	Coprobacillus cateniformis abundance in stool	TRUE	reported	nRMu4u
rs9310781	3	25440656	G	C	0.194619	0.0656665	0.0139889	2.7e-06	5959	Coprobacillus cateniformis abundance in stool	TRUE	reported	nRMu4u
rs192345316	3	78352938	T	C	0.0156171	0.207864	0.0434197	1.7e-06	5959	Coprobacillus cateniformis abundance in stool	TRUE	reported	nRMu4u
rs12494136	3	128560805	C	T	0.269638	-0.0539499	0.0121501	9e-06	5959	Coprobacillus cateniformis abundance in stool	TRUE	reported	nRMu4u
rs73847609	4	125627003	T	C	0.0353782	0.127673	0.0288483	9.6e-06	5959	Coprobacillus cateniformis abundance in stool	TRUE	reported	nRMu4u
rs13187825	5	141297549	C	T	0.186261	-0.0614329	0.0137056	7.4e-06	5959	Coprobacillus cateniformis abundance in stool	TRUE	reported	nRMu4u
rs149589052	6	9140216	T	C	0.0203361	0.181126	0.0379588	1.8e-06	5959	Coprobacillus cateniformis abundance in stool	TRUE	reported	nRMu4u
rs4556017	7	100989509	C	T	0.178173	-0.0723408	0.01407	2.7e-07	5959	Coprobacillus cateniformis abundance in stool	TRUE	reported	nRMu4u
rs62485227	7	136887085	T	G	0.0455239	0.118563	0.0258819	4.6e-06	5959	Coprobacillus cateniformis abundance in stool	TRUE	reported	nRMu4u
rs72704351	9	8879865	A	G	0.0401281	0.146188	0.0273495	9e-08	5959	Coprobacillus cateniformis abundance in stool	TRUE	reported	nRMu4u
rs17569202	9	28004532	C	T	0.0147084	0.232131	0.0450504	2.6e-07	5959	Coprobacillus cateniformis abundance in stool	TRUE	reported	nRMu4u
rs72771688	10	9480616	C	T	0.0198821	0.191047	0.0388132	8.6e-07	5959	Coprobacillus cateniformis abundance in stool	TRUE	reported	nRMu4u
rs71466567	11	29280248	T	C	0.0534633	0.116636	0.0242689	1.5e-06	5959	Coprobacillus cateniformis abundance in stool	TRUE	reported	nRMu4u
rs79247131	11	107643594	C	T	0.01714	0.195155	0.0410533	2e-06	5959	Coprobacillus cateniformis abundance in stool	TRUE	reported	nRMu4u
rs71532841	12	14796223	T	C	0.0947723	0.082976	0.0185261	7.5e-06	5959	Coprobacillus cateniformis abundance in stool	TRUE	reported	nRMu4u
rs5012948	12	20112078	T	C	0.422715	-0.0495195	0.0108087	4.6e-06	5959	Coprobacillus cateniformis abundance in stool	TRUE	reported	nRMu4u
rs80176045	13	111457413	C	T	0.0175719	0.183098	0.0411889	8.8e-06	5959	Coprobacillus cateniformis abundance in stool	TRUE	reported	nRMu4u
rs118099922	14	80905082	T	A	0.0125021	0.238037	0.048272	8.2e-07	5959	Coprobacillus cateniformis abundance in stool	TRUE	reported	nRMu4u
rs28915408	19	572860	A	G	0.0217354	0.165184	0.0373693	9.9e-06	5959	Coprobacillus cateniformis abundance in stool	TRUE	reported	nRMu4u
rs437236	19	54282486	G	C	0.0142012	0.220162	0.0453252	1.2e-06	5959	Coprobacillus cateniformis abundance in stool	TRUE	reported	nRMu4u
[truncated: 4,012 more rows]

## Sheet: bac--German individuals
SNP	chr.exposure	pos.exposure	effect_allele.exposure	other_allele.exposure	eaf.exposure	beta.exposure	se.exposure	pval.exposure	samplesize.exposure	exposure	mr_keep.exposure	pval_origin.exposure	id.exposure
[truncated: 381 more rows]

[truncated: 1 more sheets: bac--MiBioGen]
