# Supplementary material for: Causal Analysis Between Gut Microbes, Aging Indicator, and Age‐Related Disease, Involving the Discovery and Validation of Biomarkers
Source: Aging Cell. 2025 Apr 9;24(7):e70057. doi: 10.1111/acel.70057 (PMC12266770; doi:10.1111/acel.70057)
Supplement: Supplementary file 1 — Appendix S1 [file ACEL-24-e70057-s001.zip › acel70057-sup-0005-TableS4.xlsx]

## Sheet: facial ageing
chr.exposure	pos.exposure	other_allele.exposure	effect_allele.exposure	beta.exposure	se.exposure	pval.exposure	eaf.exposure	samplesize.exposure	SNP	exposure	mr_keep.exposure	pval_origin.exposure	id.exposure
1	8269962	C	T	-0.0187385	0.00286778	6.4003e-11	0.039472	423999	rs74562379	facial ageing	TRUE	reported	vvzPG0
1	75494994	G	A	-0.00870258	0.00155238	2.1e-08	0.137107	423999	rs4949691	facial ageing	TRUE	reported	vvzPG0
1	170834430	C	A	0.00720015	0.00131056	3.89996e-08	0.2068	423999	rs55811103	facial ageing	TRUE	reported	vvzPG0
1	201280945	C	T	0.00675074	0.00110379	9.59997e-10	0.640825	423999	rs1772855	facial ageing	TRUE	reported	vvzPG0
1	219268532	T	C	-0.0255759	0.00350829	3.10027e-13	0.026314	423999	rs61821643	facial ageing	TRUE	reported	vvzPG0
2	31982811	C	G	-0.0152057	0.00276672	3.89996e-08	0.038788	423999	rs112881196	facial ageing	TRUE	reported	vvzPG0
2	37849852	A	G	0.013734	0.00169947	6.4003e-16	0.109055	423999	rs6740259	facial ageing	TRUE	reported	vvzPG0
2	56058356	A	G	0.0168917	0.00156039	2.60016e-27	0.133042	423999	rs76032374	facial ageing	TRUE	reported	vvzPG0
2	145714354	A	C	0.0144967	0.00122943	4.30031e-32	0.249269	423999	rs1438898	facial ageing	TRUE	reported	vvzPG0
2	202170655	T	C	0.00701337	0.00118788	3.50002e-09	0.720094	423999	rs10200279	facial ageing	TRUE	reported	vvzPG0
2	219755011	T	A	0.0219628	0.00331665	3.50026e-11	0.026858	423999	rs121908120	facial ageing	TRUE	reported	vvzPG0
2	223025055	G	T	0.0231913	0.00261208	6.79986e-19	0.042905	423999	rs116254882	facial ageing	TRUE	reported	vvzPG0
2	223087329	G	A	-0.0132042	0.00151515	2.90001e-18	0.144675	423999	rs7590866	facial ageing	TRUE	reported	vvzPG0
2	223122327	C	G	0.0121936	0.00159603	2.19989e-14	0.12608	423999	rs45499591	facial ageing	TRUE	reported	vvzPG0
2	239695893	C	G	0.00807275	0.00111652	4.79954e-13	0.342192	423999	rs11684254	facial ageing	TRUE	reported	vvzPG0
3	12390484	T	C	0.00945614	0.00162264	5.60003e-09	0.120817	423999	rs17036328	facial ageing	TRUE	reported	vvzPG0
3	49443081	T	C	0.00718131	0.00120922	2.90001e-09	0.740045	423999	rs13096474	facial ageing	TRUE	reported	vvzPG0
3	114078257	A	G	0.00627147	0.00109385	9.80009e-09	0.380508	423999	rs17670847	facial ageing	TRUE	reported	vvzPG0
3	114686884	A	G	0.00904128	0.00106196	1.69981e-17	0.526018	423999	rs9882022	facial ageing	TRUE	reported	vvzPG0
3	126691104	G	A	-0.0212172	0.00141105	4.19952e-51	0.16995	423999	rs61263161	facial ageing	TRUE	reported	vvzPG0
3	156443385	T	C	0.0061388	0.00108798	1.7e-08	0.39027	423999	rs13061457	facial ageing	TRUE	reported	vvzPG0
3	183219656	G	A	-0.00632755	0.00106914	3.29997e-09	0.536642	423999	rs62287198	facial ageing	TRUE	reported	vvzPG0
4	18194174	T	C	-0.00604408	0.00110558	4.60002e-08	0.365552	423999	rs17523800	facial ageing	TRUE	reported	vvzPG0
4	36250336	G	C	0.00715899	0.00108577	4.30031e-11	0.390695	423999	rs10011319	facial ageing	TRUE	reported	vvzPG0
4	48720194	T	C	0.00634197	0.00107222	3.29997e-09	0.513882	423999	rs955683	facial ageing	TRUE	reported	vvzPG0
4	103188709	C	T	-0.014413	0.00200788	7.10068e-13	0.075466	423999	rs13107325	facial ageing	TRUE	reported	vvzPG0
5	33951693	C	G	0.024759	0.00314766	3.69999e-15	0.971899	423999	rs16891982	facial ageing	TRUE	reported	vvzPG0
5	53185893	T	G	0.00749992	0.00108683	5.19996e-12	0.399192	423999	rs56086233	facial ageing	TRUE	reported	vvzPG0
5	56019064	A	T	0.00957559	0.00143902	2.80027e-11	0.162318	423999	rs61055995	facial ageing	TRUE	reported	vvzPG0
5	121326197	T	G	-0.00706814	0.00107307	4.49987e-11	0.537528	423999	rs2972344	facial ageing	TRUE	reported	vvzPG0
5	131591725	C	G	0.00660902	0.00106333	5.1e-10	0.460039	423999	rs112537099	facial ageing	TRUE	reported	vvzPG0
6	237332	A	G	-0.00725305	0.00109519	3.50026e-11	0.40492	423999	rs4959612	facial ageing	TRUE	reported	vvzPG0
6	391989	T	G	-0.0168398	0.00270757	5e-10	0.042022	423999	rs2797306	facial ageing	TRUE	reported	vvzPG0
6	408816	G	A	-0.0151561	0.00272187	2.59998e-08	0.046744	423999	rs116527520	facial ageing	TRUE	reported	vvzPG0
6	413389	G	A	0.0378575	0.00431797	1.80011e-18	0.016099	423999	rs10900944	facial ageing	TRUE	reported	vvzPG0
6	422631	C	A	0.0422237	0.00137386	1e-200	0.179123	423999	rs62389424	facial ageing	TRUE	reported	vvzPG0
6	451099	A	C	-0.00966775	0.00172984	2.30001e-08	0.105432	423999	rs6899601	facial ageing	TRUE	reported	vvzPG0
6	471038	A	G	-0.0111325	0.00115287	4.60045e-22	0.473333	423999	rs9405706	facial ageing	TRUE	reported	vvzPG0
6	538063	T	A	0.00872912	0.001167	7.39946e-14	0.704029	423999	rs4409224	facial ageing	TRUE	reported	vvzPG0
6	29904684	T	G	-0.0173278	0.00285797	1.29999e-09	0.03907	423999	rs72498357	facial ageing	TRUE	reported	vvzPG0
6	31674996	A	G	-0.0240379	0.00423746	1.40001e-08	0.015781	423999	rs17200976	facial ageing	TRUE	reported	vvzPG0
6	31876042	T	A	-0.00730611	0.00109808	2.90001e-11	0.636397	423999	rs1313996	facial ageing	TRUE	reported	vvzPG0
6	45443176	A	G	0.00684556	0.00113861	1.79999e-09	0.680838	423999	rs2819865	facial ageing	TRUE	reported	vvzPG0
6	45545851	G	A	0.00633172	0.00106501	2.80001e-09	0.486551	423999	rs7740614	facial ageing	TRUE	reported	vvzPG0
6	97751948	G	A	-0.00643883	0.00116506	3.29997e-08	0.307604	423999	rs2388041	facial ageing	TRUE	reported	vvzPG0
6	106039390	C	T	0.00631632	0.00106036	2.59998e-09	0.484143	423999	rs12664003	facial ageing	TRUE	reported	vvzPG0
6	151577830	C	G	-0.00986538	0.00106732	2.39994e-20	0.44025	423999	rs10434896	facial ageing	TRUE	reported	vvzPG0
7	28189411	T	C	0.006262	0.00105905	3.40001e-09	0.506653	423999	rs1635852	facial ageing	TRUE	reported	vvzPG0
7	73474825	G	C	-0.0119446	0.00180473	3.59998e-11	0.09887	423999	rs17855988	facial ageing	TRUE	reported	vvzPG0
7	105035389	G	A	-0.00695606	0.00106844	7.50067e-11	0.536947	423999	rs7809464	facial ageing	TRUE	reported	vvzPG0
7	130997997	A	G	-0.00579842	0.00106389	5e-08	0.540235	423999	rs11763660	facial ageing	TRUE	reported	vvzPG0
8	18272881	G	A	0.00725473	0.00127726	1.29999e-08	0.779232	423999	rs1495741	facial ageing	TRUE	reported	vvzPG0
8	52806682	C	T	-0.00739113	0.00135352	4.70002e-08	0.811151	423999	rs9298467	facial ageing	TRUE	reported	vvzPG0
8	65463442	C	T	0.00953086	0.001462	7.10068e-11	0.155996	423999	rs6996198	facial ageing	TRUE	reported	vvzPG0
8	116613258	G	A	-0.00645306	0.0010705	1.7e-09	0.55822	423999	rs2721929	facial ageing	TRUE	reported	vvzPG0
8	130699140	T	C	-0.0179121	0.0011366	5.90065e-56	0.319653	423999	rs10956486	facial ageing	TRUE	reported	vvzPG0
9	47352	A	G	-0.00887246	0.00123287	6.20012e-13	0.416579	423999	rs9408289	facial ageing	TRUE	reported	vvzPG0
9	211762	C	G	0.0170965	0.00106109	2.09991e-58	0.487309	423999	rs520015	facial ageing	TRUE	reported	vvzPG0
9	695293	A	G	0.00797658	0.00126274	2.69998e-10	0.770778	423999	rs2018255	facial ageing	TRUE	reported	vvzPG0
9	16885017	G	A	0.0126128	0.00109152	6.90081e-31	0.607244	423999	rs12350739	facial ageing	TRUE	reported	vvzPG0
9	92006536	C	G	-0.00739649	0.00126937	5.60003e-09	0.229071	423999	rs13287803	facial ageing	TRUE	reported	vvzPG0
10	65302699	C	T	0.00752765	0.00111443	1.39991e-11	0.347984	423999	rs12257409	facial ageing	TRUE	reported	vvzPG0
10	90208940	T	A	-0.0061353	0.00109914	2.39999e-08	0.628466	423999	rs10788602	facial ageing	TRUE	reported	vvzPG0
11	9958478	T	C	0.00792521	0.00109016	3.59998e-13	0.390203	423999	rs11042557	facial ageing	TRUE	reported	vvzPG0
11	17298814	A	G	0.00595059	0.00107178	2.80001e-08	0.578887	423999	rs214084	facial ageing	TRUE	reported	vvzPG0
11	47572279	G	A	-0.00986951	0.00115439	1.20005e-17	0.301511	423999	rs11039290	facial ageing	TRUE	reported	vvzPG0
11	61571348	C	G	-0.00931993	0.00114144	3.19963e-16	0.313765	423999	rs174548	facial ageing	TRUE	reported	vvzPG0
12	1041450	C	T	0.00727558	0.00132266	3.79997e-08	0.202683	423999	rs11571404	facial ageing	TRUE	reported	vvzPG0
12	66376091	T	C	-0.00583764	0.00106813	4.60002e-08	0.520735	423999	rs7306710	facial ageing	TRUE	reported	vvzPG0
12	88918743	T	G	0.00860179	0.00131711	6.4998e-11	0.796214	423999	rs1022034	facial ageing	TRUE	reported	vvzPG0
13	65744892	G	C	0.00653392	0.00107702	1.29999e-09	0.580486	423999	rs7995814	facial ageing	TRUE	reported	vvzPG0
13	80456952	T	C	-0.00759506	0.00132069	8.9e-09	0.204827	423999	rs9601280	facial ageing	TRUE	reported	vvzPG0
14	64403004	G	T	0.00900598	0.00117335	1.59993e-14	0.712081	423999	rs12878653	facial ageing	TRUE	reported	vvzPG0
14	75446778	C	T	-0.00687523	0.00106493	1.09999e-10	0.524005	423999	rs12882664	facial ageing	TRUE	reported	vvzPG0
15	33260973	C	T	-0.0195835	0.00332023	3.69999e-09	0.026188	423999	rs150962800	facial ageing	TRUE	reported	vvzPG0
15	74234902	T	C	-0.00948348	0.00105998	3.69999e-19	0.484986	423999	rs12441130	facial ageing	TRUE	reported	vvzPG0
15	74641464	A	G	0.006836	0.00120863	1.5e-08	0.737961	423999	rs12898858	facial ageing	TRUE	reported	vvzPG0
15	78857986	C	G	0.00687233	0.00112416	9.80009e-10	0.334877	423999	rs55781567	facial ageing	TRUE	reported	vvzPG0
16	4898120	C	G	0.00586886	0.00106449	3.50002e-08	0.468844	423999	rs2219271	facial ageing	TRUE	reported	vvzPG0
16	70241566	G	A	0.00588674	0.00106522	3.29997e-08	0.49427	423999	rs9924898	facial ageing	TRUE	reported	vvzPG0
16	89986117	C	T	0.0154556	0.0017448	8.10028e-19	0.101849	423999	rs1805007	facial ageing	TRUE	reported	vvzPG0
17	19289286	G	C	-0.025688	0.00361903	1.29987e-12	0.023325	423999	rs139356332	facial ageing	TRUE	reported	vvzPG0
17	55231168	T	C	0.00670475	0.00106993	3.69999e-10	0.447041	423999	rs62060349	facial ageing	TRUE	reported	vvzPG0
17	63693833	C	T	0.00782575	0.00107654	3.59998e-13	0.420204	423999	rs232138	facial ageing	TRUE	reported	vvzPG0
17	77778227	T	C	0.00588527	0.00106142	2.90001e-08	0.497663	423999	rs9896202	facial ageing	TRUE	reported	vvzPG0
17	79372489	C	T	0.00680668	0.00111058	8.79995e-10	0.36277	423999	rs11657730	facial ageing	TRUE	reported	vvzPG0
19	3380083	C	G	0.00984458	0.00152425	1.09999e-10	0.153607	423999	rs34827462	facial ageing	TRUE	reported	vvzPG0
19	50086626	T	C	0.00821542	0.00139579	4e-09	0.174651	423999	rs3745473	facial ageing	TRUE	reported	vvzPG0
20	22100542	T	C	0.0104875	0.00108444	4.00037e-22	0.606107	423999	rs28897169	facial ageing	TRUE	reported	vvzPG0
20	32538391	G	C	0.0138176	0.00183711	5.40008e-14	0.097983	423999	rs62211989	facial ageing	TRUE	reported	vvzPG0
20	39832628	T	C	-0.007926	0.00132969	2.5e-09	0.198303	423999	rs17265513	facial ageing	TRUE	reported	vvzPG0
22	50218611	A	C	0.00965914	0.0013374	5.10035e-13	0.19651	423999	rs138880	facial ageing	TRUE	reported	vvzPG0

## Sheet: frailty index
SNP	chr.exposure	pos.exposure	effect_allele.exposure	other_allele.exposure	eaf.exposure	beta.exposure	se.exposure	pval.exposure	exposure	mr_keep.exposure	pval_origin.exposure	id.exposure
rs12739243	1	210302043	T	C	0.7794	0.0242	0.004	1.279e-09	frailty index	TRUE	reported	8JHDAu
rs4146140	10	61885362	T	C	0.3811	-0.0198	0.0034	6.827e-09	frailty index	TRUE	reported	8JHDAu
rs10891490	11	112885527	T	C	0.4085	0.0188	0.0034	2e-08	frailty index	TRUE	reported	8JHDAu
rs3959554	15	41443924	A	G	0.5823	-0.0189	0.0034	1.74e-08	frailty index	TRUE	reported	8JHDAu
rs17612102	15	52264094	T	C	0.4067	-0.0187	0.0034	2.849e-08	frailty index	TRUE	reported	8JHDAu
rs8089807	18	39322639	T	C	0.1866	-0.0248	0.0043	6.499e-09	frailty index	TRUE	reported	8JHDAu
rs4952693	2	44151808	T	C	0.3734	-0.0194	0.0034	1.469e-08	frailty index	TRUE	reported	8JHDAu
rs583514	3	173114167	T	C	0.4889	-0.0199	0.0033	1.65e-09	frailty index	TRUE	reported	8JHDAu
rs2071207	3	50159844	T	C	0.522	0.0187	0.0033	1.467e-08	frailty index	TRUE	reported	8JHDAu
rs82334	4	3225371	A	C	0.6823	0.0223	0.0035	3.131e-10	frailty index	TRUE	reported	8JHDAu
rs1363103	5	103917837	T	C	0.62	0.0191	0.0034	2.228e-08	frailty index	TRUE	reported	8JHDAu
rs185320691	6	32490292	C	G	0.1051	0.0519	0.0061	1.405e-17	frailty index	TRUE	reported	8JHDAu
rs28417075	6	32519013	A	T	0.9157	-0.0529	0.0064	2.267e-16	frailty index	TRUE	reported	8JHDAu
rs9273060	6	32612114	A	T	0.6796	-0.0309	0.004	1.286e-14	frailty index	TRUE	reported	8JHDAu
rs9275160	6	32652620	A	G	0.3397	0.0382	0.0035	7.176e-28	frailty index	TRUE	reported	8JHDAu
rs2396766	7	114318071	A	G	0.4725	0.0201	0.0033	1.22e-09	frailty index	TRUE	reported	8JHDAu
rs56299474	8	21992804	A	C	0.1733	0.0241	0.0044	3.941e-08	frailty index	TRUE	reported	8JHDAu

## Sheet: telomere length
chr.exposure	pos.exposure	other_allele.exposure	effect_allele.exposure	beta.exposure	se.exposure	pval.exposure	eaf.exposure	samplesize.exposure	SNP	exposure	mr_keep.exposure	pval_origin.exposure	id.exposure
1	768253	A	C	0.0129483	0.00233716	2.99999e-08	0.743949	472174	rs2977608	telomere length	TRUE	reported	j8Tpza
1	20916238	G	A	-0.0177791	0.00215421	1.50003e-16	0.317304	472174	rs66731853	telomere length	TRUE	reported	j8Tpza
1	28219658	C	G	-0.0257788	0.00405796	2.1e-10	0.06461	472174	rs17185038	telomere length	TRUE	reported	j8Tpza
1	28768043	G	C	0.0487474	0.00799278	1.09999e-09	0.015787	472174	rs76374777	telomere length	TRUE	reported	j8Tpza
1	32279629	G	A	0.0182358	0.00202476	2.09991e-19	0.437768	472174	rs6669563	telomere length	TRUE	reported	j8Tpza
1	40035928	G	T	-0.0155758	0.00255692	1.09999e-09	0.189695	472174	rs3768321	telomere length	TRUE	reported	j8Tpza
1	41231032	G	A	0.0134472	0.00238826	1.79999e-08	0.226709	472174	rs3767952	telomere length	TRUE	reported	j8Tpza
1	45252015	T	A	0.0153617	0.0025499	1.7e-09	0.188991	472174	rs41269079	telomere length	TRUE	reported	j8Tpza
1	92842367	A	C	0.0599379	0.00873247	6.70039e-12	0.014021	472174	rs139795227	telomere length	TRUE	reported	j8Tpza
1	94322469	C	G	0.0272605	0.00498872	4.60002e-08	0.042648	472174	rs145114957	telomere length	TRUE	reported	j8Tpza
1	110910397	G	T	0.0150601	0.00200376	5.70033e-14	0.546632	472174	rs4498805	telomere length	TRUE	reported	j8Tpza
1	114419489	C	T	-0.0306517	0.00263623	2.99985e-31	0.176208	472174	rs11584821	telomere length	TRUE	reported	j8Tpza
1	114533394	G	A	0.0131167	0.00205999	1.89998e-10	0.379627	472174	rs870475	telomere length	TRUE	reported	j8Tpza
1	146741960	A	C	0.0265113	0.00357752	1.29987e-13	0.084882	472174	rs11579626	telomere length	TRUE	reported	j8Tpza
1	151364199	G	A	-0.0189441	0.00269589	2.09991e-12	0.823609	472174	rs61818036	telomere length	TRUE	reported	j8Tpza
1	185315067	C	T	-0.0117091	0.00205167	1.09999e-08	0.605095	472174	rs6659669	telomere length	TRUE	reported	j8Tpza
1	226553490	C	A	0.0398531	0.0027843	1.80011e-46	0.847398	472174	rs200364836	telomere length	TRUE	reported	j8Tpza
1	226577306	C	T	-0.0402052	0.00279667	7.29962e-47	0.150843	472174	rs932002	telomere length	TRUE	reported	j8Tpza
2	17841243	A	C	-0.0139717	0.00203498	6.59933e-12	0.434255	472174	rs2555104	telomere length	TRUE	reported	j8Tpza
2	29098543	T	A	0.0143739	0.00201464	9.70063e-13	0.437497	472174	rs56178008	telomere length	TRUE	reported	j8Tpza
2	43588302	T	C	-0.0140465	0.00248465	1.6e-08	0.204231	472174	rs6751209	telomere length	TRUE	reported	j8Tpza
2	54475914	G	A	0.0451638	0.00287894	1.80011e-55	0.140395	472174	rs12615793	telomere length	TRUE	reported	j8Tpza
2	54488018	TA	T	0.102784	0.00650108	2.60016e-56	0.97541	472174	rs202034370	telomere length	TRUE	reported	j8Tpza
2	58979879	G	A	0.0177942	0.00290595	9.20005e-10	0.137597	472174	rs77732866	telomere length	TRUE	reported	j8Tpza
2	210673445	C	T	0.0273203	0.00203482	4.19952e-41	0.405161	472174	rs17803849	telomere length	TRUE	reported	j8Tpza
2	216220870	G	T	0.0124744	0.00219884	1.40001e-08	0.295747	472174	rs35671754	telomere length	TRUE	reported	j8Tpza
3	24347800	T	C	-0.0147303	0.00212801	4.40048e-12	0.672471	472174	rs869785	telomere length	TRUE	reported	j8Tpza
3	47721512	G	A	0.0577354	0.00845525	8.60003e-12	0.014185	472174	rs115787626	telomere length	TRUE	reported	j8Tpza
3	49936102	T	C	-0.0158022	0.00200806	3.59998e-15	0.510897	472174	rs2230590	telomere length	TRUE	reported	j8Tpza
3	72891547	A	C	-0.0756311	0.00741168	1.9002e-24	0.018433	472174	rs78491606	telomere length	TRUE	reported	j8Tpza
3	101267385	T	C	0.0138552	0.00214113	9.70063e-11	0.327843	472174	rs13062095	telomere length	TRUE	reported	j8Tpza
3	128215821	G	A	-0.0174439	0.00203747	1.10002e-17	0.597562	472174	rs6776756	telomere length	TRUE	reported	j8Tpza
3	128325763	G	A	-0.0142835	0.00225229	2.30001e-10	0.270301	472174	rs34762068	telomere length	TRUE	reported	j8Tpza
3	138244400	C	T	-0.0143407	0.00201819	1.20005e-12	0.434393	472174	rs9878436	telomere length	TRUE	reported	j8Tpza
3	160049456	AT	A	0.0176791	0.00200918	1.39991e-18	0.477307	472174	rs11418097	telomere length	TRUE	reported	j8Tpza
3	160290673	T	TA	0.0132934	0.0022273	2.39999e-09	0.713153	472174	rs34609195	telomere length	TRUE	reported	j8Tpza
3	169182961	C	G	-0.0526318	0.00774394	1.10002e-11	0.018375	472174	rs62294349	telomere length	TRUE	reported	j8Tpza
3	169406807	C	A	-0.0714147	0.00889579	9.8992e-16	0.013493	472174	rs79683019	telomere length	TRUE	reported	j8Tpza
3	169469201	A	C	-0.0656433	0.00214663	1e-200	0.32379	472174	rs10936598	telomere length	TRUE	reported	j8Tpza
3	169475838	T	A	0.0384675	0.0038386	1.20005e-23	0.0754	472174	rs75130944	telomere length	TRUE	reported	j8Tpza
3	169485639	C	T	0.0476835	0.00742071	1.29999e-10	0.018498	472174	rs2068178	telomere length	TRUE	reported	j8Tpza
3	169511002	G	A	0.0278689	0.00461731	1.6e-09	0.051569	472174	rs76094497	telomere length	TRUE	reported	j8Tpza
3	169529562	G	C	-0.0431491	0.00775836	2.69998e-08	0.980419	472174	rs13090787	telomere length	TRUE	reported	j8Tpza
3	169539215	T	C	0.0714942	0.0119131	2e-09	0.008163	472174	rs146215915	telomere length	TRUE	reported	j8Tpza
3	169542956	C	T	-0.0760216	0.00937154	5.00035e-16	0.01209	472174	rs59273133	telomere length	TRUE	reported	j8Tpza
3	169614795	C	T	-0.0731927	0.00746996	1.10002e-22	0.018469	472174	rs117955747	telomere length	TRUE	reported	j8Tpza
3	169651872	G	A	-0.0595743	0.00858605	4.00037e-12	0.015357	472174	rs115052567	telomere length	TRUE	reported	j8Tpza
3	169724938	T	C	-0.0541149	0.00707717	2.09991e-14	0.021046	472174	rs138017839	telomere length	TRUE	reported	j8Tpza
3	169803757	T	C	0.0300003	0.00415547	5.19996e-13	0.06495	472174	rs75544730	telomere length	TRUE	reported	j8Tpza
3	169813633	C	T	-0.0639335	0.0100698	2.19999e-10	0.010513	472174	rs74898939	telomere length	TRUE	reported	j8Tpza
3	197842892	T	C	-0.0198961	0.00281641	1.59993e-12	0.162741	472174	rs112394943	telomere length	TRUE	reported	j8Tpza
4	2255063	A	G	-0.0224234	0.00289392	9.30037e-15	0.142384	472174	rs2282764	telomere length	TRUE	reported	j8Tpza
4	7044380	C	T	-0.0182986	0.0020263	1.69981e-19	0.569032	472174	rs871134	telomere length	TRUE	reported	j8Tpza
4	9926967	T	G	0.0172326	0.00224134	1.50003e-14	0.279168	472174	rs13129697	telomere length	TRUE	reported	j8Tpza
4	48843372	A	G	0.0141511	0.00199925	1.50003e-12	0.507843	472174	rs4695407	telomere length	TRUE	reported	j8Tpza
4	122729413	C	CACTT	0.014467	0.00205607	1.99986e-12	0.610542	472174	rs35500378	telomere length	TRUE	reported	j8Tpza
4	164012766	G	C	0.0373688	0.00474041	3.19963e-15	0.04691	472174	rs79280861	telomere length	TRUE	reported	j8Tpza
4	164028105	G	A	0.0534148	0.00238875	9.39723e-111	0.774647	472174	rs6536702	telomere length	TRUE	reported	j8Tpza
4	164044410	A	G	0.0189527	0.0034005	2.5e-08	0.096917	472174	rs11736512	telomere length	TRUE	reported	j8Tpza
5	76284	T	C	0.0329955	0.00431036	1.9002e-14	0.0568	472174	rs11746381	telomere length	TRUE	reported	j8Tpza
5	1211739	A	G	-0.0283627	0.00370802	1.99986e-14	0.078785	472174	rs76067074	telomere length	TRUE	reported	j8Tpza
5	1215883	G	A	-0.0412887	0.00487413	2.39994e-17	0.04385	472174	rs4416632	telomere length	TRUE	reported	j8Tpza
5	1226730	A	G	0.0669504	0.00996825	1.9002e-11	0.011625	472174	rs76552926	telomere length	TRUE	reported	j8Tpza
5	1268066	C	T	-0.0631113	0.0114925	4e-08	0.008699	472174	rs190110587	telomere length	TRUE	reported	j8Tpza
5	1270883	C	T	-0.0658894	0.010784	1e-09	0.009211	472174	rs139770696	telomere length	TRUE	reported	j8Tpza
5	1282319	C	A	0.0707719	0.0021282	1e-200	0.327295	472174	rs7726159	telomere length	TRUE	reported	j8Tpza
5	1294086	C	T	0.0404508	0.00224031	7.10068e-73	0.280757	472174	rs2736098	telomere length	TRUE	reported	j8Tpza
5	1330516	G	A	-0.0810671	0.0128701	2.99999e-10	0.006111	472174	rs143051132	telomere length	TRUE	reported	j8Tpza
5	1354281	C	A	-0.0678962	0.00918067	1.39991e-13	0.013516	472174	rs114719295	telomere length	TRUE	reported	j8Tpza
5	1376174	C	T	0.0593103	0.00852356	3.40017e-12	0.015507	472174	rs78559769	telomere length	TRUE	reported	j8Tpza
5	1431392	G	C	0.0771198	0.00836235	2.90001e-20	0.015677	472174	rs144782362	telomere length	TRUE	reported	j8Tpza
5	1492116	G	A	0.0262159	0.00437821	2.1e-09	0.056016	472174	rs116464884	telomere length	TRUE	reported	j8Tpza
5	1667235	TC	T	-0.0166778	0.00201245	1.20005e-16	0.552885	472174	rs113688221	telomere length	TRUE	reported	j8Tpza
5	78954683	T	TTATC	-0.0246687	0.00335723	1.99986e-13	0.101206	472174	rs141214782	telomere length	TRUE	reported	j8Tpza
5	132444128	G	A	-0.0207451	0.00352389	3.89996e-09	0.088293	472174	rs72801474	telomere length	TRUE	reported	j8Tpza
5	138914024	G	A	0.0372806	0.00435145	1.10002e-17	0.05609	472174	rs185174247	telomere length	TRUE	reported	j8Tpza
6	204031	G	A	0.0396515	0.00466286	1.80011e-17	0.048259	472174	rs80324517	telomere length	TRUE	reported	j8Tpza
6	26422627	C	A	-0.0217824	0.00300173	4.00037e-13	0.127249	472174	rs3734537	telomere length	TRUE	reported	j8Tpza
6	28905033	C	G	-0.0117874	0.00202347	5.69994e-09	0.425964	472174	rs3131067	telomere length	TRUE	reported	j8Tpza
6	29145646	T	G	-0.0214214	0.00241024	6.20012e-19	0.220371	472174	rs3129162	telomere length	TRUE	reported	j8Tpza
6	29877483	T	C	-0.0181748	0.00217477	6.4003e-17	0.363271	472174	rs201558190	telomere length	TRUE	reported	j8Tpza
6	30824451	T	C	-0.01779	0.00235091	3.80014e-14	0.237319	472174	rs758778	telomere length	TRUE	reported	j8Tpza
6	31235869	T	C	-0.0193138	0.00228118	2.49977e-17	0.260296	472174	rs1131114	telomere length	TRUE	reported	j8Tpza
6	31794592	C	T	-0.0277713	0.00208092	1.29987e-40	0.359721	472174	rs2763979	telomere length	TRUE	reported	j8Tpza
6	32557510	G	A	-0.0353918	0.00497248	1.10002e-12	0.069869	472174	rs201125976	telomere length	TRUE	reported	j8Tpza
6	32592582	T	C	-0.0215915	0.00254472	2.19989e-17	0.214734	472174	rs9271657	telomere length	TRUE	reported	j8Tpza
6	32604198	G	A	-0.0360604	0.00530819	1.10002e-11	0.065845	472174	rs78933533	telomere length	TRUE	reported	j8Tpza
6	32667230	G	C	0.0138528	0.00215638	1.29999e-10	0.314475	472174	rs2858312	telomere length	TRUE	reported	j8Tpza
6	109601554	A	G	-0.0143586	0.00201175	9.49948e-13	0.52005	472174	rs9398196	telomere length	TRUE	reported	j8Tpza
7	67200	C	T	-0.0501874	0.00602955	8.49963e-17	0.029288	472174	rs61405042	telomere length	TRUE	reported	j8Tpza
7	23570579	T	C	0.0200946	0.00322604	4.70002e-10	0.108232	472174	rs6594	telomere length	TRUE	reported	j8Tpza
7	23930316	T	C	-0.0173277	0.00232377	8.9002e-14	0.248945	472174	rs13230646	telomere length	TRUE	reported	j8Tpza
7	50257703	T	A	-0.0256807	0.00389475	4.30031e-11	0.072227	472174	rs11769630	telomere length	TRUE	reported	j8Tpza
7	76310784	T	C	-0.012942	0.002056	3.09999e-10	0.602841	472174	rs2538745	telomere length	TRUE	reported	j8Tpza
7	99780283	G	A	-0.0228078	0.00243638	7.89951e-21	0.214376	472174	rs2056726	telomere length	TRUE	reported	j8Tpza
7	123422444	T	A	0.0134807	0.00206753	7.00003e-11	0.382308	472174	rs609953	telomere length	TRUE	reported	j8Tpza
7	124459852	C	T	-0.0437199	0.00220526	1.80011e-87	0.289139	472174	rs7790856	telomere length	TRUE	reported	j8Tpza
7	124779510	G	A	0.059565	0.00720413	1.39991e-16	0.021346	472174	rs117630647	telomere length	TRUE	reported	j8Tpza
7	128576086	T	C	-0.0202729	0.00201498	8.19974e-24	0.447122	472174	rs3757387	telomere length	TRUE	reported	j8Tpza
7	129685597	G	A	0.012548	0.00209258	2e-09	0.378945	472174	rs56179563	telomere length	TRUE	reported	j8Tpza
7	158410679	T	G	-0.0279094	0.00499329	2.30001e-08	0.042685	472174	rs117469989	telomere length	TRUE	reported	j8Tpza
7	159117178	C	T	0.0450533	0.00611706	1.80011e-13	0.027571	472174	rs117407747	telomere length	TRUE	reported	j8Tpza
7	159119220	A	G	-0.0311893	0.00300952	3.59998e-25	0.868178	472174	rs1985369	telomere length	TRUE	reported	j8Tpza
8	21846586	G	C	-0.0209417	0.00201898	3.29989e-25	0.559475	472174	rs2306646	telomere length	TRUE	reported	j8Tpza
8	48885436	T	A	0.0310104	0.00285024	1.39991e-27	0.856501	472174	rs762679	telomere length	TRUE	reported	j8Tpza
8	56664524	T	A	-0.030138	0.00318686	3.19963e-21	0.889309	472174	rs11991877	telomere length	TRUE	reported	j8Tpza
8	70964743	G	A	0.0175855	0.00296549	2.99999e-09	0.129997	472174	rs7012816	telomere length	TRUE	reported	j8Tpza
8	73958718	G	A	-0.0287522	0.00202518	9.49948e-46	0.430369	472174	rs10112752	telomere length	TRUE	reported	j8Tpza
8	95530969	G	A	-0.0183732	0.00234772	5.00035e-15	0.237595	472174	rs1023767	telomere length	TRUE	reported	j8Tpza
9	826585	C	G	0.0154567	0.00206109	6.4003e-14	0.469158	472174	rs34896435	telomere length	TRUE	reported	j8Tpza
9	34107505	C	T	-0.0343719	0.00298538	1.10002e-30	0.13003	472174	rs11557154	telomere length	TRUE	reported	j8Tpza
9	109639970	C	T	0.0147971	0.00238094	5.1e-10	0.230874	472174	rs4743037	telomere length	TRUE	reported	j8Tpza
10	5869774	A	AT	0.0176603	0.00204724	6.29941e-18	0.40242	472174	rs5782861	telomere length	TRUE	reported	j8Tpza
10	5870267	G	T	-0.0182493	0.00203099	2.60016e-19	0.57919	472174	rs10905255	telomere length	TRUE	reported	j8Tpza
10	96114835	G	A	-0.0321488	0.0029776	3.59998e-27	0.130092	472174	rs12572897	telomere length	TRUE	reported	j8Tpza
10	101282200	G	A	-0.0223964	0.00206131	1.69981e-27	0.377991	472174	rs11190134	telomere length	TRUE	reported	j8Tpza
10	101368199	G	C	-0.017217	0.00222795	1.10002e-14	0.28424	472174	rs11190184	telomere length	TRUE	reported	j8Tpza
10	103894939	C	A	-0.0255935	0.00315632	5.10035e-16	0.887102	472174	rs4919611	telomere length	TRUE	reported	j8Tpza
10	105675946	T	C	-0.0810098	0.00293847	2.60016e-167	0.86139	472174	rs9419958	telomere length	TRUE	reported	j8Tpza
10	105718978	T	C	-0.0248798	0.00223282	7.8001e-29	0.276422	472174	rs34562644	telomere length	TRUE	reported	j8Tpza
10	105989765	T	G	0.0398126	0.00663788	2e-09	0.024589	472174	rs111716290	telomere length	TRUE	reported	j8Tpza
10	106133336	T	C	0.0412773	0.00540502	2.19989e-14	0.040106	472174	rs2183509	telomere length	TRUE	reported	j8Tpza
10	106170732	G	C	0.0141857	0.00253098	2.1e-08	0.193648	472174	rs12269707	telomere length	TRUE	reported	j8Tpza
11	202253	G	A	0.0241795	0.00216724	6.59933e-29	0.669967	472174	rs939916	telomere length	TRUE	reported	j8Tpza
11	4665763	C	T	-0.0118592	0.0020067	3.40001e-09	0.523573	472174	rs10768147	telomere length	TRUE	reported	j8Tpza
11	5247791	C	G	0.0469922	0.00277015	1.50003e-64	0.841033	472174	rs10768683	telomere length	TRUE	reported	j8Tpza
11	9629553	C	G	0.014383	0.00212494	1.29987e-11	0.655684	472174	rs10840270	telomere length	TRUE	reported	j8Tpza
11	47440758	G	A	-0.012915	0.00205481	3.29997e-10	0.386274	472174	rs2293579	telomere length	TRUE	reported	j8Tpza
11	108177097	T	A	-0.0368309	0.00203547	3.50026e-73	0.408685	472174	rs611646	telomere length	TRUE	reported	j8Tpza
11	108304509	T	C	-0.0193458	0.00256554	4.70002e-14	0.199229	472174	rs11212631	telomere length	TRUE	reported	j8Tpza
11	128500215	A	G	0.0121739	0.00201444	1.5e-09	0.516385	472174	rs6590343	telomere length	TRUE	reported	j8Tpza
12	11757743	G	A	-0.0141214	0.00209396	1.50003e-11	0.352666	472174	rs10845387	telomere length	TRUE	reported	j8Tpza
12	24762109	T	C	-0.0178308	0.00290205	8e-10	0.140675	472174	rs12369950	telomere length	TRUE	reported	j8Tpza
12	54694560	C	A	0.0281517	0.00343182	2.29985e-16	0.09555	472174	rs79977579	telomere length	TRUE	reported	j8Tpza
12	57082058	G	A	-0.0168922	0.00300983	2e-08	0.12695	472174	rs17445108	telomere length	TRUE	reported	j8Tpza
12	88955469	G	A	0.0150247	0.00242651	5.89997e-10	0.766771	472174	rs1907702	telomere length	TRUE	reported	j8Tpza
12	111904371	T	A	0.0161968	0.0020345	1.69981e-15	0.52398	472174	rs4766578	telomere length	TRUE	reported	j8Tpza
12	120904895	T	C	0.0295125	0.00333186	8.19974e-19	0.100625	472174	rs76666449	telomere length	TRUE	reported	j8Tpza
12	122944713	A	G	-0.0172009	0.00228534	5.19996e-14	0.741214	472174	rs10773176	telomere length	TRUE	reported	j8Tpza
12	123650335	C	T	0.0199151	0.0023174	8.4004e-18	0.738048	472174	rs1615350	telomere length	TRUE	reported	j8Tpza
12	133047900	C	G	0.0122403	0.0022285	4e-08	0.295705	472174	rs61951146	telomere length	TRUE	reported	j8Tpza
13	41695100	A	G	0.0256552	0.00273159	5.90065e-21	0.820466	472174	rs1332941	telomere length	TRUE	reported	j8Tpza
13	71236611	T	A	-0.0115801	0.00203062	1.2e-08	0.569104	472174	rs670180	telomere length	TRUE	reported	j8Tpza
13	73317585	C	T	0.0127134	0.00213096	2.39999e-09	0.335579	472174	rs9600019	telomere length	TRUE	reported	j8Tpza
14	20812951	G	A	-0.028973	0.00452459	1.5e-10	0.05131	472174	rs3093888	telomere length	TRUE	reported	j8Tpza
14	21941148	C	T	0.0229838	0.00324156	1.29987e-12	0.106605	472174	rs73581419	telomere length	TRUE	reported	j8Tpza
14	23483522	C	T	-0.0215519	0.00379231	1.29999e-08	0.076461	472174	rs10150625	telomere length	TRUE	reported	j8Tpza
14	65039860	C	T	-0.0136526	0.00200983	1.10002e-11	0.464973	472174	rs17824845	telomere length	TRUE	reported	j8Tpza
14	65543102	C	T	-0.020433	0.00211433	4.30031e-22	0.34242	472174	rs45604339	telomere length	TRUE	reported	j8Tpza
14	73418095	G	A	0.04572	0.00332355	4.70002e-43	0.100311	472174	rs137901416	telomere length	TRUE	reported	j8Tpza
14	73605832	G	A	-0.0219806	0.00358283	8.50002e-10	0.085503	472174	rs183706774	telomere length	TRUE	reported	j8Tpza
14	73754746	G	A	0.0157886	0.00272526	6.90001e-09	0.162623	472174	rs17126584	telomere length	TRUE	reported	j8Tpza
14	91971787	CT	C	-0.0192236	0.00200412	8.60003e-22	0.5474	472174	rs34550383	telomere length	TRUE	reported	j8Tpza
14	96181360	A	T	0.0209365	0.00273361	1.9002e-14	0.16018	472174	rs1957937	telomere length	TRUE	reported	j8Tpza
14	96997641	AT	A	-0.0168473	0.0030292	2.69998e-08	0.870428	472174	rs112942835	telomere length	TRUE	reported	j8Tpza
15	42032383	C	G	0.0222664	0.00210806	4.40048e-26	0.342123	472174	rs17677991	telomere length	TRUE	reported	j8Tpza
15	50366116	TA	T	0.0332259	0.00234478	1.39991e-45	0.759384	472174	rs11412296	telomere length	TRUE	reported	j8Tpza
15	55989939	C	T	-0.0111704	0.00202818	3.59998e-08	0.497821	472174	rs10851590	telomere length	TRUE	reported	j8Tpza
15	56775385	A	G	0.0129362	0.00204001	2.30001e-10	0.405979	472174	rs7164950	telomere length	TRUE	reported	j8Tpza
15	65116390	C	A	0.0447257	0.00761929	4.39997e-09	0.018786	472174	rs75683534	telomere length	TRUE	reported	j8Tpza
15	74336633	T	C	0.0193377	0.00202886	1.59993e-21	0.445829	472174	rs5742915	telomere length	TRUE	reported	j8Tpza
16	3650970	G	A	-0.0352672	0.00415151	1.99986e-17	0.062356	472174	rs80116508	telomere length	TRUE	reported	j8Tpza
16	9073060	T	C	0.0153447	0.00203937	5.30029e-14	0.410703	472174	rs11646283	telomere length	TRUE	reported	j8Tpza
16	14545264	T	C	0.0159727	0.00285075	2.1e-08	0.144133	472174	rs8051249	telomere length	TRUE	reported	j8Tpza
16	14652220	T	C	-0.0571159	0.00680853	4.90004e-17	0.02511	472174	rs182059586	telomere length	TRUE	reported	j8Tpza
16	28413517	A	G	0.0142833	0.00245428	5.89997e-09	0.283779	472174	rs450962	telomere length	TRUE	reported	j8Tpza
16	48390512	G	T	-0.0139207	0.00204649	1e-11	0.541962	472174	rs8053839	telomere length	TRUE	reported	j8Tpza
16	50188929	G	A	0.0359839	0.00431741	7.8001e-17	0.058433	472174	rs76219171	telomere length	TRUE	reported	j8Tpza
16	67617186	A	G	0.0167394	0.00296273	1.6e-08	0.132551	472174	rs28711261	telomere length	TRUE	reported	j8Tpza
16	69406986	A	G	0.023863	0.00220455	2.60016e-27	0.289672	472174	rs3785074	telomere length	TRUE	reported	j8Tpza
16	69987764	C	T	-0.0213048	0.00207944	1.20005e-24	0.382963	472174	rs62053340	telomere length	TRUE	reported	j8Tpza
16	73071381	C	T	-0.0240518	0.00358352	1.9002e-11	0.087707	472174	rs34003787	telomere length	TRUE	reported	j8Tpza
16	74491239	G	A	0.0707848	0.0101527	3.10027e-12	0.010563	472174	rs183553155	telomere length	TRUE	reported	j8Tpza
16	74654396	G	A	0.03464	0.00286611	1.29987e-33	0.14198	472174	rs11866592	telomere length	TRUE	reported	j8Tpza
16	82200103	A	C	-0.0461595	0.00238972	4.00037e-83	0.774276	472174	rs2967355	telomere length	TRUE	reported	j8Tpza
16	88073029	C	A	0.0241905	0.002088	4.90004e-31	0.520725	472174	rs62046862	telomere length	TRUE	reported	j8Tpza
16	90153815	T	C	0.0176955	0.00240329	1.80011e-13	0.2502	472174	rs9923119	telomere length	TRUE	reported	j8Tpza
17	1694247	C	T	-0.022657	0.00230923	1e-22	0.253403	472174	rs7218033	telomere length	TRUE	reported	j8Tpza
17	2090341	C	A	-0.0116276	0.00205082	1.40001e-08	0.399868	472174	rs4362428	telomere length	TRUE	reported	j8Tpza
17	2456432	A	C	-0.0165577	0.00292448	1.5e-08	0.13715	472174	rs113800756	telomere length	TRUE	reported	j8Tpza
17	7756999	CT	C	0.0147202	0.00242533	1.29999e-09	0.244016	472174	rs35202212	telomere length	TRUE	reported	j8Tpza
17	7760397	G	A	-0.0547446	0.00312441	9.79941e-69	0.116598	472174	rs4724	telomere length	TRUE	reported	j8Tpza
17	8064779	C	G	-0.0235179	0.0023186	3.59998e-24	0.248028	472174	rs75664430	telomere length	TRUE	reported	j8Tpza
17	29252703	T	C	0.0125	0.00211016	3.09999e-09	0.351251	472174	rs111527438	telomere length	TRUE	reported	j8Tpza
17	41456413	A	G	-0.0259793	0.00267858	2.99985e-22	0.170183	472174	rs56799554	telomere length	TRUE	reported	j8Tpza
17	57671965	G	A	0.0180532	0.00321983	2.1e-08	0.1421	472174	rs2531938	telomere length	TRUE	reported	j8Tpza
17	65705530	G	A	0.011819	0.00202865	5.69994e-09	0.561044	472174	rs7209057	telomere length	TRUE	reported	j8Tpza
17	74001106	A	G	-0.0147561	0.00231358	1.79999e-10	0.750205	472174	rs2069536	telomere length	TRUE	reported	j8Tpza
17	76183233	C	T	-0.100574	0.00913369	3.40017e-28	0.012562	472174	rs144204502	telomere length	TRUE	reported	j8Tpza
17	76192315	G	A	0.0159922	0.00205032	6.20012e-15	0.435465	472174	rs202122401	telomere length	TRUE	reported	j8Tpza
18	657443	A	C	0.0170237	0.00223681	2.70023e-14	0.7061	472174	rs2606241	telomere length	TRUE	reported	j8Tpza
18	658423	A	G	-0.0425685	0.00239551	1.20005e-70	0.253435	472174	rs3891167	telomere length	TRUE	reported	j8Tpza
18	708207	C	T	0.063762	0.00739877	6.79986e-18	0.021455	472174	rs150150565	telomere length	TRUE	reported	j8Tpza
18	709293	G	C	-0.040101	0.00649832	6.80002e-10	0.024388	472174	rs76883411	telomere length	TRUE	reported	j8Tpza
18	709396	G	A	-0.0817874	0.00937157	2.60016e-18	0.011763	472174	rs116863223	telomere length	TRUE	reported	j8Tpza
18	729871	C	T	-0.0612563	0.0105346	6.1e-09	0.009365	472174	rs139669835	telomere length	TRUE	reported	j8Tpza
18	757278	C	T	0.0550417	0.00910141	1.5e-09	0.014145	472174	rs192209586	telomere length	TRUE	reported	j8Tpza
18	42108009	T	G	0.019164	0.00260872	1.99986e-13	0.17985	472174	rs16978074	telomere length	TRUE	reported	j8Tpza
18	42151261	C	T	0.0257674	0.00235716	8.10028e-28	0.763188	472174	rs8088824	telomere length	TRUE	reported	j8Tpza
18	51798047	C	G	0.0233529	0.00204247	2.80027e-30	0.403227	472174	rs2276182	telomere length	TRUE	reported	j8Tpza
18	74691112	T	C	0.0130708	0.00208347	3.50002e-10	0.362705	472174	rs1049004	telomere length	TRUE	reported	j8Tpza
18	78008334	C	A	-0.0190311	0.00299791	2.19999e-10	0.869288	472174	rs9955360	telomere length	TRUE	reported	j8Tpza
19	4368142	C	T	-0.0131806	0.00236713	2.59998e-08	0.236909	472174	rs11085072	telomere length	TRUE	reported	j8Tpza
19	22215441	A	G	0.0328384	0.00220117	2.49977e-50	0.29467	472174	rs8105767	telomere length	TRUE	reported	j8Tpza
19	22619078	GT	G	-0.0159033	0.00283154	1.89998e-08	0.827306	472174	rs55868352	telomere length	TRUE	reported	j8Tpza
19	33752994	G	T	0.0138793	0.0020567	1.50003e-11	0.59815	472174	rs4530278	telomere length	TRUE	reported	j8Tpza
19	45411941	T	C	0.0173498	0.00277091	3.79997e-10	0.153969	472174	rs429358	telomere length	TRUE	reported	j8Tpza
19	56733425	C	A	-0.0126852	0.0022271	1.2e-08	0.279356	472174	rs34187696	telomere length	TRUE	reported	j8Tpza
19	57370055	G	A	-0.0149654	0.0020233	1.39991e-13	0.431828	472174	rs8102497	telomere length	TRUE	reported	j8Tpza
20	66370	G	A	-0.0141684	0.00247729	1.09999e-08	0.793522	472174	rs6054257	telomere length	TRUE	reported	j8Tpza
20	35525640	A	C	0.0493145	0.0027991	1.80011e-69	0.849026	472174	rs1291143	telomere length	TRUE	reported	j8Tpza
20	35542159	CT	C	0.0127307	0.00228238	2.39999e-08	0.32027	472174	rs35178473	telomere length	TRUE	reported	j8Tpza
20	62127521	G	A	-0.0135064	0.00211631	1.7e-10	0.355699	472174	rs310619	telomere length	TRUE	reported	j8Tpza
20	62157036	G	A	-0.018339	0.00258543	1.29987e-12	0.788733	472174	rs430939	telomere length	TRUE	reported	j8Tpza
20	62194238	C	T	-0.0684315	0.0068933	3.19963e-23	0.025067	472174	rs34996572	telomere length	TRUE	reported	j8Tpza
20	62251796	C	G	0.0354412	0.00339324	1.59993e-25	0.10001	472174	rs62207005	telomere length	TRUE	reported	j8Tpza
20	62266591	C	T	0.0441559	0.00615876	7.50067e-13	0.027752	472174	rs114601310	telomere length	TRUE	reported	j8Tpza
20	62269839	T	C	0.0381594	0.00566569	1.59993e-11	0.965904	472174	rs2738775	telomere length	TRUE	reported	j8Tpza
20	62298393	C	T	-0.0711715	0.00885417	9.09913e-16	0.013981	472174	rs183375482	telomere length	TRUE	reported	j8Tpza
20	62308395	G	C	0.0633999	0.00240976	1.49968e-152	0.247101	472174	rs35902944	telomere length	TRUE	reported	j8Tpza
20	62321128	G	A	-0.209011	0.00702087	9.59401e-195	0.020757	472174	rs35640778	telomere length	TRUE	reported	j8Tpza
20	62324404	C	T	-0.0581779	0.0058513	2.70023e-23	0.034601	472174	rs117238689	telomere length	TRUE	reported	j8Tpza
20	62325833	C	A	-0.10951	0.00733009	1.80011e-50	0.018863	472174	rs115610405	telomere length	TRUE	reported	j8Tpza
20	62338528	GC	G	0.0572439	0.00674801	2.19989e-17	0.975261	472174	rs143886078	telomere length	TRUE	reported	j8Tpza
20	62345183	A	G	-0.0963686	0.0169222	1.2e-08	0.004105	472174	rs143155137	telomere length	TRUE	reported	j8Tpza
20	62359015	C	T	0.0589888	0.0100867	5e-09	0.011815	472174	rs113438431	telomere length	TRUE	reported	j8Tpza
20	62359630	C	T	0.035159	0.00527399	2.60016e-11	0.037341	472174	rs145170152	telomere length	TRUE	reported	j8Tpza
20	62465429	A	G	-0.0704377	0.00791299	5.50047e-19	0.017386	472174	rs78701368	telomere length	TRUE	reported	j8Tpza
20	62580320	C	CAG	0.0145725	0.00259711	2e-08	0.807336	472174	rs147075438	telomere length	TRUE	reported	j8Tpza
22	17469049	C	A	-0.0215916	0.00206208	1.20005e-25	0.377958	472174	rs28502153	telomere length	TRUE	reported	j8Tpza
22	45779013	CA	C	-0.014823	0.0021116	2.19989e-12	0.643742	472174	rs5845706	telomere length	TRUE	reported	j8Tpza
22	50971631	TAAAAA	T	0.0243752	0.00236561	6.79986e-25	0.235625	472174	rs131797	telomere length	TRUE	reported	j8Tpza
22	51046091	G	C	0.0163427	0.00278163	4.20001e-09	0.161077	472174	rs5770797	telomere length	TRUE	reported	j8Tpza
