# Supplementary material for: Causal Analysis Between Gut Microbes, Aging Indicator, and Age‐Related Disease, Involving the Discovery and Validation of Biomarkers
Source: Aging Cell. 2025 Apr 9;24(7):e70057. doi: 10.1111/acel.70057 (PMC12266770; doi:10.1111/acel.70057)
Supplement: Supplementary file 1 — Appendix S1 [file ACEL-24-e70057-s001.zip › acel70057-sup-0006-TableS5.xlsx]

## Sheet: CKD
exposure	outcome	method	nsnp	or	se	or_lci95	or_uci95	pval
c_Deltaproteobacteria	CKD	Inverse variance weighted (fixed effects)	14	1.11671	0.0447272	1.02298	1.21903	0.0135872
c_Deltaproteobacteria	CKD	Simple mode	14	1.13016	0.0932862	0.941309	1.35689	0.212336
c_Deltaproteobacteria	CKD	Weighted mode	14	1.12454	0.091875	0.939224	1.34642	0.223755
c_Deltaproteobacteria	CKD	Weighted median	14	1.12112	0.062002	0.992833	1.26599	0.0651841
c_Deltaproteobacteria	CKD	MR Egger	14	1.07672	0.130495	0.83373	1.39054	0.581502
c_Gammaproteobacteria	CKD	Simple mode	15	0.907673	0.0539736	0.816557	1.00896	0.0943017
c_Gammaproteobacteria	CKD	Weighted mode	15	0.913042	0.0538109	0.821648	1.0146	0.113043
c_Gammaproteobacteria	CKD	Weighted median	15	0.917976	0.0390584	0.850324	0.991011	0.0284392
c_Gammaproteobacteria	CKD	MR Egger	15	0.953109	0.092768	0.794652	1.14316	0.613364
c_Gammaproteobacteria	CKD	Inverse variance weighted (fixed effects)	15	0.942083	0.0268036	0.893868	0.992898	0.0260207
c_Peptococcia	CKD	Weighted median	17	1.32357	0.12539	1.03517	1.69231	0.0253732
c_Peptococcia	CKD	Weighted mode	17	1.3357	0.145419	1.00444	1.7762	0.0639026
c_Peptococcia	CKD	Simple mode	17	1.64413	0.190544	1.13173	2.38853	0.0189735
c_Peptococcia	CKD	MR Egger	17	1.21291	0.170128	0.868989	1.69296	0.274352
c_Peptococcia	CKD	Inverse variance weighted (fixed effects)	17	1.29019	0.084331	1.09363	1.52208	0.00251697
c_UBP9	CKD	Simple mode	24	0.940058	0.218979	0.612007	1.44395	0.780252
c_UBP9	CKD	Weighted median	24	0.832135	0.121495	0.655806	1.05588	0.130408
c_UBP9	CKD	Inverse variance weighted (fixed effects)	24	0.760891	0.0888294	0.639307	0.905598	0.00209593
c_UBP9	CKD	MR Egger	24	1.19457	0.306758	0.654778	2.17936	0.568096
c_UBP9	CKD	Weighted mode	24	0.933383	0.196089	0.635544	1.3708	0.72836
f_CAG-449	CKD	Simple mode	22	1.14309	0.109211	0.922823	1.41594	0.2343
f_CAG-449	CKD	MR Egger	22	1.18749	0.0944194	0.986865	1.4289	0.0837648
f_CAG-449	CKD	Weighted mode	22	1.15319	0.0980325	0.951597	1.39748	0.160755
f_CAG-449	CKD	Weighted median	22	1.12153	0.0596731	0.997737	1.26068	0.0546006
f_CAG-449	CKD	Inverse variance weighted (fixed effects)	22	1.12413	0.0432612	1.03274	1.2236	0.00683655
f_Desulfovibrionaceae	CKD	MR Egger	12	1.03526	0.128576	0.804643	1.33197	0.793013
f_Desulfovibrionaceae	CKD	Weighted median	12	1.11116	0.0621162	0.983785	1.25502	0.0897303
f_Desulfovibrionaceae	CKD	Weighted mode	12	1.10143	0.0827098	0.936599	1.29527	0.267473
f_Desulfovibrionaceae	CKD	Simple mode	12	1.08018	0.0991133	0.889467	1.31179	0.452872
f_Desulfovibrionaceae	CKD	Inverse variance weighted (fixed effects)	12	1.13301	0.0471781	1.03294	1.24277	0.00812345
f_Fervidobacteriaceae	CKD	Inverse variance weighted (fixed effects)	21	0.764406	0.0926264	0.637498	0.916577	0.00372649
f_Fervidobacteriaceae	CKD	MR Egger	21	0.616937	0.354247	0.308106	1.23533	0.188689
f_Fervidobacteriaceae	CKD	Weighted mode	21	1.04487	0.223472	0.674279	1.61914	0.84627
f_Fervidobacteriaceae	CKD	Weighted median	21	0.94808	0.131811	0.732227	1.22756	0.685851
f_Fervidobacteriaceae	CKD	Simple mode	21	1.02451	0.235865	0.645271	1.62663	0.919264
f_Jiangellaceae	CKD	Simple mode	15	0.942125	0.310288	0.512845	1.73074	0.850396
f_Jiangellaceae	CKD	Weighted mode	15	0.942125	0.282863	0.541166	1.64016	0.836109
f_Jiangellaceae	CKD	Weighted median	15	0.806299	0.166411	0.581894	1.11724	0.195737
f_Jiangellaceae	CKD	Inverse variance weighted (fixed effects)	15	0.786861	0.118624	0.623625	0.992826	0.0433113
f_Jiangellaceae	CKD	MR Egger	15	0.642533	0.395799	0.295791	1.39575	0.283975
f_Lachnospiraceae	CKD	Inverse variance weighted (fixed effects)	15	1.06779	0.0333601	1.00021	1.13994	0.0492754
f_Lachnospiraceae	CKD	Weighted median	15	1.06068	0.0461216	0.969003	1.16103	0.201498
f_Lachnospiraceae	CKD	Weighted mode	15	1.04895	0.0823029	0.892682	1.23257	0.570708
f_Lachnospiraceae	CKD	Simple mode	15	1.04895	0.0849102	0.888132	1.23889	0.582462
f_Lachnospiraceae	CKD	MR Egger	15	1.11681	0.167722	0.803915	1.55148	0.521602
f_Peptococcaceae	CKD	Weighted mode	10	1.00664	0.114391	0.804458	1.25964	0.955116
f_Peptococcaceae	CKD	Weighted median	10	0.961138	0.0622363	0.850764	1.08583	0.524197
f_Peptococcaceae	CKD	Simple mode	10	1.012	0.108131	0.818728	1.25091	0.914552
f_Peptococcaceae	CKD	MR Egger	10	0.796283	0.11181	0.639577	0.991385	0.0759813
f_Peptococcaceae	CKD	Inverse variance weighted (fixed effects)	10	0.915263	0.0409657	0.844647	0.991783	0.0306642
f_Peptostreptococcaceae	CKD	Weighted mode	15	1.19824	0.100387	0.984221	1.4588	0.0931832
f_Peptostreptococcaceae	CKD	Simple mode	15	1.18425	0.113768	0.947546	1.48007	0.159342
f_Peptostreptococcaceae	CKD	Inverse variance weighted (fixed effects)	15	1.09818	0.0418278	1.01174	1.192	0.0251553
f_Peptostreptococcaceae	CKD	MR Egger	15	1.09766	0.096939	0.907718	1.32734	0.353986
f_Peptostreptococcaceae	CKD	Weighted median	15	1.14421	0.058196	1.02086	1.28246	0.0206226
f_Treponemataceae	CKD	Simple mode	106	1.29142	0.175784	0.915033	1.82263	0.14869
f_Treponemataceae	CKD	Inverse variance weighted (fixed effects)	106	1.19457	0.0468038	1.08986	1.30934	0.000145517
f_Treponemataceae	CKD	Weighted mode	106	1.18404	0.123404	0.929658	1.50803	0.173937
f_Treponemataceae	CKD	MR Egger	106	1.3696	0.0952716	1.13631	1.65079	0.00131932
f_Treponemataceae	CKD	Weighted median	106	1.17605	0.0682669	1.02876	1.34442	0.0175305
f_Veillonellaceae	CKD	Weighted median	11	1.08945	0.0418247	1.00371	1.18252	0.0405166
f_Veillonellaceae	CKD	Simple mode	11	1.0031	0.0798863	0.857713	1.17312	0.969892
f_Veillonellaceae	CKD	Weighted mode	11	0.998731	0.0733501	0.864991	1.15315	0.986526
f_Veillonellaceae	CKD	Inverse variance weighted (fixed effects)	11	1.08322	0.0306827	1.01999	1.15036	0.00918301
f_Veillonellaceae	CKD	MR Egger	11	0.870899	0.145458	0.654865	1.1582	0.366777
g_Bacillus	CKD	Inverse variance weighted (fixed effects)	15	1.48395	0.165031	1.07385	2.05068	0.0167697
g_Bacillus	CKD	MR Egger	15	2.04557	0.348719	1.03271	4.05182	0.0608434
g_Bacillus	CKD	Weighted mode	15	2.2657	0.435765	0.964433	5.32271	0.0815307
g_Bacillus	CKD	Simple mode	15	2.16832	0.445136	0.906183	5.18837	0.104021
g_Bacillus	CKD	Weighted median	15	1.45232	0.233606	0.918785	2.29569	0.110174
g_Bacteroides_A	CKD	Inverse variance weighted (fixed effects)	14	1.08696	0.0291217	1.02666	1.15081	0.00419213
g_Bacteroides_A	CKD	Weighted median	14	1.04593	0.0421932	0.962913	1.1361	0.287194
g_Bacteroides_A	CKD	Simple mode	14	1.04472	0.0652737	0.919259	1.1873	0.514434
g_Bacteroides_A	CKD	Weighted mode	14	1.03666	0.0577073	0.925792	1.1608	0.543514
g_Bacteroides_A	CKD	MR Egger	14	1.16993	0.0799521	1.00023	1.36841	0.0732566
g_CAG-177	CKD	Inverse variance weighted (fixed effects)	11	0.941836	0.0259227	0.895178	0.990926	0.0207984
g_CAG-177	CKD	Weighted mode	11	1.00068	0.0630563	0.884344	1.13232	0.991596
g_CAG-177	CKD	Simple mode	11	0.888024	0.0678883	0.777387	1.01441	0.110808
g_CAG-177	CKD	MR Egger	11	0.979081	0.0703	0.853057	1.12372	0.77046
g_CAG-177	CKD	Weighted median	11	0.959109	0.0381229	0.890056	1.03352	0.27345
g_CAG-822	CKD	Weighted median	20	1.12119	0.0499301	1.01667	1.23647	0.0219578
g_CAG-822	CKD	Inverse variance weighted (fixed effects)	20	1.08698	0.0380884	1.00879	1.17123	0.0285435
g_CAG-822	CKD	MR Egger	20	1.03845	0.0948928	0.86221	1.25072	0.69557
g_CAG-822	CKD	Simple mode	20	1.17182	0.105217	0.953453	1.4402	0.148262
g_CAG-822	CKD	Weighted mode	20	1.1595	0.0899878	0.972012	1.38315	0.116507
g_CAG-877	CKD	Simple mode	26	1.14123	0.0779341	0.979565	1.32957	0.102482
g_CAG-877	CKD	MR Egger	26	1.0879	0.101635	0.891402	1.3277	0.415333
g_CAG-877	CKD	Weighted mode	26	1.09984	0.0716268	0.955785	1.26561	0.195965
g_CAG-877	CKD	Weighted median	26	1.08537	0.0428988	0.997841	1.18058	0.0561824
g_CAG-877	CKD	Inverse variance weighted (fixed effects)	26	1.0684	0.0307215	1.00597	1.13471	0.031271
g_Citrobacter_A	CKD	Inverse variance weighted (fixed effects)	20	1.13968	0.0628216	1.00765	1.28901	0.0374124
g_Citrobacter_A	CKD	Simple mode	20	1.17311	0.144879	0.88311	1.55834	0.284224
g_Citrobacter_A	CKD	MR Egger	20	1.38953	0.119041	1.10037	1.75468	0.0127986
g_Citrobacter_A	CKD	Weighted median	20	1.16161	0.0888324	0.975989	1.38253	0.0917185
g_Citrobacter_A	CKD	Weighted mode	20	1.18867	0.119279	0.94087	1.50174	0.163639
g_Escherichia	CKD	MR Egger	15	1.04382	0.0589886	0.929848	1.17175	0.48013
g_Escherichia	CKD	Simple mode	15	1.11273	0.0687635	0.972425	1.27327	0.142646
g_Escherichia	CKD	Weighted mode	15	1.11425	0.0549	1.00058	1.24084	0.0688739
g_Escherichia	CKD	Weighted median	15	1.10702	0.034783	1.03407	1.18512	0.00346606
g_Escherichia	CKD	Inverse variance weighted (fixed effects)	15	1.0568	0.0238615	1.00851	1.10739	0.0206091
g_FamilyXIIIAD3011group	CKD	Inverse variance weighted (fixed effects)	15	0.895784	0.0445465	0.820889	0.977512	0.0134895
g_FamilyXIIIAD3011group	CKD	Weighted mode	15	0.89875	0.100849	0.737555	1.09517	0.307742
g_FamilyXIIIAD3011group	CKD	Weighted median	15	0.888793	0.061507	0.787852	1.00267	0.0552742
g_FamilyXIIIAD3011group	CKD	MR Egger	15	0.569563	0.245254	0.35219	0.921098	0.0390106
g_FamilyXIIIAD3011group	CKD	Simple mode	15	0.89667	0.10658	0.727629	1.10498	0.323508
g_Firmicutes	CKD	Weighted mode	7	1.02964	0.0908327	0.861725	1.23028	0.758659
g_Firmicutes	CKD	Simple mode	7	1.02964	0.102999	0.841419	1.25997	0.786234
g_Firmicutes	CKD	Inverse variance weighted (fixed effects)	7	0.910854	0.0436065	0.836239	0.992127	0.0322539
g_Firmicutes	CKD	Weighted median	7	1.0128	0.0648129	0.891973	1.14998	0.844481
g_Firmicutes	CKD	MR Egger	7	1.02822	0.208609	0.683145	1.54759	0.89909
g_Fusobacterium_A	CKD	Simple mode	21	1.04403	0.137938	0.796707	1.36814	0.757978
g_Fusobacterium_A	CKD	MR Egger	21	1.2323	0.126261	0.962149	1.57831	0.114473
g_Fusobacterium_A	CKD	Weighted median	21	1.14144	0.0880052	0.960595	1.35632	0.132792
g_Fusobacterium_A	CKD	Inverse variance weighted (fixed effects)	21	1.13082	0.0626128	1.00022	1.27847	0.0495804
g_Fusobacterium_A	CKD	Weighted mode	21	1.15626	0.125703	0.903764	1.4793	0.261692
g_Klebsiella	CKD	MR Egger	42	1.14205	0.057407	1.02052	1.27806	0.025902
g_Klebsiella	CKD	Inverse variance weighted (fixed effects)	42	1.08269	0.02936	1.02215	1.14682	0.00680771
g_Klebsiella	CKD	Weighted median	42	1.08246	0.0413302	0.998232	1.1738	0.0552156
g_Klebsiella	CKD	Weighted mode	42	1.1439	0.0879753	0.962724	1.35917	0.134144
g_Klebsiella	CKD	Simple mode	42	1.10694	0.0978071	0.913838	1.34085	0.304997
g_LachnospiraceaeUCG010	CKD	MR Egger	12	1.00299	0.120043	0.792706	1.26905	0.980666
g_LachnospiraceaeUCG010	CKD	Weighted median	12	0.903406	0.0658168	0.79407	1.0278	0.122728
g_LachnospiraceaeUCG010	CKD	Weighted mode	12	0.898773	0.0834628	0.763141	1.05851	0.227318
g_LachnospiraceaeUCG010	CKD	Simple mode	12	0.90282	0.0982037	0.744747	1.09445	0.320208
g_LachnospiraceaeUCG010	CKD	Inverse variance weighted (fixed effects)	12	0.914893	0.0452612	0.837227	0.999763	0.0493875
g_Leclercia	CKD	MR Egger	19	1.41138	0.15116	1.04948	1.89808	0.0358204
g_Leclercia	CKD	Inverse variance weighted (fixed effects)	19	1.19544	0.0767413	1.0285	1.38948	0.020006
g_Leclercia	CKD	Weighted mode	19	1.25203	0.161296	0.912678	1.71756	0.180435
g_Leclercia	CKD	Simple mode	19	1.20662	0.183313	0.842422	1.72825	0.319133
g_Leclercia	CKD	Weighted median	19	1.22605	0.102821	1.00227	1.49979	0.0474777
g_Phocea	CKD	Weighted mode	13	1.14659	0.111832	0.920905	1.42758	0.244736
g_Phocea	CKD	Weighted median	13	1.16968	0.0800235	0.999884	1.36831	0.0501648
g_Phocea	CKD	Simple mode	13	1.14659	0.131913	0.885363	1.48489	0.320189
g_Phocea	CKD	MR Egger	13	1.29341	0.123404	1.01553	1.64733	0.0611788
g_Phocea	CKD	Inverse variance weighted (fixed effects)	13	1.17486	0.0527602	1.05944	1.30286	0.00225491
g_RuminococcaceaeNK4A214group	CKD	MR Egger	17	0.704002	0.129543	0.546141	0.907494	0.0161542
g_RuminococcaceaeNK4A214group	CKD	Weighted mode	17	0.791735	0.133494	0.609463	1.02852	0.0993825
g_RuminococcaceaeNK4A214group	CKD	Weighted median	17	0.878992	0.0637563	0.775737	0.995991	0.0430727
g_RuminococcaceaeNK4A214group	CKD	Inverse variance weighted (fixed effects)	17	0.886101	0.0429517	0.814558	0.963928	0.00487238
g_RuminococcaceaeNK4A214group	CKD	Simple mode	17	0.79973	0.133521	0.615585	1.03896	0.113612
g_RuminococcaceaeUCG002	CKD	MR Egger	24	1.08117	0.124775	0.846614	1.38072	0.53807
g_RuminococcaceaeUCG002	CKD	Weighted median	24	1.10051	0.0565974	0.984959	1.22962	0.0906035
g_RuminococcaceaeUCG002	CKD	Weighted mode	24	0.924209	0.128005	0.719135	1.18776	0.544115
g_RuminococcaceaeUCG002	CKD	Simple mode	24	1.31367	0.131588	1.01502	1.70018	0.0495291
g_RuminococcaceaeUCG002	CKD	Inverse variance weighted (fixed effects)	24	1.11996	0.0365056	1.04263	1.20304	0.00191213
g_Ruminococcustorquesgroup	CKD	MR Egger	15	0.974113	0.137372	0.744176	1.2751	0.851535
g_Ruminococcustorquesgroup	CKD	Weighted mode	15	0.984755	0.0952935	0.816982	1.18698	0.874227
g_Ruminococcustorquesgroup	CKD	Inverse variance weighted (fixed effects)	15	0.904799	0.0469923	0.825185	0.992094	0.0332619
g_Ruminococcustorquesgroup	CKD	Weighted median	15	0.959071	0.0656697	0.843241	1.09081	0.524537
g_Ruminococcustorquesgroup	CKD	Simple mode	15	0.98636	0.100462	0.810066	1.20102	0.893207
g_Succiniclasticum	CKD	MR Egger	47	1.15664	0.0784655	0.991761	1.34893	0.0702186
g_Succiniclasticum	CKD	Inverse variance weighted (fixed effects)	47	1.09083	0.0410735	1.00645	1.18228	0.0342918
g_Succiniclasticum	CKD	Simple mode	47	1.20441	0.119447	0.953018	1.52213	0.126294
g_Succiniclasticum	CKD	Weighted mode	47	1.11542	0.0928572	0.929819	1.33808	0.245496
g_Succiniclasticum	CKD	Weighted median	47	1.09707	0.0604676	0.974458	1.23511	0.125498
g_Treponema_D	CKD	Weighted mode	100	1.15578	0.106303	0.938397	1.42351	0.176326
g_Treponema_D	CKD	Simple mode	100	1.19691	0.13073	0.926366	1.54647	0.172256
g_Treponema_D	CKD	Inverse variance weighted (fixed effects)	100	1.1808	0.0395948	1.09263	1.27608	2.70176e-05
g_Treponema_D	CKD	Weighted median	100	1.18544	0.0592711	1.05542	1.33147	0.00410427
g_Treponema_D	CKD	MR Egger	100	1.21057	0.0841402	1.02652	1.42762	0.0253271
g_Veillonella	CKD	MR Egger	10	0.511796	0.442538	0.214981	1.21841	0.168584
g_Veillonella	CKD	Inverse variance weighted (fixed effects)	10	0.906827	0.0444187	0.831217	0.989315	0.0276757
g_Veillonella	CKD	Simple mode	10	0.895172	0.0904074	0.749808	1.06872	0.251706
g_Veillonella	CKD	Weighted mode	10	0.895172	0.0851308	0.757603	1.05772	0.225639
g_Veillonella	CKD	Weighted median	10	0.895712	0.0559021	0.802756	0.999432	0.0488201
o_Desulfovibrionales	CKD	Weighted mode	13	1.10697	0.0865239	0.934301	1.31156	0.262939
o_Desulfovibrionales	CKD	Simple mode	13	1.09079	0.0990135	0.898375	1.32441	0.397368
o_Desulfovibrionales	CKD	Inverse variance weighted (fixed effects)	13	1.14437	0.045803	1.04611	1.25186	0.00323743
o_Desulfovibrionales	CKD	MR Egger	13	1.02219	0.127293	0.796484	1.31185	0.866252
o_Desulfovibrionales	CKD	Weighted median	13	1.11901	0.0596303	0.995578	1.25774	0.059338
o_Haloplasmatales	CKD	Weighted median	24	1.09268	0.0505996	0.989509	1.2066	0.0798471
o_Haloplasmatales	CKD	Weighted mode	24	1.17248	0.0953377	0.972639	1.41338	0.108673
o_Haloplasmatales	CKD	Simple mode	24	1.19217	0.102553	0.975087	1.45758	0.0999772
o_Haloplasmatales	CKD	MR Egger	24	1.21963	0.0903357	1.02173	1.45588	0.0387739
o_Haloplasmatales	CKD	Inverse variance weighted (fixed effects)	24	1.07229	0.0353949	1.00043	1.14932	0.0486032
o_Lachnospirales	CKD	Weighted median	16	0.706687	0.118438	0.560288	0.89134	0.00337632
o_Lachnospirales	CKD	Simple mode	16	0.633431	0.194518	0.432636	0.927419	0.0330469
o_Lachnospirales	CKD	Inverse variance weighted (fixed effects)	16	0.737281	0.083482	0.625996	0.868348	0.000261291
o_Lachnospirales	CKD	MR Egger	16	0.81366	0.241625	0.50672	1.30653	0.407781
o_Lachnospirales	CKD	Weighted mode	16	0.673158	0.177614	0.475257	0.953466	0.0415845
o_Lactobacillales	CKD	Weighted mode	12	0.989237	0.0692291	0.863717	1.133	0.878618
o_Lactobacillales	CKD	Weighted median	12	0.963185	0.0365398	0.896616	1.0347	0.304637
o_Lactobacillales	CKD	Simple mode	12	0.99304	0.0722771	0.861873	1.14417	0.924753
o_Lactobacillales	CKD	MR Egger	12	0.99235	0.149285	0.740613	1.32965	0.959985
o_Lactobacillales	CKD	Inverse variance weighted (fixed effects)	12	0.950148	0.025152	0.904443	0.998162	0.0420367
p_Elusimicrobiota	CKD	Inverse variance weighted (fixed effects)	90	1.29734	0.0942676	1.07848	1.56062	0.00575373
p_Elusimicrobiota	CKD	Simple mode	90	1.57856	0.364425	0.772779	3.22452	0.213601
p_Elusimicrobiota	CKD	MR Egger	90	1.89664	0.226566	1.21654	2.95694	0.00584643
p_Elusimicrobiota	CKD	Weighted median	90	1.34823	0.146213	1.01229	1.79565	0.0410015
p_Elusimicrobiota	CKD	Weighted mode	90	1.55235	0.297568	0.866351	2.78153	0.142972
p_Eremiobacterota	CKD	MR Egger	18	0.532966	0.451239	0.220089	1.29063	0.182199
p_Eremiobacterota	CKD	Inverse variance weighted (fixed effects)	18	0.729493	0.154575	0.53882	0.987639	0.0413042
p_Eremiobacterota	CKD	Simple mode	18	0.651853	0.397785	0.298916	1.42151	0.297049
p_Eremiobacterota	CKD	Weighted mode	18	0.667193	0.382227	0.315423	1.41127	0.304535
p_Eremiobacterota	CKD	Weighted median	18	0.670456	0.209396	0.444763	1.01068	0.0562251
p_Firmicutes	CKD	Simple mode	6	1.01439	0.111521	0.815222	1.26221	0.903066
p_Firmicutes	CKD	MR Egger	6	1.25322	0.215771	0.821032	1.91292	0.354561
p_Firmicutes	CKD	Weighted median	6	1.06802	0.0666851	0.937161	1.21714	0.323756
p_Firmicutes	CKD	Weighted mode	6	1.01261	0.0977126	0.836115	1.22635	0.902983
p_Firmicutes	CKD	Inverse variance weighted (fixed effects)	6	1.10371	0.0492648	1.00212	1.2156	0.0451683
s_Alistipes_putredinis	CKD	Simple mode	6	1.1536	0.0870668	0.972618	1.36826	0.161697
s_Alistipes_putredinis	CKD	MR Egger	6	1.1875	0.226396	0.76194	1.85074	0.490085
s_Alistipes_putredinis	CKD	Weighted mode	6	1.1536	0.084788	0.976971	1.36216	0.152759
s_Alistipes_putredinis	CKD	Inverse variance weighted (fixed effects)	6	1.14383	0.0536237	1.02972	1.2706	0.0122081
s_Alistipes_putredinis	CKD	Weighted median	6	1.1528	0.0646086	1.01568	1.30843	0.0277485
s_Bacteroides_cellulosilyticus	CKD	Weighted mode	12	0.892856	0.0713797	0.776286	1.02693	0.140661
s_Bacteroides_cellulosilyticus	CKD	MR Egger	12	0.845024	0.131898	0.652522	1.09432	0.230567
s_Bacteroides_cellulosilyticus	CKD	Weighted median	12	0.912356	0.0366982	0.849036	0.980398	0.0124389
s_Bacteroides_cellulosilyticus	CKD	Inverse variance weighted (fixed effects)	12	0.92739	0.0245065	0.883898	0.973023	0.00209834
s_Bacteroides_cellulosilyticus	CKD	Simple mode	12	0.898324	0.0676725	0.786736	1.02574	0.141394
s_Bacteroides_eggerthii	CKD	MR Egger	8	0.79278	0.0932869	0.660306	0.951831	0.0472131
s_Bacteroides_eggerthii	CKD	Weighted mode	8	0.948475	0.0520551	0.856477	1.05036	0.343353
s_Bacteroides_eggerthii	CKD	Simple mode	8	0.954551	0.060215	0.848288	1.07413	0.465118
s_Bacteroides_eggerthii	CKD	Inverse variance weighted (fixed effects)	8	0.942401	0.0263722	0.894926	0.992394	0.0244797
s_Bacteroides_eggerthii	CKD	Weighted median	8	0.949146	0.0375317	0.881831	1.0216	0.164336
s_Bacteroides_intestinalis	CKD	Weighted mode	4	1.05152	0.0414811	0.969415	1.14059	0.312541
s_Bacteroides_intestinalis	CKD	MR Egger	4	0.908817	0.106054	0.738248	1.1188	0.462453
s_Bacteroides_intestinalis	CKD	Inverse variance weighted (fixed effects)	4	1.05908	0.0264366	1.0056	1.11541	0.029903
s_Bacteroides_intestinalis	CKD	Simple mode	4	1.06543	0.054355	0.957765	1.18521	0.327851
s_Bacteroides_intestinalis	CKD	Weighted median	4	1.05614	0.0337253	0.988585	1.12831	0.105321
s_Bacteroides_plebeius	CKD	MR Egger	7	0.987318	0.123667	0.7748	1.25813	0.921812
s_Bacteroides_plebeius	CKD	Weighted mode	7	0.979338	0.0513888	0.885503	1.08312	0.698634
s_Bacteroides_plebeius	CKD	Weighted median	7	0.966844	0.0322036	0.907704	1.02984	0.295088
s_Bacteroides_plebeius	CKD	Simple mode	7	0.976683	0.0472034	0.890375	1.07136	0.634996
s_Bacteroides_plebeius	CKD	Inverse variance weighted (fixed effects)	7	0.944998	0.0220541	0.90502	0.986743	0.0103131
s_Bifidobacterium breve	CKD	Simple mode	17	1.14085	0.105584	0.927587	1.40315	0.229962
s_Bifidobacterium breve	CKD	Weighted median	17	1.12269	0.0646677	0.989041	1.2744	0.073519
s_Bifidobacterium breve	CKD	Weighted mode	17	1.14607	0.0904264	0.959931	1.36831	0.151105
s_Bifidobacterium breve	CKD	MR Egger	17	1.15802	0.107312	0.938363	1.4291	0.191715
s_Bifidobacterium breve	CKD	Inverse variance weighted (fixed effects)	17	1.12435	0.0466938	1.02602	1.23211	0.0120705
s_Blautia_A sp900066145	CKD	Weighted mode	21	1.18189	0.121413	0.931598	1.49943	0.183907
s_Blautia_A sp900066145	CKD	MR Egger	21	1.22577	0.103271	1.00116	1.50077	0.0634451
s_Blautia_A sp900066145	CKD	Inverse variance weighted (fixed effects)	21	1.16557	0.0487359	1.05938	1.2824	0.00166856
s_Blautia_A sp900066145	CKD	Simple mode	21	1.17235	0.13087	0.907104	1.51515	0.238515
s_Blautia_A sp900066145	CKD	Weighted median	21	1.15395	0.0694947	1.00701	1.32234	0.0393516
s_Butyrivibrio_crossotus	CKD	Inverse variance weighted (fixed effects)	11	1.03997	0.0163515	1.00717	1.07384	0.0165407
s_Butyrivibrio_crossotus	CKD	MR Egger	11	1.02391	0.0780309	0.878696	1.19311	0.768956
s_Butyrivibrio_crossotus	CKD	Weighted median	11	1.04326	0.0239297	0.995463	1.09336	0.0767305
s_Butyrivibrio_crossotus	CKD	Simple mode	11	1.05155	0.0455518	0.961732	1.14975	0.295695
s_Butyrivibrio_crossotus	CKD	Weighted mode	11	1.04496	0.0437708	0.959047	1.13856	0.338748
s_CHKCI006 sp900018345	CKD	Weighted median	21	1.09411	0.0619654	0.968982	1.2354	0.146642
s_CHKCI006 sp900018345	CKD	MR Egger	21	1.00794	0.105758	0.819239	1.2401	0.941178
s_CHKCI006 sp900018345	CKD	Simple mode	21	1.09772	0.106373	0.891139	1.35219	0.391165
s_CHKCI006 sp900018345	CKD	Inverse variance weighted (fixed effects)	21	1.10507	0.0454628	1.01086	1.20806	0.027979
s_CHKCI006 sp900018345	CKD	Weighted mode	21	1.08764	0.093508	0.9055	1.30641	0.379661
s_Clostridium_asparagiforme	CKD	Simple mode	11	0.939531	0.0466996	0.857353	1.02959	0.211263
s_Clostridium_asparagiforme	CKD	Weighted mode	11	0.940377	0.048497	0.855107	1.03415	0.233661
s_Clostridium_asparagiforme	CKD	Weighted median	11	0.959544	0.0254184	0.91291	1.00856	0.104223
s_Clostridium_asparagiforme	CKD	MR Egger	11	0.906202	0.123728	0.71106	1.1549	0.446492
s_Clostridium_asparagiforme	CKD	Inverse variance weighted (fixed effects)	11	0.963964	0.0167563	0.93282	0.996149	0.0285035
s_Coprobacter_fastidiosus	CKD	Inverse variance weighted (fixed effects)	7	1.0852	0.0313516	1.02052	1.15398	0.00910859
s_Coprobacter_fastidiosus	CKD	Simple mode	7	1.07519	0.0581345	0.959399	1.20495	0.258854
s_Coprobacter_fastidiosus	CKD	Weighted mode	7	1.07519	0.0574642	0.960661	1.20337	0.253926
s_Coprobacter_fastidiosus	CKD	Weighted median	7	1.0703	0.0422075	0.985319	1.16261	0.107486
s_Coprobacter_fastidiosus	CKD	MR Egger	7	0.825892	0.185186	0.5745	1.18729	0.34897
s_Escherichia_coli	CKD	Weighted median	11	1.0511	0.0374006	0.976807	1.13105	0.182676
s_Escherichia_coli	CKD	Weighted mode	11	1.04342	0.0618005	0.924386	1.17778	0.507249
s_Escherichia_coli	CKD	Simple mode	11	1.03795	0.0630564	0.917283	1.1745	0.567789
s_Escherichia_coli	CKD	Inverse variance weighted (fixed effects)	11	1.06885	0.0268741	1.01401	1.12666	0.0132276
s_Escherichia_coli	CKD	MR Egger	11	0.905439	0.105489	0.736317	1.11341	0.370951
s_Eubacterium_ventriosum	CKD	Simple mode	5	0.864724	0.0775734	0.742755	1.00672	0.134265
s_Eubacterium_ventriosum	CKD	Weighted mode	5	0.987864	0.0582835	0.881222	1.10741	0.8443
s_Eubacterium_ventriosum	CKD	Weighted median	5	0.940254	0.0417081	0.866448	1.02035	0.139658
s_Eubacterium_ventriosum	CKD	MR Egger	5	1.1228	0.423138	0.489914	2.57326	0.802059
s_Eubacterium_ventriosum	CKD	Inverse variance weighted (fixed effects)	5	0.92839	0.0315558	0.872709	0.987623	0.0185394
s_Klebsiella pneumoniae	CKD	MR Egger	36	1.14692	0.0665053	1.00675	1.30661	0.0469953
s_Klebsiella pneumoniae	CKD	Simple mode	36	1.12864	0.114079	0.902508	1.41144	0.29604
s_Klebsiella pneumoniae	CKD	Weighted median	36	1.11147	0.0474809	1.0127	1.21987	0.0260277
s_Klebsiella pneumoniae	CKD	Inverse variance weighted (fixed effects)	36	1.11749	0.0306543	1.05232	1.18669	0.000290423
s_Klebsiella pneumoniae	CKD	Weighted mode	36	1.15627	0.101852	0.947027	1.41175	0.162837
s_Ruminococcus_C sp000437255	CKD	Simple mode	21	1.11705	0.0908553	0.934833	1.33478	0.237286
s_Ruminococcus_C sp000437255	CKD	MR Egger	21	0.999995	0.0787508	0.856966	1.16689	0.999946
s_Ruminococcus_C sp000437255	CKD	Weighted mode	21	1.09801	0.0868895	0.926075	1.30188	0.294686
s_Ruminococcus_C sp000437255	CKD	Inverse variance weighted (fixed effects)	21	1.07869	0.0337396	1.00966	1.15243	0.0247697
s_Ruminococcus_C sp000437255	CKD	Weighted median	21	1.10245	0.047236	1.00496	1.20939	0.0389395
s_Ruminococcus_E sp900100595	CKD	Weighted median	18	0.89404	0.125206	0.699486	1.14271	0.371023
s_Ruminococcus_E sp900100595	CKD	MR Egger	18	0.946364	0.246368	0.58391	1.53381	0.825774
s_Ruminococcus_E sp900100595	CKD	Inverse variance weighted (fixed effects)	18	0.838234	0.0881393	0.705244	0.996302	0.0452812
s_Ruminococcus_E sp900100595	CKD	Simple mode	18	0.878111	0.214483	0.576738	1.33697	0.552504
s_Ruminococcus_E sp900100595	CKD	Weighted mode	18	0.857332	0.204196	0.574558	1.27928	0.461265

## Sheet: COPD
exposure	outcome	method	nsnp	or	se	or_lci95	or_uci95	pval
c_Clostridia	COPD	Inverse variance weighted (fixed effects)	16	0.876887	0.0576641	0.783175	0.981812	0.0227073
c_Clostridia	COPD	Simple mode	16	0.866607	0.138608	0.660445	1.13712	0.31801
c_Clostridia	COPD	Weighted mode	16	0.988012	0.122362	0.77733	1.2558	0.922789
c_Clostridia	COPD	Weighted median	16	0.934655	0.0798508	0.799247	1.093	0.397384
c_Clostridia	COPD	MR Egger	16	0.891389	0.292325	0.502615	1.58088	0.700016
f_Bin127	COPD	Weighted mode	17	0.843409	0.256404	0.51025	1.3941	0.516022
f_Bin127	COPD	Weighted median	17	0.79438	0.152335	0.589329	1.07078	0.130763
f_Bin127	COPD	Simple mode	17	0.762609	0.262167	0.456185	1.27486	0.316635
f_Bin127	COPD	Inverse variance weighted (fixed effects)	17	0.789235	0.111648	0.634118	0.982296	0.0340069
f_Bin127	COPD	MR Egger	17	0.952782	0.314014	0.514872	1.76314	0.879636
f_CAG-552	COPD	MR Egger	23	1.02508	0.1063	0.832284	1.26253	0.81803
f_CAG-552	COPD	Weighted mode	23	1.08921	0.108741	0.880139	1.34795	0.440327
f_CAG-552	COPD	Simple mode	23	1.08921	0.115072	0.869284	1.36479	0.465562
f_CAG-552	COPD	Inverse variance weighted (fixed effects)	23	0.936566	0.0326946	0.878432	0.998547	0.0450206
f_CAG-552	COPD	Weighted median	23	0.980473	0.0501097	0.888754	1.08166	0.693925
f_CAG-698	COPD	Weighted mode	25	1.05464	0.184376	0.734788	1.51374	0.775396
f_CAG-698	COPD	Weighted median	25	0.941989	0.0811757	0.803429	1.10444	0.461607
f_CAG-698	COPD	MR Egger	25	0.810688	0.127343	0.631622	1.04052	0.112929
f_CAG-698	COPD	Inverse variance weighted (fixed effects)	25	0.893324	0.055763	0.800834	0.996496	0.0430786
f_CAG-698	COPD	Simple mode	25	1.05951	0.184895	0.737424	1.52226	0.757269
f_Clostridiaceae1	COPD	Weighted mode	11	1.06344	0.134786	0.816543	1.38498	0.657915
f_Clostridiaceae1	COPD	Weighted median	11	1.0714	0.0878587	0.901911	1.27273	0.43249
f_Clostridiaceae1	COPD	MR Egger	11	0.956189	0.216217	0.625887	1.4608	0.840466
f_Clostridiaceae1	COPD	Inverse variance weighted (fixed effects)	11	1.13829	0.0613119	1.0094	1.28364	0.0346371
f_Clostridiaceae1	COPD	Simple mode	11	1.07725	0.131357	0.832731	1.39358	0.583538
f_Enterobacteriaceae	COPD	MR Egger	18	0.957143	0.115475	0.763278	1.20025	0.709436
f_Enterobacteriaceae	COPD	Weighted mode	18	1.05641	0.0899639	0.885631	1.26012	0.549958
f_Enterobacteriaceae	COPD	Weighted median	18	1.07099	0.0637125	0.945264	1.21344	0.281714
f_Enterobacteriaceae	COPD	Inverse variance weighted (fixed effects)	18	1.12591	0.0465069	1.02782	1.23336	0.0107723
f_Enterobacteriaceae	COPD	Simple mode	18	1.06103	0.103019	0.867031	1.29843	0.572818
f_FamilyXIII	COPD	Simple mode	11	0.905055	0.129871	0.70166	1.16741	0.460154
f_FamilyXIII	COPD	MR Egger	11	0.536567	0.280065	0.309905	0.929009	0.0533086
f_FamilyXIII	COPD	Weighted median	11	0.88589	0.0928707	0.73846	1.06275	0.192017
f_FamilyXIII	COPD	Weighted mode	11	0.90958	0.132847	0.701066	1.18011	0.491916
f_FamilyXIII	COPD	Inverse variance weighted (fixed effects)	11	0.840162	0.0688135	0.734155	0.961475	0.0113767
f_Mycobacteriaceae	COPD	Inverse variance weighted (fixed effects)	22	1.53856	0.164495	1.11454	2.12391	0.00881332
f_Mycobacteriaceae	COPD	Weighted mode	22	1.20129	0.39423	0.554717	2.6015	0.646579
f_Mycobacteriaceae	COPD	Weighted median	22	1.39965	0.238882	0.876356	2.23543	0.159281
f_Mycobacteriaceae	COPD	Simple mode	22	1.82596	0.433791	0.780264	4.27309	0.179685
f_Mycobacteriaceae	COPD	MR Egger	22	1.5673	0.489699	0.600221	4.09254	0.369756
f_Pasteurellaceae	COPD	Inverse variance weighted (fixed effects)	17	0.891653	0.0378015	0.827977	0.960225	0.00241568
f_Pasteurellaceae	COPD	Weighted median	17	0.915953	0.0548199	0.822639	1.01985	0.109281
f_Pasteurellaceae	COPD	MR Egger	17	0.796374	0.0923413	0.66453	0.954377	0.0262196
f_Pasteurellaceae	COPD	Simple mode	17	0.953365	0.0976273	0.787331	1.15441	0.631351
f_Pasteurellaceae	COPD	Weighted mode	17	0.950286	0.0881273	0.799538	1.12946	0.570902
g_Adlercreutzia	COPD	Simple mode	7	1.14825	0.082719	0.976394	1.35036	0.145716
g_Adlercreutzia	COPD	Weighted mode	7	1.10029	0.0853575	0.930786	1.30067	0.30565
g_Adlercreutzia	COPD	Weighted median	7	1.09046	0.0546406	0.979715	1.21373	0.11298
g_Adlercreutzia	COPD	MR Egger	7	1.43753	0.142377	1.08748	1.90025	0.0513268
g_Adlercreutzia	COPD	Inverse variance weighted (fixed effects)	7	1.0935	0.042304	1.00649	1.18803	0.0346146
g_Allisonella	COPD	Simple mode	9	0.888804	0.0808601	0.758537	1.04144	0.183003
g_Allisonella	COPD	MR Egger	9	1.19412	0.276195	0.694939	2.05187	0.541111
g_Allisonella	COPD	Weighted median	9	0.911075	0.046529	0.831664	0.998069	0.0453332
g_Allisonella	COPD	Weighted mode	9	0.912578	0.0707769	0.794371	1.04837	0.23225
g_Allisonella	COPD	Inverse variance weighted (fixed effects)	9	0.913934	0.0327011	0.857194	0.974429	0.00592105
g_CAG-1031	COPD	Inverse variance weighted (fixed effects)	18	0.934468	0.0332661	0.875483	0.997427	0.0416054
g_CAG-1031	COPD	Simple mode	18	0.869094	0.0917307	0.726079	1.04028	0.144528
g_CAG-1031	COPD	Weighted mode	18	0.959533	0.0674207	0.840757	1.09509	0.548185
g_CAG-1031	COPD	Weighted median	18	0.957958	0.0515538	0.865891	1.05982	0.404771
g_CAG-1031	COPD	MR Egger	18	0.952004	0.0867689	0.803118	1.12849	0.578671
g_CAG-145	COPD	Weighted mode	10	1.0225	0.143011	0.772558	1.35331	0.879773
g_CAG-145	COPD	Weighted median	10	0.903032	0.104425	0.735894	1.10813	0.328691
g_CAG-145	COPD	Simple mode	10	0.728812	0.206642	0.486092	1.09273	0.160164
g_CAG-145	COPD	Inverse variance weighted (fixed effects)	10	0.869759	0.0698365	0.758495	0.997344	0.0457078
g_CAG-145	COPD	MR Egger	10	0.902594	0.196463	0.61413	1.32655	0.616054
g_CAG-452	COPD	Inverse variance weighted (fixed effects)	18	1.06671	0.0326181	1.00065	1.13713	0.0477168
g_CAG-452	COPD	Weighted median	18	1.10347	0.0461719	1.00799	1.20799	0.0329739
g_CAG-452	COPD	MR Egger	18	1.1884	0.0855695	1.00491	1.40541	0.0607735
g_CAG-452	COPD	Simple mode	18	1.12575	0.0830452	0.956652	1.32475	0.171868
g_CAG-452	COPD	Weighted mode	18	1.11425	0.0776648	0.956917	1.29746	0.181578
g_Cetobacterium_A	COPD	Weighted mode	29	0.714138	0.193478	0.488754	1.04346	0.0928162
g_Cetobacterium_A	COPD	Simple mode	29	0.677598	0.226853	0.434381	1.057	0.0972737
g_Cetobacterium_A	COPD	Inverse variance weighted (fixed effects)	29	0.863361	0.0731685	0.748015	0.996494	0.0446432
g_Cetobacterium_A	COPD	Weighted median	29	0.837831	0.110471	0.674716	1.04038	0.109227
g_Cetobacterium_A	COPD	MR Egger	29	0.732675	0.212365	0.483218	1.11091	0.154549
g_Coprococcus1	COPD	Weighted mode	13	0.823163	0.142619	0.622423	1.08864	0.197458
g_Coprococcus1	COPD	Weighted median	13	0.846542	0.0844909	0.717345	0.999007	0.0486369
g_Coprococcus1	COPD	MR Egger	13	0.676825	0.157689	0.496877	0.921943	0.0308249
g_Coprococcus1	COPD	Simple mode	13	0.823163	0.14274	0.622276	1.0889	0.197811
g_Coprococcus1	COPD	Inverse variance weighted (fixed effects)	13	0.88574	0.0578838	0.790741	0.992151	0.0360706
g_Ensifer	COPD	Inverse variance weighted (fixed effects)	16	0.826882	0.0769555	0.711112	0.9615	0.0135049
g_Ensifer	COPD	Weighted mode	16	0.843795	0.153455	0.624616	1.13988	0.28581
g_Ensifer	COPD	Simple mode	16	0.841498	0.180161	0.591149	1.19787	0.353311
g_Ensifer	COPD	MR Egger	16	0.941619	0.195096	0.642401	1.38021	0.76237
g_Ensifer	COPD	Weighted median	16	0.827999	0.102575	0.677199	1.01238	0.0657614
g_Eubacteriumcoprostanoligenesgroup	COPD	Inverse variance weighted (fixed effects)	15	1.13711	0.0613312	1.00831	1.28235	0.0361742
g_Eubacteriumcoprostanoligenesgroup	COPD	Simple mode	15	1.06569	0.143924	0.80375	1.413	0.665196
g_Eubacteriumcoprostanoligenesgroup	COPD	Weighted mode	15	1.02299	0.135868	0.783822	1.33513	0.869539
g_Eubacteriumcoprostanoligenesgroup	COPD	MR Egger	15	1.09569	0.321279	0.583728	2.05668	0.780549
g_Eubacteriumcoprostanoligenesgroup	COPD	Weighted median	15	1.06491	0.0889401	0.894548	1.2677	0.479531
g_Gillisia	COPD	Simple mode	14	1.09958	0.24419	0.681348	1.77455	0.703746
g_Gillisia	COPD	Weighted median	14	1.09901	0.136244	0.841451	1.43541	0.488339
g_Gillisia	COPD	Inverse variance weighted (fixed effects)	14	1.25477	0.104091	1.0232	1.53875	0.0292308
g_Gillisia	COPD	Weighted mode	14	1.08442	0.251098	0.662916	1.77393	0.75201
g_Gillisia	COPD	MR Egger	14	0.612753	0.493516	0.232914	1.61204	0.340566
g_Haemophilus	COPD	Weighted mode	13	0.988134	0.0961593	0.818396	1.19308	0.903265
g_Haemophilus	COPD	Simple mode	13	1.0025	0.103503	0.818432	1.22797	0.981125
g_Haemophilus	COPD	Inverse variance weighted (fixed effects)	13	0.909068	0.0409565	0.838945	0.985052	0.0199272
g_Haemophilus	COPD	MR Egger	13	0.767319	0.123132	0.602788	0.976761	0.0545553
g_Haemophilus	COPD	Weighted median	13	0.945176	0.0618838	0.837214	1.06706	0.362231
g_Holdemanella	COPD	MR Egger	13	0.977109	0.111595	0.785147	1.216	0.839401
g_Holdemanella	COPD	Weighted median	13	1.07855	0.0416799	0.993948	1.17036	0.0696233
g_Holdemanella	COPD	Weighted mode	13	1.07437	0.0603765	0.954468	1.20934	0.257758
g_Holdemanella	COPD	Inverse variance weighted (fixed effects)	13	1.07025	0.0283417	1.01242	1.13139	0.0165938
g_Holdemanella	COPD	Simple mode	13	1.07729	0.0587995	0.960026	1.20889	0.229467
g_Howardella	COPD	Weighted mode	11	1.04833	0.0851191	0.887243	1.23866	0.591434
g_Howardella	COPD	Weighted median	11	1.0411	0.0499232	0.944052	1.14812	0.41981
g_Howardella	COPD	MR Egger	11	1.28321	0.16914	0.921131	1.7876	0.174502
g_Howardella	COPD	Simple mode	11	1.04142	0.0831254	0.884843	1.22569	0.635947
g_Howardella	COPD	Inverse variance weighted (fixed effects)	11	1.07305	0.0325949	1.00664	1.14384	0.0305384
g_Klebsiella_A	COPD	Simple mode	48	1.00308	0.124528	0.785843	1.28037	0.980391
g_Klebsiella_A	COPD	Inverse variance weighted (multiplicative random effects)	48	1.10106	0.0457676	1.00659	1.2044	0.0354175
g_Klebsiella_A	COPD	MR Egger	48	1.04156	0.0865749	0.879007	1.23419	0.640298
g_Klebsiella_A	COPD	Weighted median	48	1.05785	0.0594373	0.941525	1.18856	0.344016
g_Klebsiella_A	COPD	Weighted mode	48	1.05981	0.0912143	0.886312	1.26728	0.527288
g_Paenibacillus_J	COPD	Simple mode	17	1.39958	0.225945	0.898812	2.17934	0.156235
g_Paenibacillus_J	COPD	Inverse variance weighted (fixed effects)	17	1.26555	0.101212	1.03783	1.54323	0.0199729
g_Paenibacillus_J	COPD	Weighted median	17	1.33099	0.13837	1.01483	1.74566	0.0387938
g_Paenibacillus_J	COPD	MR Egger	17	1.34862	0.231118	0.85735	2.1214	0.215212
g_Paenibacillus_J	COPD	Weighted mode	17	1.33884	0.182315	0.936567	1.91389	0.129035
g_Pandoraea	COPD	Inverse variance weighted (fixed effects)	20	1.31518	0.135741	1.00795	1.71605	0.0435565
g_Pandoraea	COPD	Weighted mode	20	1.41196	0.337753	0.728316	2.7373	0.319901
g_Pandoraea	COPD	Simple mode	20	1.7358	0.352176	0.870404	3.4616	0.133879
g_Pandoraea	COPD	MR Egger	20	1.3558	0.384227	0.638463	2.87911	0.438547
g_Pandoraea	COPD	Weighted median	20	1.3358	0.182207	0.934637	1.90914	0.112059
g_Parasutterella	COPD	MR Egger	12	1.26314	0.17512	0.896162	1.7804	0.211803
g_Parasutterella	COPD	Weighted median	12	1.10069	0.0479314	1.00199	1.20911	0.0453369
g_Parasutterella	COPD	Weighted mode	12	1.13037	0.0789843	0.968254	1.31964	0.149048
g_Parasutterella	COPD	Simple mode	12	1.13487	0.081609	0.967121	1.33173	0.149336
g_Parasutterella	COPD	Inverse variance weighted (fixed effects)	12	1.07004	0.0329973	1.00302	1.14153	0.0402192
g_Proteus	COPD	Simple mode	29	0.721268	0.193229	0.493875	1.05336	0.101946
g_Proteus	COPD	Weighted median	29	0.816738	0.100025	0.671335	0.993633	0.0429849
g_Proteus	COPD	Inverse variance weighted (fixed effects)	29	0.808615	0.0701037	0.704804	0.927717	0.00244349
g_Proteus	COPD	MR Egger	29	0.784279	0.151036	0.583319	1.05447	0.119286
g_Proteus	COPD	Weighted mode	29	0.721268	0.184982	0.501923	1.03647	0.0882383
g_Rhodococcus	COPD	MR Egger	29	1.1717	0.275439	0.682899	2.01036	0.569872
g_Rhodococcus	COPD	Weighted median	29	1.4034	0.184105	0.97829	2.01324	0.0656538
g_Rhodococcus	COPD	Simple mode	29	2.1304	0.371362	1.02885	4.41134	0.051248
g_Rhodococcus	COPD	Weighted mode	29	1.5714	0.34753	0.795174	3.10534	0.204031
g_Rhodococcus	COPD	Inverse variance weighted (fixed effects)	29	1.29477	0.124718	1.01398	1.65331	0.0383281
g_RuminococcaceaeUCG010	COPD	Weighted median	8	1.16194	0.0870315	0.979721	1.37806	0.0845992
g_RuminococcaceaeUCG010	COPD	Simple mode	8	1.17194	0.125875	0.91571	1.49987	0.247895
g_RuminococcaceaeUCG010	COPD	Inverse variance weighted (fixed effects)	8	1.16966	0.0686734	1.02236	1.33819	0.0224872
g_RuminococcaceaeUCG010	COPD	Weighted mode	8	1.1643	0.123808	0.913436	1.48406	0.258888
g_RuminococcaceaeUCG010	COPD	MR Egger	8	1.12888	0.259312	0.679077	1.87664	0.656634
g_Victivallis	COPD	Weighted mode	12	0.908867	0.06061	0.807064	1.02351	0.143195
g_Victivallis	COPD	Weighted median	12	0.928723	0.0390568	0.860281	1.00261	0.0583215
g_Victivallis	COPD	MR Egger	12	0.875979	0.181524	0.61373	1.25029	0.482462
g_Victivallis	COPD	Simple mode	12	0.900105	0.0662865	0.79044	1.02498	0.140659
g_Victivallis	COPD	Inverse variance weighted (fixed effects)	12	0.943008	0.0294706	0.890081	0.999082	0.0464626
o_Clostridiales	COPD	Inverse variance weighted (fixed effects)	16	0.884904	0.0581927	0.789517	0.991815	0.03562
o_Clostridiales	COPD	Weighted mode	16	1.01985	0.13329	0.785376	1.32433	0.884722
o_Clostridiales	COPD	MR Egger	16	0.839962	0.302869	0.46393	1.52078	0.573875
o_Clostridiales	COPD	Weighted median	16	0.922189	0.0845609	0.78134	1.08843	0.33809
o_Clostridiales	COPD	Simple mode	16	0.869071	0.144665	0.654506	1.15398	0.347411
o_Mycoplasmatales	COPD	Weighted mode	16	0.98434	0.350596	0.495122	1.95694	0.964685
o_Mycoplasmatales	COPD	Simple mode	16	0.370579	0.431087	0.159196	0.86264	0.0360318
o_Mycoplasmatales	COPD	MR Egger	16	0.3536	0.508358	0.130554	0.957714	0.0601298
o_Mycoplasmatales	COPD	Weighted median	16	0.717564	0.228046	0.458927	1.12196	0.145564
o_Mycoplasmatales	COPD	Inverse variance weighted (fixed effects)	16	0.652094	0.158259	0.478187	0.889247	0.00689869
o_NB1n	COPD	Inverse variance weighted (fixed effects)	15	1.06707	0.0304824	1.00518	1.13277	0.0332026
o_NB1n	COPD	MR Egger	15	1.06692	0.124866	0.835303	1.36277	0.612633
o_NB1n	COPD	Weighted median	15	1.09142	0.0427638	1.00367	1.18684	0.0407894
o_NB1n	COPD	Weighted mode	15	1.1357	0.0790587	0.972674	1.32605	0.129806
o_NB1n	COPD	Simple mode	15	1.14539	0.0746845	0.989421	1.32595	0.0905847
o_Pasteurellales	COPD	Simple mode	17	0.953365	0.0976273	0.787331	1.15441	0.631351
o_Pasteurellales	COPD	Weighted mode	17	0.950286	0.0881273	0.799538	1.12946	0.570902
o_Pasteurellales	COPD	Weighted median	17	0.915953	0.0548199	0.822639	1.01985	0.109281
o_Pasteurellales	COPD	MR Egger	17	0.796374	0.0923413	0.66453	0.954377	0.0262196
o_Pasteurellales	COPD	Inverse variance weighted (fixed effects)	17	0.891653	0.0378015	0.827977	0.960225	0.00241568
p_Cyanobacteria	COPD	Weighted median	9	1.12984	0.0647174	0.995245	1.28265	0.0592469
p_Cyanobacteria	COPD	Inverse variance weighted (fixed effects)	9	1.09542	0.0457969	1.00137	1.19829	0.0465923
p_Cyanobacteria	COPD	Weighted mode	9	1.12713	0.0908783	0.943232	1.34689	0.22434
p_Cyanobacteria	COPD	Simple mode	9	1.11085	0.0966456	0.919159	1.34253	0.308377
p_Cyanobacteria	COPD	MR Egger	9	1.08036	0.196016	0.735729	1.58644	0.705062
p_Firmicutes_A	COPD	Inverse variance weighted (fixed effects)	19	1.4551	0.173634	1.03536	2.045	0.0307621
p_Firmicutes_A	COPD	Weighted median	19	1.36632	0.238282	0.856492	2.17963	0.190234
p_Firmicutes_A	COPD	MR Egger	19	1.49649	0.503611	0.557687	4.01565	0.434489
p_Firmicutes_A	COPD	Weighted mode	19	1.42773	0.439903	0.602828	3.38142	0.428818
p_Firmicutes_A	COPD	Simple mode	19	1.42773	0.439231	0.603622	3.37697	0.428125
s_Adlercreutzia_equolifaciens	COPD	Weighted median	7	1.08898	0.0546955	0.978278	1.21221	0.119118
s_Adlercreutzia_equolifaciens	COPD	Weighted mode	7	1.09287	0.0847893	0.925535	1.29045	0.335284
s_Adlercreutzia_equolifaciens	COPD	Simple mode	7	1.14509	0.0840034	0.971257	1.35003	0.157909
s_Adlercreutzia_equolifaciens	COPD	Inverse variance weighted (fixed effects)	7	1.0935	0.0423578	1.00638	1.18816	0.0348424
s_Adlercreutzia_equolifaciens	COPD	MR Egger	7	1.43422	0.142237	1.08528	1.89535	0.0521876
s_Anaeromassilibacillus sp001305115	COPD	Inverse variance weighted (fixed effects)	24	1.12039	0.0578691	1.00025	1.25495	0.0494905
s_Anaeromassilibacillus sp001305115	COPD	MR Egger	24	1.19582	0.122976	0.939698	1.52176	0.159999
s_Anaeromassilibacillus sp001305115	COPD	Weighted median	24	1.10044	0.0863203	0.929158	1.3033	0.267521
s_Anaeromassilibacillus sp001305115	COPD	Weighted mode	24	1.12012	0.101558	0.917943	1.36682	0.275552
s_Anaeromassilibacillus sp001305115	COPD	Simple mode	24	1.15043	0.138301	0.877271	1.50863	0.321489
s_Bacteroides_dorei	COPD	Simple mode	16	1.08391	0.0723022	0.940692	1.24893	0.282647
s_Bacteroides_dorei	COPD	Weighted mode	16	1.08645	0.0770781	0.934113	1.26363	0.299048
s_Bacteroides_dorei	COPD	Inverse variance weighted (fixed effects)	16	1.10042	0.0357104	1.02603	1.1802	0.00736854
s_Bacteroides_dorei	COPD	Weighted median	16	1.0854	0.047677	0.988568	1.19172	0.0856434
s_Bacteroides_dorei	COPD	MR Egger	16	1.01223	0.19685	0.688206	1.48882	0.951622
s_Bifidobacterium angulatum	COPD	Inverse variance weighted (fixed effects)	26	0.93351	0.0345883	0.872322	0.99899	0.0466783
s_Bifidobacterium angulatum	COPD	Weighted median	26	0.912967	0.0476547	0.831554	1.00235	0.0560388
s_Bifidobacterium angulatum	COPD	Weighted mode	26	0.908326	0.0677328	0.795402	1.03728	0.168081
s_Bifidobacterium angulatum	COPD	Simple mode	26	0.897729	0.0826133	0.763525	1.05552	0.203467
s_Bifidobacterium angulatum	COPD	MR Egger	26	0.870835	0.0778536	0.747593	1.01439	0.0883387
s_Butyrivibrio_crossotus	COPD	Weighted mode	12	0.977968	0.0387217	0.906493	1.05508	0.576646
s_Butyrivibrio_crossotus	COPD	Inverse variance weighted (fixed effects)	12	0.963396	0.0187862	0.928568	0.999531	0.0471458
s_Butyrivibrio_crossotus	COPD	Simple mode	12	0.977968	0.0389958	0.906006	1.05565	0.579289
s_Butyrivibrio_crossotus	COPD	Weighted median	12	0.976354	0.025496	0.928762	1.02638	0.347942
s_Butyrivibrio_crossotus	COPD	MR Egger	12	0.987982	0.0666526	0.866988	1.12586	0.859676
s_CAG-1000 sp000434555	COPD	MR Egger	24	0.97472	0.0693296	0.850874	1.11659	0.715417
s_CAG-1000 sp000434555	COPD	Weighted mode	24	0.943268	0.0724387	0.818416	1.08717	0.428348
s_CAG-1000 sp000434555	COPD	Inverse variance weighted (fixed effects)	24	0.931344	0.0319681	0.874779	0.991566	0.0260853
s_CAG-1000 sp000434555	COPD	Weighted median	24	0.947023	0.0438021	0.869111	1.03192	0.213985
s_CAG-1000 sp000434555	COPD	Simple mode	24	0.94103	0.0813238	0.802379	1.10364	0.462407
s_CAG-81 sp000435795	COPD	MR Egger	18	1.19883	0.0836231	1.0176	1.41234	0.0455265
s_CAG-81 sp000435795	COPD	Weighted median	18	1.07496	0.0488426	0.976824	1.18295	0.138896
s_CAG-81 sp000435795	COPD	Weighted mode	18	1.0412	0.0743924	0.89993	1.20464	0.594398
s_CAG-81 sp000435795	COPD	Simple mode	18	1.0154	0.0865192	0.857018	1.20305	0.861892
s_CAG-81 sp000435795	COPD	Inverse variance weighted (fixed effects)	18	1.08815	0.0330789	1.01984	1.16103	0.0106564
s_Clostridium_M clostridioforme	COPD	Inverse variance weighted (fixed effects)	24	1.19431	0.0616279	1.05842	1.34765	0.00396046
s_Clostridium_M clostridioforme	COPD	Simple mode	24	1.25934	0.164641	0.912006	1.73896	0.174695
s_Clostridium_M clostridioforme	COPD	Weighted median	24	1.25234	0.0860862	1.0579	1.48252	0.00895319
s_Clostridium_M clostridioforme	COPD	Weighted mode	24	1.27013	0.134174	0.976423	1.65219	0.0879291
s_Clostridium_M clostridioforme	COPD	MR Egger	24	0.966562	0.122321	0.760515	1.22843	0.783577
s_Coprococcus_sp_ART55_1	COPD	Simple mode	4	1.04722	0.0482831	0.952659	1.15116	0.409794
s_Coprococcus_sp_ART55_1	COPD	Weighted mode	4	1.04233	0.0377893	0.967919	1.12246	0.352755
s_Coprococcus_sp_ART55_1	COPD	Weighted median	4	1.04503	0.0355837	0.974633	1.12052	0.215743
s_Coprococcus_sp_ART55_1	COPD	Inverse variance weighted (fixed effects)	4	1.06691	0.0274996	1.01093	1.12599	0.0185148
s_Coprococcus_sp_ART55_1	COPD	MR Egger	4	1.05458	0.0892527	0.88533	1.25618	0.611981
s_DTU024 sp002411105	COPD	Simple mode	19	1.13563	0.24917	0.696851	1.8507	0.615938
s_DTU024 sp002411105	COPD	Weighted median	19	1.21475	0.1448	0.9146	1.61341	0.179108
s_DTU024 sp002411105	COPD	MR Egger	19	1.41907	0.301014	0.786641	2.55996	0.260994
s_DTU024 sp002411105	COPD	Inverse variance weighted (fixed effects)	19	1.27195	0.100297	1.04495	1.54826	0.0164682
s_DTU024 sp002411105	COPD	Weighted mode	19	1.14386	0.239929	0.714728	1.83065	0.582249
s_Eubacterium_eligens	COPD	Inverse variance weighted (fixed effects)	13	0.916734	0.037638	0.85154	0.986919	0.0208964
s_Eubacterium_eligens	COPD	Simple mode	13	0.991318	0.107465	0.803039	1.22374	0.936665
s_Eubacterium_eligens	COPD	Weighted mode	13	1.00428	0.105257	0.817071	1.23439	0.968271
s_Eubacterium_eligens	COPD	Weighted median	13	0.942003	0.0551903	0.845421	1.04962	0.279
s_Eubacterium_eligens	COPD	MR Egger	13	1.1273	0.17602	0.798381	1.59174	0.51009
s_Faecalibacterium prausnitzii_E	COPD	Weighted mode	17	1.03605	0.130986	0.801467	1.33931	0.790301
s_Faecalibacterium prausnitzii_E	COPD	Inverse variance weighted (fixed effects)	17	1.14468	0.0680423	1.00176	1.30798	0.0470477
s_Faecalibacterium prausnitzii_E	COPD	Weighted median	17	1.06959	0.0942284	0.889219	1.28655	0.47525
s_Faecalibacterium prausnitzii_E	COPD	MR Egger	17	0.967617	0.175677	0.685748	1.36535	0.85387
s_Faecalibacterium prausnitzii_E	COPD	Simple mode	17	1.07864	0.162127	0.785002	1.48211	0.646856
s_KLE1615 sp900066985	COPD	Weighted median	17	0.927265	0.068115	0.811378	1.0597	0.267583
s_KLE1615 sp900066985	COPD	Inverse variance weighted (fixed effects)	17	0.878368	0.0507305	0.795232	0.970195	0.0105748
s_KLE1615 sp900066985	COPD	Weighted mode	17	0.967465	0.106298	0.785511	1.19157	0.759691
s_KLE1615 sp900066985	COPD	Simple mode	17	0.770982	0.129651	0.597975	0.994044	0.0620597
s_KLE1615 sp900066985	COPD	MR Egger	17	1.02484	0.116859	0.815052	1.28863	0.836495
s_Kandleria vitulina	COPD	Inverse variance weighted (fixed effects)	16	0.846193	0.0605544	0.751492	0.952828	0.00581594
s_Kandleria vitulina	COPD	MR Egger	16	0.881023	0.157515	0.647006	1.19968	0.434732
s_Kandleria vitulina	COPD	Weighted mode	16	0.877564	0.099214	0.72248	1.06594	0.207801
s_Kandleria vitulina	COPD	Weighted median	16	0.852516	0.0891883	0.715787	1.01536	0.0736052
s_Kandleria vitulina	COPD	Simple mode	16	0.899807	0.138079	0.686458	1.17946	0.456373
s_Lachnospira rogosae	COPD	Inverse variance weighted (fixed effects)	23	1.14023	0.0334134	1.06795	1.21741	8.58135e-05
s_Lachnospira rogosae	COPD	Simple mode	23	1.18643	0.0831745	1.00796	1.3965	0.0519093
s_Lachnospira rogosae	COPD	MR Egger	23	1.02073	0.0972662	0.843558	1.23511	0.834985
s_Lachnospira rogosae	COPD	Weighted median	23	1.1462	0.0465868	1.04617	1.25578	0.00340119
s_Lachnospira rogosae	COPD	Weighted mode	23	1.14256	0.0716868	0.992794	1.31493	0.0764391
s_Parasutterella_excrementihominis	COPD	Inverse variance weighted (fixed effects)	12	1.07172	0.0330772	1.00444	1.1435	0.0362613
s_Parasutterella_excrementihominis	COPD	Simple mode	12	1.14615	0.0792265	0.981298	1.33869	0.113086
s_Parasutterella_excrementihominis	COPD	Weighted mode	12	1.14158	0.0803827	0.975173	1.33637	0.127749
s_Parasutterella_excrementihominis	COPD	Weighted median	12	1.10322	0.047578	1.00499	1.21104	0.0389617
s_Parasutterella_excrementihominis	COPD	MR Egger	12	1.21522	0.209518	0.805949	1.83231	0.374114
s_Prevotella bivia	COPD	MR Egger	14	1.21743	0.107472	0.98619	1.50288	0.0920914
s_Prevotella bivia	COPD	Weighted median	14	1.16004	0.0676645	1.01595	1.32455	0.028241
s_Prevotella bivia	COPD	Simple mode	14	1.21363	0.104396	0.98906	1.48919	0.0864666
s_Prevotella bivia	COPD	Weighted mode	14	1.21363	0.098924	0.999724	1.4733	0.0721459
s_Prevotella bivia	COPD	Inverse variance weighted (fixed effects)	14	1.10765	0.0509056	1.00247	1.22386	0.0446022
s_Prevotella sp002437285	COPD	Inverse variance weighted (fixed effects)	17	0.910807	0.0425268	0.837967	0.989979	0.0280323
s_Prevotella sp002437285	COPD	MR Egger	17	0.979391	0.108381	0.791954	1.21119	0.850207
s_Prevotella sp002437285	COPD	Simple mode	17	0.995363	0.0999106	0.818344	1.21067	0.963472
s_Prevotella sp002437285	COPD	Weighted median	17	0.943257	0.0586603	0.840809	1.05819	0.319323
s_Prevotella sp002437285	COPD	Weighted mode	17	0.975793	0.0830314	0.82924	1.14825	0.771695
s_Prevotella_copri	COPD	MR Egger	12	1.16355	0.17513	0.825493	1.64006	0.407335
s_Prevotella_copri	COPD	Weighted median	12	0.908378	0.0559797	0.813983	1.01372	0.0860511
s_Prevotella_copri	COPD	Weighted mode	12	0.909673	0.0997212	0.748171	1.10604	0.362833
s_Prevotella_copri	COPD	Simple mode	12	0.905259	0.0999204	0.74425	1.1011	0.340593
s_Prevotella_copri	COPD	Inverse variance weighted (fixed effects)	12	0.91499	0.0403166	0.84547	0.990227	0.0275519
s_RUG013 sp001486445	COPD	Inverse variance weighted (fixed effects)	22	1.23168	0.0836434	1.04544	1.4511	0.0127285
s_RUG013 sp001486445	COPD	MR Egger	22	1.28564	0.212137	0.84829	1.94847	0.250137
s_RUG013 sp001486445	COPD	Simple mode	22	1.16659	0.193572	0.798261	1.70486	0.434944
s_RUG013 sp001486445	COPD	Weighted median	22	1.22774	0.122332	0.965996	1.5604	0.0935038
s_RUG013 sp001486445	COPD	Weighted mode	22	1.33058	0.188118	0.920262	1.92384	0.143858
s_RUG420 sp900317985	COPD	Simple mode	18	0.678902	0.268451	0.401141	1.14899	0.167294
s_RUG420 sp900317985	COPD	Weighted mode	18	0.666802	0.239811	0.416741	1.06691	0.109296
s_RUG420 sp900317985	COPD	Inverse variance weighted (fixed effects)	18	0.758196	0.115399	0.604716	0.950631	0.0164519
s_RUG420 sp900317985	COPD	MR Egger	18	0.818087	0.290944	0.462533	1.44696	0.500007
s_RUG420 sp900317985	COPD	Weighted median	18	0.702092	0.160181	0.512915	0.961044	0.0272397
s_UBA1033 sp001695555	COPD	Simple mode	17	0.954127	0.345159	0.485066	1.87677	0.89348
s_UBA1033 sp001695555	COPD	Inverse variance weighted (fixed effects)	17	1.35353	0.110129	1.09075	1.67963	0.00598174
s_UBA1033 sp001695555	COPD	Weighted median	17	1.37681	0.166396	0.993652	1.90771	0.0546401
s_UBA1033 sp001695555	COPD	Weighted mode	17	1.59641	0.311839	0.866367	2.94162	0.153088
s_UBA1033 sp001695555	COPD	MR Egger	17	1.30528	0.318082	0.699755	2.43478	0.41542

## Sheet: CHD
exposure	outcome	method	nsnp	or	se	or_lci95	or_uci95	pval
c_Alphaproteobacteria	CHD	Weighted median	9	1.1222	0.070629	0.977125	1.28882	0.102603
c_Alphaproteobacteria	CHD	MR Egger	9	1.30316	0.236691	0.819448	2.07239	0.300177
c_Alphaproteobacteria	CHD	Weighted mode	9	1.07097	0.108206	0.866303	1.32399	0.544006
c_Alphaproteobacteria	CHD	Simple mode	9	1.07904	0.102029	0.883462	1.31791	0.477256
c_Alphaproteobacteria	CHD	Inverse variance weighted (fixed effects)	9	1.13781	0.0545383	1.02246	1.26617	0.0179242
c_Negativicutes	CHD	Inverse variance weighted (fixed effects)	6	1.14546	0.0585142	1.02134	1.28466	0.020292
c_Negativicutes	CHD	MR Egger	6	1.12309	0.287284	0.63955	1.97223	0.706821
c_Negativicutes	CHD	Weighted median	6	1.17736	0.0765317	1.01336	1.36789	0.0328941
c_Negativicutes	CHD	Weighted mode	6	1.22244	0.127684	0.951788	1.57005	0.176527
c_Negativicutes	CHD	Simple mode	6	1.21632	0.122127	0.957393	1.54527	0.169734
f_CAG-449	CHD	Weighted mode	20	1.01314	0.117797	0.804261	1.27626	0.912945
f_CAG-449	CHD	Inverse variance weighted (fixed effects)	20	1.11912	0.052092	1.0105	1.23942	0.0307349
f_CAG-449	CHD	Simple mode	20	0.992048	0.129527	0.769622	1.27876	0.951492
f_CAG-449	CHD	Weighted median	20	1.04593	0.0742572	0.904259	1.20979	0.545362
f_CAG-449	CHD	MR Egger	20	1.05361	0.123911	0.826426	1.34324	0.678421
f_ClostridialesvadinBB60group	CHD	MR Egger	16	0.757391	0.124136	0.593818	0.966022	0.0419556
f_ClostridialesvadinBB60group	CHD	Weighted mode	16	0.895876	0.109316	0.723096	1.10994	0.330447
f_ClostridialesvadinBB60group	CHD	Simple mode	16	0.893887	0.119413	0.707353	1.12961	0.362407
f_ClostridialesvadinBB60group	CHD	Inverse variance weighted (fixed effects)	16	0.894153	0.0383424	0.829419	0.963939	0.00352418
f_ClostridialesvadinBB60group	CHD	Weighted median	16	0.903969	0.0560447	0.80993	1.00893	0.0716374
f_Dysgonomonadaceae	CHD	Inverse variance weighted (fixed effects)	20	0.824253	0.0981581	0.679996	0.999112	0.0489476
f_Dysgonomonadaceae	CHD	Simple mode	20	0.772726	0.22325	0.498874	1.19691	0.262452
f_Dysgonomonadaceae	CHD	Weighted mode	20	0.782115	0.204849	0.523479	1.16853	0.245009
f_Dysgonomonadaceae	CHD	Weighted median	20	0.80947	0.140027	0.615187	1.06511	0.131162
f_Dysgonomonadaceae	CHD	MR Egger	20	1.14845	0.242825	0.713535	1.84845	0.575719
f_Francisellaceae	CHD	Weighted mode	10	1.42166	0.273439	0.831842	2.4297	0.230315
f_Francisellaceae	CHD	MR Egger	10	1.10258	0.539875	0.382701	3.1766	0.860957
f_Francisellaceae	CHD	Weighted median	10	1.45445	0.189784	1.00266	2.10983	0.0483835
f_Francisellaceae	CHD	Inverse variance weighted (fixed effects)	10	1.47503	0.134851	1.13243	1.92126	0.00394844
f_Francisellaceae	CHD	Simple mode	10	1.4626	0.283781	0.838625	2.55086	0.213145
f_Gemmatimonadaceae	CHD	Simple mode	21	0.765753	0.288986	0.434609	1.34921	0.366724
f_Gemmatimonadaceae	CHD	MR Egger	21	0.572375	0.356577	0.284549	1.15134	0.13414
f_Gemmatimonadaceae	CHD	Weighted mode	21	0.6812	0.261337	0.40815	1.13692	0.157392
f_Gemmatimonadaceae	CHD	Weighted median	21	0.707488	0.157885	0.519188	0.964081	0.028402
f_Gemmatimonadaceae	CHD	Inverse variance weighted (fixed effects)	21	0.722329	0.109597	0.582698	0.895418	0.00299832
f_Marinilabiliaceae	CHD	Inverse variance weighted (fixed effects)	16	0.72988	0.134957	0.560239	0.950887	0.01964
f_Marinilabiliaceae	CHD	Simple mode	16	0.67202	0.299238	0.373823	1.20809	0.203948
f_Marinilabiliaceae	CHD	MR Egger	16	0.903482	0.368987	0.438361	1.86212	0.787277
f_Marinilabiliaceae	CHD	Weighted mode	16	0.67202	0.302743	0.371264	1.21642	0.208954
f_Marinilabiliaceae	CHD	Weighted median	16	0.73644	0.188208	0.509251	1.06498	0.10406
f_Oscillospiraceae	CHD	MR Egger	8	1.35391	0.236732	0.851291	2.15327	0.247837
f_Oscillospiraceae	CHD	Weighted median	8	1.10072	0.0640694	0.970824	1.248	0.134176
f_Oscillospiraceae	CHD	Weighted mode	8	1.0583	0.085615	0.894816	1.25166	0.529217
f_Oscillospiraceae	CHD	Simple mode	8	1.06253	0.0875914	0.894915	1.26154	0.510963
f_Oscillospiraceae	CHD	Inverse variance weighted (fixed effects)	8	1.1059	0.0489812	1.00466	1.21733	0.0398811
f_Peptostreptococcaceae	CHD	Inverse variance weighted (fixed effects)	15	1.11604	0.0464809	1.01886	1.22249	0.0181788
f_Peptostreptococcaceae	CHD	Simple mode	15	1.20591	0.113995	0.964452	1.50782	0.122753
f_Peptostreptococcaceae	CHD	Weighted median	15	1.11782	0.0660451	0.982098	1.27231	0.0917005
f_Peptostreptococcaceae	CHD	MR Egger	15	1.22741	0.107489	0.994242	1.51525	0.0789623
f_Peptostreptococcaceae	CHD	Weighted mode	15	1.2141	0.102937	0.99228	1.48552	0.0803995
f_Rhodospirillaceae	CHD	Inverse variance weighted (fixed effects)	16	1.07659	0.0371311	1.00102	1.15786	0.0468629
f_Rhodospirillaceae	CHD	MR Egger	16	1.23314	0.213451	0.811556	1.87372	0.342869
f_Rhodospirillaceae	CHD	Weighted median	16	1.05733	0.0495409	0.959493	1.16515	0.260446
f_Rhodospirillaceae	CHD	Weighted mode	16	1.03821	0.0851318	0.87866	1.22674	0.66585
f_Rhodospirillaceae	CHD	Simple mode	16	1.03123	0.0852403	0.872568	1.21875	0.723267
g_Alloprevotella	CHD	Weighted median	18	0.969404	0.0653789	0.852812	1.10194	0.634582
g_Alloprevotella	CHD	Simple mode	18	0.944544	0.110794	0.760173	1.17363	0.613222
g_Alloprevotella	CHD	MR Egger	18	0.857202	0.11583	0.683104	1.07567	0.202088
g_Alloprevotella	CHD	Inverse variance weighted (fixed effects)	18	0.910658	0.0450052	0.83377	0.994637	0.037573
g_Alloprevotella	CHD	Weighted mode	18	0.9701	0.0958455	0.803954	1.17058	0.755312
g_Butyricicoccus	CHD	Inverse variance weighted (fixed effects)	9	0.895358	0.055805	0.802591	0.998847	0.0476272
g_Butyricicoccus	CHD	Simple mode	9	0.976858	0.121917	0.769225	1.24053	0.852487
g_Butyricicoccus	CHD	Weighted mode	9	0.876118	0.0795207	0.749675	1.02389	0.134855
g_Butyricicoccus	CHD	Weighted median	9	0.892931	0.0759893	0.769368	1.03634	0.136147
g_Butyricicoccus	CHD	MR Egger	9	0.821742	0.103086	0.671408	1.00574	0.0985513
g_Butyricimonas	CHD	Simple mode	17	0.958641	0.0963314	0.793701	1.15786	0.666904
g_Butyricimonas	CHD	Inverse variance weighted (fixed effects)	17	0.920482	0.0408056	0.84973	0.997126	0.0423015
g_Butyricimonas	CHD	Weighted mode	17	0.951099	0.0888699	0.799057	1.13207	0.580464
g_Butyricimonas	CHD	Weighted median	17	0.931254	0.0575949	0.831845	1.04254	0.216227
g_Butyricimonas	CHD	MR Egger	17	0.880709	0.148265	0.658608	1.17771	0.405057
g_CAG-110	CHD	Weighted mode	17	1.12773	0.0708974	0.981422	1.29585	0.109351
g_CAG-110	CHD	Weighted median	17	1.11033	0.0577625	0.99148	1.24343	0.0700068
g_CAG-110	CHD	MR Egger	17	1.10133	0.0798263	0.941824	1.28786	0.245316
g_CAG-110	CHD	Simple mode	17	1.09711	0.0918781	0.916307	1.31358	0.328131
g_CAG-110	CHD	Inverse variance weighted (fixed effects)	17	1.0895	0.0404182	1.00652	1.17932	0.0339336
g_CandidatusSoleaferrea	CHD	Inverse variance weighted (fixed effects)	12	0.925319	0.0344908	0.864833	0.990035	0.0244253
g_CandidatusSoleaferrea	CHD	Simple mode	12	0.901838	0.0901277	0.755806	1.07609	0.275965
g_CandidatusSoleaferrea	CHD	Weighted mode	12	0.92049	0.0778087	0.790291	1.07214	0.309792
g_CandidatusSoleaferrea	CHD	MR Egger	12	0.823294	0.162273	0.598997	1.13158	0.25845
g_CandidatusSoleaferrea	CHD	Weighted median	12	0.922985	0.0538121	0.830594	1.02565	0.136407
g_Firmicutes	CHD	Simple mode	6	0.86003	0.0973288	0.710666	1.04079	0.182004
g_Firmicutes	CHD	Weighted mode	6	0.881141	0.0996881	0.724752	1.07128	0.260195
g_Firmicutes	CHD	Weighted median	6	0.900543	0.0664993	0.790495	1.02591	0.115184
g_Firmicutes	CHD	Inverse variance weighted (fixed effects)	6	0.896214	0.0518444	0.809619	0.992071	0.0345531
g_Firmicutes	CHD	MR Egger	6	1.08538	0.207679	0.722443	1.63066	0.713326
g_Paraprevotella	CHD	Weighted mode	10	0.921238	0.0685302	0.805448	1.05367	0.26185
g_Paraprevotella	CHD	MR Egger	10	1.14744	0.151205	0.853141	1.54325	0.389629
g_Paraprevotella	CHD	Weighted median	10	0.92475	0.0472889	0.842891	1.01456	0.0980603
g_Paraprevotella	CHD	Simple mode	10	0.902843	0.0717527	0.784396	1.03918	0.188061
g_Paraprevotella	CHD	Inverse variance weighted (fixed effects)	10	0.910302	0.032695	0.853798	0.970546	0.00404791
g_Phocea	CHD	Inverse variance weighted (fixed effects)	13	1.19222	0.0639851	1.0517	1.35152	0.00599917
g_Phocea	CHD	Simple mode	13	1.22015	0.153171	0.903718	1.64739	0.218333
g_Phocea	CHD	Weighted median	13	1.19571	0.0892173	1.00388	1.4242	0.045131
g_Phocea	CHD	Weighted mode	13	1.20512	0.147911	0.901829	1.6104	0.231132
g_Phocea	CHD	MR Egger	13	1.19936	0.12997	0.929641	1.54732	0.189471
g_Providencia	CHD	MR Egger	22	0.850879	0.17427	0.604681	1.19732	0.365162
g_Providencia	CHD	Inverse variance weighted (fixed effects)	22	0.819488	0.0842773	0.694711	0.966676	0.0181696
g_Providencia	CHD	Simple mode	22	0.84685	0.17447	0.601581	1.19212	0.351541
g_Providencia	CHD	Weighted mode	22	0.828295	0.148306	0.619362	1.10771	0.21789
g_Providencia	CHD	Weighted median	22	0.821506	0.116059	0.654364	1.03134	0.0902441
o_Selenomonadales	CHD	Inverse variance weighted (fixed effects)	6	1.14546	0.0585144	1.02134	1.28466	0.0202928
o_Selenomonadales	CHD	Simple mode	6	1.21633	0.122123	0.95741	1.54527	0.169705
o_Selenomonadales	CHD	Weighted mode	6	1.22245	0.127671	0.951822	1.57003	0.176473
o_Selenomonadales	CHD	Weighted median	6	1.17735	0.0765331	1.01335	1.36789	0.0329028
o_Selenomonadales	CHD	MR Egger	6	1.12308	0.287309	0.639514	1.97231	0.706866
p_Firmicutes	CHD	MR Egger	6	0.825073	0.193032	0.565171	1.2045	0.375571
p_Firmicutes	CHD	Weighted median	6	0.886934	0.0681752	0.775996	1.01373	0.0784162
p_Firmicutes	CHD	Weighted mode	6	0.882852	0.0929845	0.735763	1.05935	0.237919
p_Firmicutes	CHD	Simple mode	6	0.879152	0.0950878	0.729665	1.05926	0.233564
p_Firmicutes	CHD	Inverse variance weighted (fixed effects)	6	0.89681	0.0543128	0.806247	0.997544	0.0449345
s_Blautia_A sp000285855	CHD	Weighted mode	16	1.12783	0.207756	0.750583	1.69469	0.571164
s_Blautia_A sp000285855	CHD	Simple mode	16	0.670589	0.233874	0.424013	1.06056	0.108127
s_Blautia_A sp000285855	CHD	MR Egger	16	1.03202	0.21757	0.673738	1.58084	0.886868
s_Blautia_A sp000285855	CHD	Inverse variance weighted (fixed effects)	16	0.824318	0.0809154	0.703425	0.965987	0.0169556
s_Blautia_A sp000285855	CHD	Weighted median	16	0.812531	0.116327	0.646875	1.02061	0.0743201
s_CAG-177 sp003514385	CHD	Simple mode	15	0.950981	0.0521279	0.858618	1.05328	0.351312
s_CAG-177 sp003514385	CHD	Weighted mode	15	0.961615	0.0480458	0.875193	1.05657	0.428903
s_CAG-177 sp003514385	CHD	Weighted median	15	0.96847	0.0360994	0.902314	1.03948	0.374816
s_CAG-177 sp003514385	CHD	Inverse variance weighted (fixed effects)	15	0.930734	0.0254129	0.88551	0.978267	0.00473353
s_CAG-177 sp003514385	CHD	MR Egger	15	0.973824	0.0550024	0.874302	1.08468	0.637655
s_CAG-465 sp000433135	CHD	MR Egger	20	0.90483	0.127938	0.704147	1.16271	0.444556
s_CAG-465 sp000433135	CHD	Simple mode	20	0.843815	0.117614	0.670088	1.06258	0.165057
s_CAG-465 sp000433135	CHD	Weighted mode	20	0.859658	0.0951052	0.713461	1.03581	0.128327
s_CAG-465 sp000433135	CHD	Inverse variance weighted (fixed effects)	20	0.860665	0.0501536	0.780086	0.949567	0.00277323
s_CAG-465 sp000433135	CHD	Weighted median	20	0.864533	0.0717848	0.751065	0.995145	0.0425803
s_CAG-83 sp002392625	CHD	Inverse variance weighted (fixed effects)	18	0.89455	0.0562862	0.801111	0.998887	0.047727
s_CAG-83 sp002392625	CHD	Simple mode	18	0.76422	0.162572	0.555692	1.051	0.116466
s_CAG-83 sp002392625	CHD	Weighted median	18	0.851894	0.0828757	0.72417	1.00215	0.0530958
s_CAG-83 sp002392625	CHD	MR Egger	18	0.748082	0.132494	0.576989	0.969908	0.0436338
s_CAG-83 sp002392625	CHD	Weighted mode	18	0.774125	0.128869	0.601334	0.996566	0.0633189
s_Clostridium_asparagiforme	CHD	Inverse variance weighted (fixed effects)	11	1.04205	0.0183913	1.00515	1.08029	0.0251236
s_Clostridium_asparagiforme	CHD	Simple mode	11	1.02469	0.0390601	0.949172	1.10622	0.546287
s_Clostridium_asparagiforme	CHD	Weighted mode	11	1.0253	0.0355563	0.956277	1.0993	0.498314
s_Clostridium_asparagiforme	CHD	Weighted median	11	1.0259	0.0252513	0.976359	1.07795	0.311289
s_Clostridium_asparagiforme	CHD	MR Egger	11	1.05616	0.0997741	0.868559	1.28428	0.597277
s_Eisenbergiella sp900066775	CHD	Weighted median	17	1.08214	0.0607725	0.960621	1.21903	0.193971
s_Eisenbergiella sp900066775	CHD	MR Egger	17	1.2574	0.0896065	1.05487	1.49881	0.021931
s_Eisenbergiella sp900066775	CHD	Inverse variance weighted (fixed effects)	17	1.08366	0.040079	1.00179	1.17222	0.0449902
s_Eisenbergiella sp900066775	CHD	Simple mode	17	1.07674	0.0976612	0.889161	1.30389	0.46
s_Eisenbergiella sp900066775	CHD	Weighted mode	17	1.07215	0.0859402	0.905945	1.26885	0.42947
s_Eubacterium_rectale	CHD	Weighted median	12	1.03923	0.0551821	0.932698	1.15794	0.485564
s_Eubacterium_rectale	CHD	Weighted mode	12	1.01977	0.0752344	0.879954	1.18179	0.799543
s_Eubacterium_rectale	CHD	Simple mode	12	1.02143	0.0850526	0.864592	1.20672	0.807701
s_Eubacterium_rectale	CHD	Inverse variance weighted (fixed effects)	12	1.08314	0.0406551	1.00018	1.17298	0.0494739
s_Eubacterium_rectale	CHD	MR Egger	12	1.28098	0.234633	0.808757	2.02892	0.316088
s_Gordonibacter pamelaeae	CHD	Weighted mode	18	0.855155	0.127512	0.666047	1.09796	0.2365
s_Gordonibacter pamelaeae	CHD	Inverse variance weighted (fixed effects)	18	0.897445	0.0491042	0.815098	0.988112	0.0275566
s_Gordonibacter pamelaeae	CHD	Weighted median	18	0.890746	0.0685373	0.778778	1.01881	0.0913964
s_Gordonibacter pamelaeae	CHD	Simple mode	18	0.850324	0.13218	0.656252	1.10179	0.236674
s_Gordonibacter pamelaeae	CHD	MR Egger	18	0.956467	0.127773	0.744574	1.22866	0.732125
s_Odoribacter laneus	CHD	MR Egger	18	1.01135	0.0996812	0.831866	1.22957	0.911227
s_Odoribacter laneus	CHD	Simple mode	18	1.0642	0.100907	0.873235	1.29694	0.545622
s_Odoribacter laneus	CHD	Inverse variance weighted (fixed effects)	18	1.10746	0.0480738	1.00787	1.21688	0.0337406
s_Odoribacter laneus	CHD	Weighted mode	18	1.04492	0.0861967	0.882492	1.23724	0.616774
s_Odoribacter laneus	CHD	Weighted median	18	1.07442	0.0625189	0.950512	1.21448	0.250896
s_Parabacteroides_distasonis	CHD	Simple mode	9	1.0983	0.0884357	0.923511	1.30617	0.319999
s_Parabacteroides_distasonis	CHD	MR Egger	9	0.851934	0.174849	0.604744	1.20016	0.389894
s_Parabacteroides_distasonis	CHD	Weighted median	9	1.11011	0.0546075	0.99743	1.23552	0.0557633
s_Parabacteroides_distasonis	CHD	Weighted mode	9	1.09296	0.0801741	0.934023	1.27894	0.299787
s_Parabacteroides_distasonis	CHD	Inverse variance weighted (fixed effects)	9	1.099	0.0405277	1.01508	1.18986	0.019848
s_Phocea massiliensis	CHD	MR Egger	14	1.2202	0.204567	0.817146	1.82205	0.349829
s_Phocea massiliensis	CHD	Inverse variance weighted (fixed effects)	14	1.17024	0.0696466	1.02092	1.3414	0.0239948
s_Phocea massiliensis	CHD	Weighted mode	14	1.21518	0.204581	0.813762	1.81461	0.358152
s_Phocea massiliensis	CHD	Simple mode	14	1.27916	0.212764	0.842981	1.94104	0.268019
s_Phocea massiliensis	CHD	Weighted median	14	1.1614	0.105922	0.943667	1.42937	0.157776
s_Ruminococcus_lactaris	CHD	Simple mode	5	0.898179	0.0833211	0.762849	1.05752	0.266948
s_Ruminococcus_lactaris	CHD	Weighted median	5	0.899646	0.0653703	0.791457	1.02262	0.105712
s_Ruminococcus_lactaris	CHD	Weighted mode	5	0.899261	0.0796722	0.76925	1.05125	0.253469
s_Ruminococcus_lactaris	CHD	Inverse variance weighted (fixed effects)	5	0.890081	0.0489007	0.808732	0.979614	0.0172562
s_Ruminococcus_lactaris	CHD	MR Egger	5	0.606958	0.273261	0.355267	1.03696	0.165134
s_UBA7177 sp002491225	CHD	Weighted median	19	1.27395	0.134551	0.978632	1.65838	0.0719443
s_UBA7177 sp002491225	CHD	Inverse variance weighted (fixed effects)	19	1.22754	0.0926368	1.02372	1.47193	0.0268946
s_UBA7177 sp002491225	CHD	Weighted mode	19	1.35094	0.22389	0.871078	2.09515	0.195797
s_UBA7177 sp002491225	CHD	MR Egger	19	1.42782	0.296793	0.798062	2.55451	0.246603
s_UBA7177 sp002491225	CHD	Simple mode	19	1.30041	0.25508	0.788772	2.14392	0.31675

## Sheet: HF
exposure	outcome	method	nsnp	or	se	or_lci95	or_uci95	pval
c_Clostridia	HF	Inverse variance weighted (fixed effects)	23	0.938761	0.0228117	0.897712	0.981686	0.00560096
c_Clostridia	HF	MR Egger	23	1.00624	0.132713	0.775773	1.30518	0.963051
c_Clostridia	HF	Simple mode	23	0.949474	0.06096	0.842544	1.06997	0.404202
c_Clostridia	HF	Weighted mode	23	0.95489	0.0573637	0.853344	1.06852	0.429614
c_Clostridia	HF	Weighted median	23	0.949361	0.0319619	0.891713	1.01074	0.103977
c_Negativicutes	HF	Inverse variance weighted (fixed effects)	12	1.10663	0.0447683	1.01366	1.20811	0.0236294
c_Negativicutes	HF	Weighted median	12	1.1239	0.0592972	1.00058	1.26242	0.0488599
c_Negativicutes	HF	Weighted mode	12	1.16177	0.0898395	0.974194	1.38545	0.123301
c_Negativicutes	HF	MR Egger	12	1.2405	0.141753	0.939581	1.63779	0.15939
c_Negativicutes	HF	Simple mode	12	1.17927	0.104839	0.960224	1.44828	0.144056
f_Acetobacteraceae	HF	Weighted mode	12	1.29815	0.367003	0.632304	2.66517	0.491881
f_Acetobacteraceae	HF	Weighted median	12	1.47019	0.236469	0.924881	2.337	0.103151
f_Acetobacteraceae	HF	MR Egger	12	0.800602	0.620805	0.237124	2.70307	0.727617
f_Acetobacteraceae	HF	Inverse variance weighted (fixed effects)	12	1.48098	0.180485	1.03972	2.10951	0.029568
f_Acetobacteraceae	HF	Simple mode	12	1.64425	0.38397	0.774686	3.48988	0.221804
f_Demequinaceae	HF	Weighted median	12	1.31279	0.168053	0.944381	1.82493	0.105344
f_Demequinaceae	HF	MR Egger	12	1.42935	0.385615	0.67127	3.04356	0.376071
f_Demequinaceae	HF	Simple mode	12	1.40674	0.286943	0.801607	2.46867	0.259347
f_Demequinaceae	HF	Weighted mode	12	1.36666	0.249997	0.837259	2.23081	0.237413
f_Demequinaceae	HF	Inverse variance weighted (fixed effects)	12	1.31271	0.111112	1.05582	1.63211	0.0143327
f_FamilyXIII	HF	Simple mode	9	0.959482	0.0960438	0.794846	1.15822	0.678088
f_FamilyXIII	HF	Inverse variance weighted (fixed effects)	9	0.903498	0.0504533	0.818428	0.99741	0.0442839
f_FamilyXIII	HF	MR Egger	9	0.752812	0.21764	0.491391	1.15331	0.233271
f_FamilyXIII	HF	Weighted mode	9	0.95763	0.0984921	0.789514	1.16154	0.671885
f_FamilyXIII	HF	Weighted median	9	0.96391	0.0695388	0.841093	1.10466	0.597092
f_Fibrobacteraceae	HF	MR Egger	14	0.783711	0.454489	0.321579	1.90996	0.601593
f_Fibrobacteraceae	HF	Weighted mode	14	0.651902	0.326842	0.343533	1.23707	0.213176
f_Fibrobacteraceae	HF	Simple mode	14	0.651902	0.361113	0.321215	1.32303	0.25729
f_Fibrobacteraceae	HF	Inverse variance weighted (fixed effects)	14	0.653633	0.168683	0.469622	0.909744	0.0117099
f_Fibrobacteraceae	HF	Weighted median	14	0.653235	0.233867	0.413045	1.0331	0.0686422
f_Peptococcaceae	HF	Inverse variance weighted (fixed effects)	10	1.07179	0.0346432	1.00143	1.1471	0.0453546
f_Peptococcaceae	HF	MR Egger	10	1.0004	0.0858388	0.845488	1.1837	0.996373
f_Peptococcaceae	HF	Weighted median	10	1.04831	0.0484619	0.953314	1.15276	0.330335
f_Peptococcaceae	HF	Weighted mode	10	1.04334	0.0604349	0.926797	1.17455	0.500368
f_Peptococcaceae	HF	Simple mode	10	1.0806	0.0714466	0.939397	1.24303	0.306134
f_Sutterellaceae	HF	MR Egger	13	0.88638	0.0975988	0.732052	1.07324	0.242284
f_Sutterellaceae	HF	Inverse variance weighted (fixed effects)	13	0.942284	0.028417	0.891236	0.996256	0.0364377
f_Sutterellaceae	HF	Simple mode	13	1.0367	0.0811285	0.884289	1.21537	0.664774
f_Sutterellaceae	HF	Weighted mode	13	1.0367	0.083985	0.879352	1.2222	0.675431
f_Sutterellaceae	HF	Weighted median	13	0.956671	0.0420051	0.881064	1.03877	0.291641
f_Veillonellaceae	HF	MR Egger	10	0.889344	0.126693	0.693788	1.14002	0.381711
f_Veillonellaceae	HF	Weighted median	10	0.938297	0.0370535	0.872569	1.00898	0.0856447
f_Veillonellaceae	HF	Inverse variance weighted (fixed effects)	10	0.948235	0.0268049	0.899703	0.999385	0.0473711
f_Veillonellaceae	HF	Simple mode	10	0.932049	0.059388	0.829634	1.04711	0.266394
f_Veillonellaceae	HF	Weighted mode	10	0.932992	0.0579857	0.83276	1.04529	0.262207
g_Alphaproteobacteria	HF	Weighted median	8	0.958118	0.0290728	0.905048	1.0143	0.141118
g_Alphaproteobacteria	HF	Weighted mode	8	0.921149	0.0438393	0.845304	1.0038	0.103144
g_Alphaproteobacteria	HF	Simple mode	8	0.921149	0.046799	0.840415	1.00964	0.12269
g_Alphaproteobacteria	HF	Inverse variance weighted (fixed effects)	8	0.954748	0.0226476	0.913294	0.998083	0.0408825
g_Alphaproteobacteria	HF	MR Egger	8	0.928019	0.0900814	0.777818	1.10722	0.438682
g_Anaerostipes	HF	Simple mode	13	0.924047	0.092216	0.771255	1.10711	0.408445
g_Anaerostipes	HF	Inverse variance weighted (fixed effects)	13	0.898539	0.0434201	0.825234	0.978357	0.0137419
g_Anaerostipes	HF	Weighted mode	13	0.922546	0.0871419	0.777699	1.09437	0.373127
g_Anaerostipes	HF	MR Egger	13	0.937973	0.1545	0.692912	1.26971	0.686506
g_Anaerostipes	HF	Weighted median	13	0.924588	0.0584028	0.824583	1.03672	0.179425
g_Bacillus	HF	Simple mode	13	1.93299	0.430473	0.831387	4.49423	0.151689
g_Bacillus	HF	MR Egger	13	2.01698	0.41645	0.891686	4.56237	0.12017
g_Bacillus	HF	Weighted mode	13	1.5853	0.369517	0.768374	3.27078	0.236201
g_Bacillus	HF	Weighted median	13	1.45628	0.226254	0.934661	2.26901	0.0966435
g_Bacillus	HF	Inverse variance weighted (fixed effects)	13	1.3603	0.152485	1.00888	1.83414	0.0435967
g_Barnesiella	HF	MR Egger	10	1.27668	0.197284	0.867262	1.87938	0.250769
g_Barnesiella	HF	Weighted median	10	1.12127	0.0441552	1.02831	1.22264	0.00953274
g_Barnesiella	HF	Simple mode	10	1.12936	0.0622273	0.999684	1.27585	0.0823128
g_Barnesiella	HF	Inverse variance weighted (fixed effects)	10	1.10065	0.0295378	1.03874	1.16625	0.00116764
g_Barnesiella	HF	Weighted mode	10	1.1279	0.0619522	0.998932	1.27352	0.0839376
g_Demequina	HF	Simple mode	17	1.42444	0.230688	0.906312	2.23877	0.144669
g_Demequina	HF	Inverse variance weighted (fixed effects)	17	1.35804	0.0915646	1.13494	1.62501	0.000830601
g_Demequina	HF	Weighted mode	17	1.4613	0.212775	0.962986	2.21746	0.0936105
g_Demequina	HF	MR Egger	17	1.59912	0.260805	0.959133	2.66614	0.0919999
g_Demequina	HF	Weighted median	17	1.40519	0.134458	1.07964	1.82889	0.0114084
g_Escherichia	HF	Simple mode	14	1.01278	0.0454624	0.926439	1.10717	0.784381
g_Escherichia	HF	Inverse variance weighted (fixed effects)	14	1.04071	0.019885	1.00093	1.08207	0.0447824
g_Escherichia	HF	Weighted median	14	1.03401	0.0278739	0.979035	1.09207	0.230192
g_Escherichia	HF	Weighted mode	14	1.03496	0.0448962	0.947778	1.13016	0.457726
g_Escherichia	HF	MR Egger	14	1.09799	0.0455	1.00431	1.20041	0.0623612
g_Eubacteriumbrachygroup	HF	Weighted median	9	0.96226	0.0378774	0.89341	1.03642	0.309796
g_Eubacteriumbrachygroup	HF	Weighted mode	9	0.97138	0.0558526	0.870656	1.08376	0.61721
g_Eubacteriumbrachygroup	HF	Simple mode	9	0.969465	0.054629	0.871026	1.07903	0.585838
g_Eubacteriumbrachygroup	HF	Inverse variance weighted (fixed effects)	9	0.947027	0.0261853	0.899649	0.996901	0.0376589
g_Eubacteriumbrachygroup	HF	MR Egger	9	1.03621	0.132068	0.799885	1.34235	0.795463
g_Eubacteriumeligensgroup	HF	Inverse variance weighted (fixed effects)	7	1.13944	0.0551975	1.0226	1.26963	0.0180336
g_Eubacteriumeligensgroup	HF	Simple mode	7	1.19596	0.102816	0.977684	1.46297	0.13242
g_Eubacteriumeligensgroup	HF	Weighted mode	7	1.18306	0.112294	0.949338	1.47433	0.185032
g_Eubacteriumeligensgroup	HF	Weighted median	7	1.17025	0.0740202	1.01222	1.35297	0.0336677
g_Eubacteriumeligensgroup	HF	MR Egger	7	1.81716	0.218356	1.18448	2.78781	0.0410187
g_Eubacteriumoxidoreducensgroup	HF	MR Egger	4	1.14146	0.145516	0.85821	1.51818	0.459213
g_Eubacteriumoxidoreducensgroup	HF	Inverse variance weighted (fixed effects)	4	1.11652	0.0431754	1.02592	1.21511	0.0106894
g_Eubacteriumoxidoreducensgroup	HF	Simple mode	4	1.07492	0.067914	0.940954	1.22797	0.365436
g_Eubacteriumoxidoreducensgroup	HF	Weighted mode	4	1.07492	0.0603863	0.95494	1.20998	0.317451
g_Eubacteriumoxidoreducensgroup	HF	Weighted median	4	1.08131	0.0547603	0.971261	1.20382	0.153436
g_F0428	HF	Weighted median	14	1.07164	0.0686164	0.936787	1.2259	0.313289
g_F0428	HF	Simple mode	14	1.0604	0.105024	0.863122	1.30277	0.58605
g_F0428	HF	MR Egger	14	1.08214	0.119874	0.855548	1.36874	0.522636
g_F0428	HF	Inverse variance weighted (fixed effects)	14	1.12309	0.0488563	1.02054	1.23596	0.0174966
g_F0428	HF	Weighted mode	14	1.05229	0.0933739	0.876302	1.26362	0.594409
g_Flavonifractor	HF	Inverse variance weighted (fixed effects)	5	1.14399	0.0532446	1.03062	1.26982	0.0115226
g_Flavonifractor	HF	Weighted mode	5	1.18251	0.103856	0.964718	1.44946	0.181798
g_Flavonifractor	HF	Weighted median	5	1.11664	0.0737734	0.966307	1.29036	0.134806
g_Flavonifractor	HF	MR Egger	5	1.1115	0.225083	0.715017	1.72785	0.670624
g_Flavonifractor	HF	Simple mode	5	1.14651	0.104922	0.933395	1.40828	0.2625
g_LachnospiraceaeND3007group	HF	Simple mode	3	0.9165	0.165372	0.662774	1.26736	0.650665
g_LachnospiraceaeND3007group	HF	Inverse variance weighted (fixed effects)	3	0.837006	0.0892406	0.702693	0.996992	0.0461791
g_LachnospiraceaeND3007group	HF	Weighted mode	3	0.940939	0.157509	0.691015	1.28126	0.736373
g_LachnospiraceaeND3007group	HF	Weighted median	3	0.900328	0.124763	0.705019	1.14974	0.40003
g_LachnospiraceaeND3007group	HF	MR Egger	3	0.0371191	1.45829	0.0021295	0.647019	0.265354
g_LachnospiraceaeNK4A136group	HF	Weighted median	15	0.964941	0.0522076	0.871085	1.06891	0.494232
g_LachnospiraceaeNK4A136group	HF	Weighted mode	15	0.982642	0.0584731	0.876238	1.10197	0.768986
g_LachnospiraceaeNK4A136group	HF	Simple mode	15	0.913592	0.0857494	0.772256	1.0808	0.309781
g_LachnospiraceaeNK4A136group	HF	MR Egger	15	0.949964	0.0946298	0.789145	1.14356	0.59669
g_LachnospiraceaeNK4A136group	HF	Inverse variance weighted (fixed effects)	15	0.93259	0.0348938	0.870941	0.998604	0.0454953
g_Leclercia	HF	Weighted mode	17	1.23443	0.133309	0.950584	1.60302	0.133709
g_Leclercia	HF	Simple mode	17	1.17937	0.151328	0.876672	1.58659	0.291765
g_Leclercia	HF	MR Egger	17	1.33515	0.126209	1.04255	1.70986	0.0369171
g_Leclercia	HF	Inverse variance weighted (fixed effects)	17	1.21617	0.0659439	1.06871	1.38397	0.00299984
g_Leclercia	HF	Weighted median	17	1.20318	0.0942303	1.00027	1.44724	0.0496569
g_Leuconostoc	HF	Weighted mode	15	0.847205	0.0804891	0.723561	0.991979	0.0584881
g_Leuconostoc	HF	Simple mode	15	0.852797	0.0925833	0.711275	1.02248	0.10747
g_Leuconostoc	HF	Inverse variance weighted (fixed effects)	15	0.890747	0.0372072	0.828101	0.958133	0.00187431
g_Leuconostoc	HF	Weighted median	15	0.887705	0.0552513	0.796596	0.989236	0.0310928
g_Leuconostoc	HF	MR Egger	15	0.858137	0.0947595	0.712682	1.03328	0.130414
g_Prevotella	HF	Inverse variance weighted (fixed effects)	5	1.10065	0.0408054	1.01605	1.1923	0.0187599
g_Prevotella	HF	Simple mode	5	1.05701	0.0739561	0.91438	1.22189	0.495122
g_Prevotella	HF	Weighted mode	5	1.05701	0.0687652	0.92373	1.20952	0.465281
g_Prevotella	HF	Weighted median	5	1.06534	0.0538212	0.958684	1.18387	0.23958
g_Prevotella	HF	MR Egger	5	1.04144	0.147884	0.779385	1.3916	0.801477
g_Prevotellamassilia	HF	Simple mode	13	1.03195	0.0657201	0.90723	1.17382	0.64084
g_Prevotellamassilia	HF	Weighted mode	13	1.06228	0.0581329	0.947886	1.19048	0.319141
g_Prevotellamassilia	HF	MR Egger	13	1.19787	0.0726964	1.03879	1.3813	0.0303827
g_Prevotellamassilia	HF	Weighted median	13	1.06412	0.0386658	0.986452	1.14789	0.108008
g_Prevotellamassilia	HF	Inverse variance weighted (fixed effects)	13	1.05723	0.0267611	1.0032	1.11416	0.0375717
g_Roseibacillus	HF	Weighted mode	5	0.686749	0.209146	0.455794	1.03473	0.14679
g_Roseibacillus	HF	Simple mode	5	0.766694	0.212546	0.505474	1.16291	0.279463
g_Roseibacillus	HF	Weighted median	5	0.781871	0.152464	0.579903	1.05418	0.106544
g_Roseibacillus	HF	Inverse variance weighted (fixed effects)	5	0.760448	0.124189	0.596153	0.970022	0.0274483
g_Roseibacillus	HF	MR Egger	5	0.809867	0.258425	0.48802	1.34397	0.474245
g_Saccharomonospora	HF	MR Egger	22	1.24382	0.288086	0.707189	2.18767	0.457653
g_Saccharomonospora	HF	Inverse variance weighted (fixed effects)	22	1.20942	0.0780918	1.03777	1.40945	0.0148997
g_Saccharomonospora	HF	Weighted mode	22	1.25953	0.17837	0.887927	1.78665	0.209852
g_Saccharomonospora	HF	Simple mode	22	1.48016	0.193027	1.01392	2.16082	0.0550402
g_Saccharomonospora	HF	Weighted median	22	1.24543	0.108987	1.00589	1.54203	0.044025
o_Bacillales	HF	Inverse variance weighted (fixed effects)	9	0.954619	0.022867	0.912778	0.998377	0.0422536
o_Bacillales	HF	Simple mode	9	0.955489	0.0455536	0.873875	1.04472	0.346805
o_Bacillales	HF	Weighted mode	9	0.955489	0.044205	0.876188	1.04197	0.333128
o_Bacillales	HF	Weighted median	9	0.955957	0.0301691	0.901069	1.01419	0.13544
o_Bacillales	HF	MR Egger	9	0.915416	0.105898	0.743835	1.12658	0.431532
o_Burkholderiales	HF	MR Egger	12	0.907177	0.164118	0.657646	1.25139	0.565975
o_Burkholderiales	HF	Weighted median	12	1.09521	0.0441651	1.00439	1.19424	0.0394672
o_Burkholderiales	HF	Weighted mode	12	1.16968	0.0742519	1.01126	1.35292	0.0584941
o_Burkholderiales	HF	Simple mode	12	1.17946	0.0832022	1.00199	1.38838	0.0727901
o_Burkholderiales	HF	Inverse variance weighted (fixed effects)	12	1.08329	0.0306861	1.02006	1.15045	0.00912869
o_Clostridiales	HF	Weighted mode	17	0.952841	0.0629539	0.842234	1.07797	0.454052
o_Clostridiales	HF	Weighted median	17	0.949047	0.0344566	0.88707	1.01535	0.129074
o_Clostridiales	HF	MR Egger	17	0.967079	0.114427	0.772787	1.21022	0.77388
o_Clostridiales	HF	Simple mode	17	0.954734	0.0610131	0.847124	1.07601	0.458759
o_Clostridiales	HF	Inverse variance weighted (fixed effects)	17	0.940935	0.0256703	0.894765	0.989489	0.0177092
o_Haloplasmatales	HF	MR Egger	22	1.04974	0.094222	0.87273	1.26266	0.61204
o_Haloplasmatales	HF	Weighted mode	22	1.01626	0.0716136	0.88317	1.1694	0.82403
o_Haloplasmatales	HF	Weighted median	22	1.0538	0.0444572	0.965865	1.14975	0.238491
o_Haloplasmatales	HF	Simple mode	22	1.00812	0.079796	0.862157	1.17878	0.920279
o_Haloplasmatales	HF	Inverse variance weighted (fixed effects)	22	1.06399	0.0304067	1.00244	1.12933	0.041347
o_Selenomonadales	HF	Inverse variance weighted (fixed effects)	12	1.10663	0.0447683	1.01366	1.20811	0.0236294
o_Selenomonadales	HF	Simple mode	12	1.17927	0.104839	0.960224	1.44828	0.144056
o_Selenomonadales	HF	Weighted mode	12	1.16177	0.0898395	0.974194	1.38545	0.123301
o_Selenomonadales	HF	Weighted median	12	1.1239	0.0592972	1.00058	1.26242	0.0488599
o_Selenomonadales	HF	MR Egger	12	1.2405	0.141753	0.939581	1.63779	0.15939
s_Alistipes_putredinis	HF	MR Egger	4	1.17933	0.254739	0.715808	1.943	0.583703
s_Alistipes_putredinis	HF	Weighted median	4	1.1631	0.0729143	1.00821	1.34179	0.0382487
s_Alistipes_putredinis	HF	Weighted mode	4	1.18089	0.0922029	0.985653	1.41479	0.169126
s_Alistipes_putredinis	HF	Simple mode	4	1.18568	0.0996362	0.975338	1.44138	0.185911
s_Alistipes_putredinis	HF	Inverse variance weighted (fixed effects)	4	1.16058	0.0563381	1.03925	1.29608	0.00820948
s_Bacteroides_dorei	HF	MR Egger	14	0.837797	0.147794	0.627095	1.11929	0.254241
s_Bacteroides_dorei	HF	Weighted median	14	1.05847	0.0380896	0.982324	1.14051	0.135757
s_Bacteroides_dorei	HF	Weighted mode	14	1.07598	0.0644136	0.948364	1.22077	0.276092
s_Bacteroides_dorei	HF	Simple mode	14	1.08149	0.0694461	0.943861	1.23918	0.279691
s_Bacteroides_dorei	HF	Inverse variance weighted (fixed effects)	14	1.07168	0.0263731	1.01769	1.12854	0.00866404
s_Blautia sp001304935	HF	Weighted mode	10	1.23097	0.127482	0.958808	1.58038	0.137532
s_Blautia sp001304935	HF	Weighted median	10	1.13763	0.0719451	0.988011	1.30992	0.0730756
s_Blautia sp001304935	HF	Inverse variance weighted (fixed effects)	10	1.12011	0.051855	1.01186	1.23994	0.0287125
s_Blautia sp001304935	HF	MR Egger	10	1.21994	0.140538	0.926211	1.60682	0.194913
s_Blautia sp001304935	HF	Simple mode	10	1.25321	0.134952	0.961945	1.63267	0.128756
s_CAG-245 sp000435175	HF	Weighted mode	13	0.86106	0.0741733	0.744554	0.995798	0.0666622
s_CAG-245 sp000435175	HF	MR Egger	13	0.80828	0.0918113	0.675166	0.967639	0.040699
s_CAG-245 sp000435175	HF	Inverse variance weighted (fixed effects)	13	0.917298	0.0285649	0.867352	0.97012	0.00251129
s_CAG-245 sp000435175	HF	Weighted median	13	0.899825	0.0425596	0.82781	0.978105	0.0131322
s_CAG-245 sp000435175	HF	Simple mode	13	0.86106	0.0763437	0.741393	1.00004	0.0737046
s_CAG-269 sp001916065	HF	Inverse variance weighted (fixed effects)	9	1.0662	0.0315259	1.00232	1.13416	0.0420142
s_CAG-269 sp001916065	HF	Weighted mode	9	1.06192	0.051963	0.959089	1.17577	0.280982
s_CAG-269 sp001916065	HF	MR Egger	9	1.05579	0.0648009	0.92986	1.19877	0.429832
s_CAG-269 sp001916065	HF	Simple mode	9	1.05575	0.0540393	0.949643	1.1737	0.34484
s_CAG-269 sp001916065	HF	Weighted median	9	1.06178	0.0418185	0.978219	1.15247	0.151741
s_CHKCI006 sp900018345	HF	MR Egger	20	1.01081	0.0892775	0.848543	1.2041	0.905493
s_CHKCI006 sp900018345	HF	Simple mode	20	1.21925	0.114285	0.974566	1.52536	0.0990117
s_CHKCI006 sp900018345	HF	Inverse variance weighted (fixed effects)	20	1.08294	0.0380439	1.00513	1.16678	0.0362245
s_CHKCI006 sp900018345	HF	Weighted mode	20	0.94305	0.103225	0.770313	1.15452	0.576662
s_CHKCI006 sp900018345	HF	Weighted median	20	1.08137	0.0563879	0.968224	1.20774	0.165343
s_Eubacterium_eligens	HF	MR Egger	11	1.16284	0.161176	0.847857	1.59483	0.373703
s_Eubacterium_eligens	HF	Inverse variance weighted (fixed effects)	11	1.05879	0.0290124	1.00026	1.12074	0.0489425
s_Eubacterium_eligens	HF	Weighted median	11	1.03563	0.0414995	0.954729	1.12339	0.398867
s_Eubacterium_eligens	HF	Weighted mode	11	1.01334	0.0625024	0.896507	1.14541	0.836302
s_Eubacterium_eligens	HF	Simple mode	11	1.01787	0.070097	0.887206	1.16778	0.805638
s_Faecalibacterium sp002160895	HF	Inverse variance weighted (fixed effects)	19	1.14176	0.0650687	1.00505	1.29707	0.0416056
s_Faecalibacterium sp002160895	HF	Weighted mode	19	1.21154	0.200319	0.81813	1.79412	0.350791
s_Faecalibacterium sp002160895	HF	Weighted median	19	1.12461	0.0963468	0.93109	1.35836	0.222869
s_Faecalibacterium sp002160895	HF	MR Egger	19	1.1362	0.145197	0.854795	1.51025	0.391425
s_Faecalibacterium sp002160895	HF	Simple mode	19	1.1803	0.183948	0.823025	1.69267	0.379396
s_Lactobacillus_B ruminis	HF	MR Egger	19	1.01168	0.0634848	0.89331	1.14573	0.857079
s_Lactobacillus_B ruminis	HF	Weighted mode	19	1.10013	0.0665085	0.965672	1.2533	0.168494
s_Lactobacillus_B ruminis	HF	Weighted median	19	1.09369	0.0424214	1.00643	1.18851	0.0347579
s_Lactobacillus_B ruminis	HF	Simple mode	19	1.10481	0.0794183	0.945551	1.29089	0.22552
s_Lactobacillus_B ruminis	HF	Inverse variance weighted (fixed effects)	19	1.07141	0.0279977	1.0142	1.13185	0.0137505
s_Prevotella_copri	HF	Inverse variance weighted (fixed effects)	10	1.06538	0.0291994	1.00612	1.12813	0.0300903
s_Prevotella_copri	HF	Simple mode	10	1.04942	0.0604581	0.932148	1.18144	0.445516
s_Prevotella_copri	HF	Weighted mode	10	1.04942	0.0596163	0.933687	1.17949	0.439333
s_Prevotella_copri	HF	Weighted median	10	1.05194	0.0393887	0.973781	1.13637	0.198625
s_Prevotella_copri	HF	MR Egger	10	1.10784	0.134093	0.851791	1.44085	0.466962
s_Raoultibacter massiliensis	HF	Weighted median	15	0.865316	0.0927887	0.721425	1.03791	0.118988
s_Raoultibacter massiliensis	HF	MR Egger	15	0.887671	0.140338	0.674208	1.16872	0.411215
s_Raoultibacter massiliensis	HF	Simple mode	15	0.897006	0.142286	0.678703	1.18553	0.457606
s_Raoultibacter massiliensis	HF	Inverse variance weighted (fixed effects)	15	0.845115	0.0684653	0.738987	0.966484	0.013974
s_Raoultibacter massiliensis	HF	Weighted mode	15	0.875504	0.122203	0.689028	1.11245	0.294975
s_Ruminococcus_callidus	HF	Weighted median	5	0.921727	0.0402262	0.851846	0.997341	0.0427451
s_Ruminococcus_callidus	HF	Weighted mode	5	0.893503	0.0605356	0.793537	1.00606	0.136376
s_Ruminococcus_callidus	HF	Simple mode	5	0.890619	0.0598403	0.792054	1.00145	0.124979
s_Ruminococcus_callidus	HF	Inverse variance weighted (fixed effects)	5	0.937256	0.0290632	0.885359	0.992196	0.0257764
s_Ruminococcus_callidus	HF	MR Egger	5	0.918692	0.166793	0.662511	1.27393	0.646174
s_Terrisporobacter othiniensis	HF	Simple mode	11	1.03663	0.121853	0.816393	1.31627	0.77387
s_Terrisporobacter othiniensis	HF	MR Egger	11	0.832981	0.118075	0.660888	1.04989	0.156099
s_Terrisporobacter othiniensis	HF	Inverse variance weighted (fixed effects)	11	0.903711	0.049102	0.820792	0.995006	0.0392119
s_Terrisporobacter othiniensis	HF	Weighted median	11	0.956421	0.0674427	0.837994	1.09159	0.50883
s_Terrisporobacter othiniensis	HF	Weighted mode	11	1.01957	0.106756	0.827071	1.25686	0.859593

## Sheet: Hypertension
exposure	outcome	method	nsnp	or	se	or_lci95	or_uci95	pval
c_Desulfovibrionia	Hypertension	Weighted median	17	1.0594	0.028986	1.00089	1.12133	0.0465133
c_Desulfovibrionia	Hypertension	Simple mode	17	1.09125	0.0532921	0.983015	1.2114	0.12082
c_Desulfovibrionia	Hypertension	Weighted mode	17	1.08962	0.0530007	0.982112	1.2089	0.124891
c_Desulfovibrionia	Hypertension	MR Egger	17	1.06647	0.0660055	0.937056	1.21377	0.345001
c_Desulfovibrionia	Hypertension	Inverse variance weighted (fixed effects)	17	1.04551	0.0216589	1.00205	1.09085	0.0399011
c_Negativicutes	Hypertension	Inverse variance weighted (fixed effects)	7	0.927735	0.023119	0.886634	0.97074	0.0011766
c_Negativicutes	Hypertension	Simple mode	7	0.939594	0.0549117	0.843721	1.04636	0.299797
c_Negativicutes	Hypertension	MR Egger	7	1.01824	0.149427	0.759726	1.36473	0.908416
c_Negativicutes	Hypertension	Weighted median	7	0.936886	0.034635	0.875397	1.00269	0.0597962
c_Negativicutes	Hypertension	Weighted mode	7	0.938535	0.0580301	0.837634	1.05159	0.316265
c_koll11	Hypertension	MR Egger	15	1.23778	0.248383	0.760705	2.01406	0.405988
c_koll11	Hypertension	Weighted mode	15	1.12181	0.197852	0.761208	1.65323	0.570512
c_koll11	Hypertension	Inverse variance weighted (fixed effects)	15	1.22326	0.0988006	1.0079	1.48463	0.0413865
c_koll11	Hypertension	Simple mode	15	1.14996	0.223848	0.741547	1.7833	0.542535
c_koll11	Hypertension	Weighted median	15	1.15855	0.140057	0.88043	1.52452	0.293367
f_Barnesiellaceae	Hypertension	Weighted mode	14	1.02424	0.0313152	0.963268	1.08908	0.457972
f_Barnesiellaceae	Hypertension	Inverse variance weighted (fixed effects)	14	1.03692	0.0146408	1.00759	1.06711	0.0132677
f_Barnesiellaceae	Hypertension	Weighted median	14	1.04263	0.0207456	1.00108	1.08589	0.0442075
f_Barnesiellaceae	Hypertension	MR Egger	14	0.971941	0.0499634	0.881272	1.07194	0.579444
f_Barnesiellaceae	Hypertension	Simple mode	14	1.03418	0.0344245	0.966703	1.10636	0.346747
f_Clostridiaceae	Hypertension	MR Egger	8	0.983998	0.0752344	0.849089	1.14034	0.837326
f_Clostridiaceae	Hypertension	Weighted median	8	1.02563	0.0220885	0.982174	1.07101	0.251929
f_Clostridiaceae	Hypertension	Weighted mode	8	1.02292	0.0298297	0.964826	1.08451	0.472301
f_Clostridiaceae	Hypertension	Simple mode	8	1.01452	0.0362499	0.944943	1.08923	0.702656
f_Clostridiaceae	Hypertension	Inverse variance weighted (fixed effects)	8	1.03169	0.0153296	1.00115	1.06316	0.0418417
f_Desulfovibrionaceae	Hypertension	MR Egger	12	1.03929	0.0886895	0.873463	1.23661	0.673099
f_Desulfovibrionaceae	Hypertension	Simple mode	12	1.11887	0.0624258	0.990013	1.26449	0.0994468
f_Desulfovibrionaceae	Hypertension	Weighted mode	12	1.12042	0.050491	1.01485	1.23697	0.0457343
f_Desulfovibrionaceae	Hypertension	Weighted median	12	1.1137	0.0377824	1.0342	1.1993	0.00437011
f_Desulfovibrionaceae	Hypertension	Inverse variance weighted (multiplicative random effects)	12	1.07987	0.0336044	1.01104	1.15339	0.0222118
f_Erysipelatoclostridiaceae	Hypertension	Inverse variance weighted (fixed effects)	15	1.06658	0.0268168	1.01197	1.12414	0.0162284
f_Erysipelatoclostridiaceae	Hypertension	MR Egger	15	1.02104	0.0864707	0.861859	1.20961	0.813495
f_Erysipelatoclostridiaceae	Hypertension	Weighted mode	15	1.18041	0.0855013	0.998278	1.39576	0.0728165
f_Erysipelatoclostridiaceae	Hypertension	Simple mode	15	1.18846	0.0863614	1.0034	1.40766	0.065374
f_Erysipelatoclostridiaceae	Hypertension	Weighted median	15	1.03151	0.0402861	0.953196	1.11626	0.441217
f_Lactobacillaceae	Hypertension	Simple mode	9	1.03751	0.0398017	0.959652	1.12169	0.3819
f_Lactobacillaceae	Hypertension	MR Egger	9	1.09232	0.0496299	0.99107	1.20392	0.118422
f_Lactobacillaceae	Hypertension	Weighted median	9	1.0402	0.0275874	0.985449	1.09799	0.153097
f_Lactobacillaceae	Hypertension	Weighted mode	9	1.03883	0.0327005	0.97434	1.10759	0.277561
f_Lactobacillaceae	Hypertension	Inverse variance weighted (fixed effects)	9	1.04435	0.0192176	1.00575	1.08444	0.0239286
f_Porphyromonadaceae	Hypertension	Weighted median	10	1.06521	0.0436044	0.977954	1.16025	0.147404
f_Porphyromonadaceae	Hypertension	Simple mode	10	1.06672	0.0738142	0.923037	1.23277	0.404305
f_Porphyromonadaceae	Hypertension	Inverse variance weighted (fixed effects)	10	1.06609	0.0324726	1.00036	1.13615	0.0487302
f_Porphyromonadaceae	Hypertension	Weighted mode	10	1.07314	0.066289	0.942389	1.22203	0.314667
f_Porphyromonadaceae	Hypertension	MR Egger	10	1.28576	0.123934	1.00848	1.63928	0.0770832
f_Rikenellaceae	Hypertension	MR Egger	17	0.920445	0.102363	0.75312	1.12494	0.430688
f_Rikenellaceae	Hypertension	Weighted mode	17	0.962799	0.0464646	0.87899	1.0546	0.426532
f_Rikenellaceae	Hypertension	Weighted median	17	0.957885	0.0251728	0.911771	1.00633	0.0874006
f_Rikenellaceae	Hypertension	Simple mode	17	0.917665	0.0539171	0.825637	1.01995	0.130585
f_Rikenellaceae	Hypertension	Inverse variance weighted (fixed effects)	17	0.964906	0.0167237	0.933791	0.997059	0.032668
g_Alloprevotella	Hypertension	MR Egger	22	0.973416	0.0456539	0.890097	1.06454	0.561687
g_Alloprevotella	Hypertension	Weighted median	22	0.966024	0.0280905	0.914275	1.0207	0.218492
g_Alloprevotella	Hypertension	Inverse variance weighted (fixed effects)	22	0.959772	0.0189367	0.924803	0.996065	0.0301415
g_Alloprevotella	Hypertension	Weighted mode	22	0.971769	0.0518229	0.877911	1.07566	0.58638
g_Alloprevotella	Hypertension	Simple mode	22	0.970487	0.0569344	0.868013	1.08506	0.604281
g_Anaerostipes	Hypertension	Simple mode	15	1.03436	0.0581936	0.92286	1.15933	0.570801
g_Anaerostipes	Hypertension	Weighted mode	15	1.03561	0.0547501	0.930232	1.15292	0.533097
g_Anaerostipes	Hypertension	Weighted median	15	1.05042	0.0342573	0.982209	1.12337	0.151005
g_Anaerostipes	Hypertension	Inverse variance weighted (fixed effects)	15	1.07994	0.025743	1.0268	1.13583	0.00281383
g_Anaerostipes	Hypertension	MR Egger	15	1.09002	0.0869882	0.919157	1.29265	0.339809
g_Blautia	Hypertension	Weighted median	13	0.912777	0.0401074	0.84377	0.987426	0.0228764
g_Blautia	Hypertension	Weighted mode	13	0.895966	0.0664979	0.78648	1.02069	0.124446
g_Blautia	Hypertension	Simple mode	13	0.898818	0.0704378	0.782914	1.03188	0.155798
g_Blautia	Hypertension	Inverse variance weighted (fixed effects)	13	0.930029	0.0285223	0.879463	0.983502	0.0109823
g_Blautia	Hypertension	MR Egger	13	0.906244	0.075119	0.782172	1.05	0.216714
g_Butyricicoccus	Hypertension	Weighted median	8	0.964651	0.0441711	0.884649	1.05189	0.415212
g_Butyricicoccus	Hypertension	Weighted mode	8	0.976814	0.050275	0.88515	1.07797	0.654944
g_Butyricicoccus	Hypertension	Simple mode	8	0.977982	0.0632177	0.864011	1.10699	0.735073
g_Butyricicoccus	Hypertension	MR Egger	8	1.00872	0.0693398	0.880535	1.15556	0.904461
g_Butyricicoccus	Hypertension	Inverse variance weighted (fixed effects)	8	0.931165	0.0304287	0.877254	0.98839	0.0190889
g_Butyrivibrio	Hypertension	Weighted median	10	1.02351	0.0122892	0.999155	1.04847	0.0585918
g_Butyrivibrio	Hypertension	MR Egger	10	1.07348	0.0332878	1.00568	1.14586	0.0657787
g_Butyrivibrio	Hypertension	Inverse variance weighted (fixed effects)	10	1.01775	0.00896727	1.00002	1.0358	0.0497184
g_Butyrivibrio	Hypertension	Simple mode	10	1.02762	0.0205056	0.987135	1.06976	0.216703
g_Butyrivibrio	Hypertension	Weighted mode	10	1.02492	0.0177531	0.989868	1.06121	0.199012
g_CAG-177	Hypertension	Weighted median	12	0.95645	0.0207834	0.918272	0.996216	0.0321609
g_CAG-177	Hypertension	Weighted mode	12	0.951022	0.0349385	0.888076	1.01843	0.178451
g_CAG-177	Hypertension	MR Egger	12	1.00274	0.0377362	0.931248	1.07971	0.94369
g_CAG-177	Hypertension	Simple mode	12	0.944738	0.0388325	0.8755	1.01945	0.171199
g_CAG-177	Hypertension	Inverse variance weighted (fixed effects)	12	0.965731	0.0137237	0.9401	0.99206	0.011058
g_Coprobacter	Hypertension	Simple mode	10	1.0114	0.0560434	0.906191	1.12883	0.844152
g_Coprobacter	Hypertension	Weighted mode	10	0.94328	0.0513564	0.852953	1.04317	0.2849
g_Coprobacter	Hypertension	Weighted median	10	0.945074	0.028225	0.894211	0.998829	0.0453374
g_Coprobacter	Hypertension	MR Egger	10	0.887353	0.0757976	0.76485	1.02948	0.153509
g_Coprobacter	Hypertension	Inverse variance weighted (fixed effects)	10	0.956456	0.0192468	0.921047	0.993226	0.0207151
g_Desulfovibrio	Hypertension	MR Egger	11	0.966041	0.0886081	0.812028	1.14927	0.705674
g_Desulfovibrio	Hypertension	Weighted mode	11	0.934084	0.0477382	0.850649	1.0257	0.183662
g_Desulfovibrio	Hypertension	Simple mode	11	0.879013	0.0606164	0.780544	0.989904	0.0592799
g_Desulfovibrio	Hypertension	Inverse variance weighted (fixed effects)	11	0.935697	0.0224734	0.895376	0.977834	0.0031024
g_Desulfovibrio	Hypertension	Weighted median	11	0.939932	0.0340549	0.879242	1.00481	0.0689032
g_Eggerthella	Hypertension	MR Egger	10	1.08981	0.0855634	0.921546	1.28879	0.344268
g_Eggerthella	Hypertension	Weighted median	10	0.944521	0.0262042	0.897234	0.994299	0.0293917
g_Eggerthella	Hypertension	Weighted mode	10	0.930644	0.0424446	0.856355	1.01138	0.124612
g_Eggerthella	Hypertension	Simple mode	10	0.930025	0.0454205	0.850808	1.01662	0.144692
g_Eggerthella	Hypertension	Inverse variance weighted (fixed effects)	10	0.947829	0.017823	0.91529	0.981525	0.00264466
g_ErysipelotrichaceaeUCG003	Hypertension	Weighted mode	18	0.976074	0.041851	0.899204	1.05951	0.570417
g_ErysipelotrichaceaeUCG003	Hypertension	Weighted median	18	0.979427	0.029103	0.925123	1.03692	0.475061
g_ErysipelotrichaceaeUCG003	Hypertension	Inverse variance weighted (multiplicative random effects)	18	0.942005	0.0266298	0.894098	0.992478	0.0248616
g_ErysipelotrichaceaeUCG003	Hypertension	MR Egger	18	0.949798	0.0782901	0.814684	1.10732	0.519962
g_ErysipelotrichaceaeUCG003	Hypertension	Simple mode	18	0.974555	0.0489508	0.885398	1.07269	0.605312
g_FamilyXIIIAD3011group	Hypertension	Weighted median	14	1.06152	0.0360326	0.98914	1.1392	0.0975308
g_FamilyXIIIAD3011group	Hypertension	Weighted mode	14	1.06301	0.0572349	0.950208	1.18921	0.305108
g_FamilyXIIIAD3011group	Hypertension	Simple mode	14	1.05993	0.0635557	0.935791	1.20054	0.376433
g_FamilyXIIIAD3011group	Hypertension	Inverse variance weighted (fixed effects)	14	1.05587	0.0240019	1.00735	1.10673	0.0235034
g_FamilyXIIIAD3011group	Hypertension	MR Egger	14	1.22255	0.146336	0.917706	1.62866	0.194821
g_GCA-900066755	Hypertension	Simple mode	25	0.979809	0.0638658	0.864525	1.11047	0.752194
g_GCA-900066755	Hypertension	MR Egger	25	0.973916	0.057	0.870968	1.08903	0.647235
g_GCA-900066755	Hypertension	Weighted mode	25	0.984413	0.0569415	0.880456	1.10064	0.784987
g_GCA-900066755	Hypertension	Inverse variance weighted (fixed effects)	25	1.05311	0.0241031	1.00451	1.10405	0.0318045
g_GCA-900066755	Hypertension	Weighted median	25	1.00509	0.0337829	0.94069	1.07389	0.880642
g_Gluconobacter	Hypertension	Simple mode	21	1.0844	0.125731	0.847552	1.38744	0.526599
g_Gluconobacter	Hypertension	Weighted median	21	1.07996	0.0681359	0.944952	1.23426	0.258901
g_Gluconobacter	Hypertension	Weighted mode	21	1.07827	0.121858	0.849184	1.36917	0.543262
g_Gluconobacter	Hypertension	Inverse variance weighted (fixed effects)	21	1.11023	0.0499074	1.00677	1.22432	0.0361549
g_Gluconobacter	Hypertension	MR Egger	21	1.29295	0.116328	1.02935	1.62407	0.0396821
g_Haemophilus	Hypertension	Inverse variance weighted (fixed effects)	13	0.952057	0.0180526	0.918959	0.986347	0.00649847
g_Haemophilus	Hypertension	Simple mode	13	0.920258	0.0374443	0.855138	0.990337	0.0464952
g_Haemophilus	Hypertension	Weighted mode	13	0.9247	0.0308305	0.870477	0.982301	0.0259752
g_Haemophilus	Hypertension	Weighted median	13	0.9301	0.025663	0.884473	0.97808	0.00474799
g_Haemophilus	Hypertension	MR Egger	13	0.930485	0.0542703	0.836592	1.03492	0.211205
g_Howardella	Hypertension	Inverse variance weighted (fixed effects)	10	1.03387	0.0148956	1.00412	1.0645	0.0253535
g_Howardella	Hypertension	Weighted median	10	1.01621	0.0222161	0.972905	1.06143	0.469325
g_Howardella	Hypertension	Weighted mode	10	0.99735	0.0327223	0.935392	1.06341	0.937134
g_Howardella	Hypertension	MR Egger	10	1.06843	0.102449	0.874058	1.30603	0.536308
g_Howardella	Hypertension	Simple mode	10	1.00465	0.0431489	0.923181	1.09331	0.916683
g_LachnospiraceaeNC2004group	Hypertension	Simple mode	10	0.954252	0.0438263	0.875704	1.03984	0.313119
g_LachnospiraceaeNC2004group	Hypertension	Weighted median	10	0.952696	0.0289378	0.900165	1.00829	0.0940104
g_LachnospiraceaeNC2004group	Hypertension	Inverse variance weighted (fixed effects)	10	0.94697	0.0190624	0.912242	0.983021	0.00425813
g_LachnospiraceaeNC2004group	Hypertension	Weighted mode	10	0.955095	0.0427984	0.878246	1.03867	0.310985
g_LachnospiraceaeNC2004group	Hypertension	MR Egger	10	0.944282	0.0950384	0.783797	1.13763	0.563059
g_LachnospiraceaeNK4A136group	Hypertension	MR Egger	13	0.971323	0.0481691	0.883815	1.0675	0.558067
g_LachnospiraceaeNK4A136group	Hypertension	Inverse variance weighted (fixed effects)	13	0.953929	0.0232249	0.911479	0.998356	0.0422709
g_LachnospiraceaeNK4A136group	Hypertension	Simple mode	13	0.967334	0.0515979	0.87429	1.07028	0.531902
g_LachnospiraceaeNK4A136group	Hypertension	Weighted mode	13	0.97273	0.0369029	0.904857	1.04569	0.468159
g_LachnospiraceaeNK4A136group	Hypertension	Weighted median	13	0.974939	0.0339	0.912265	1.04192	0.454048
g_Oxalobacter	Hypertension	Weighted mode	11	1.02606	0.035795	0.956537	1.10063	0.488829
g_Oxalobacter	Hypertension	Weighted median	11	1.0382	0.0205422	0.99723	1.08085	0.0680038
g_Oxalobacter	Hypertension	MR Egger	11	1.03492	0.071702	0.899238	1.19108	0.643528
g_Oxalobacter	Hypertension	Simple mode	11	1.03103	0.0364216	0.959993	1.10732	0.421088
g_Oxalobacter	Hypertension	Inverse variance weighted (fixed effects)	11	1.04031	0.014812	1.01055	1.07096	0.00762471
g_Parasutterella	Hypertension	MR Egger	10	0.890872	0.0920718	0.743776	1.06706	0.244881
g_Parasutterella	Hypertension	Weighted median	10	0.960638	0.0255512	0.913713	1.00997	0.11603
g_Parasutterella	Hypertension	Simple mode	10	0.952968	0.0407433	0.879826	1.03219	0.267353
g_Parasutterella	Hypertension	Inverse variance weighted (fixed effects)	10	0.953517	0.0176313	0.921129	0.987044	0.00694151
g_Parasutterella	Hypertension	Weighted mode	10	0.961006	0.0374144	0.893055	1.03413	0.315433
g_Prevotella	Hypertension	Weighted mode	16	0.988366	0.0204906	0.949458	1.02887	0.576382
g_Prevotella	Hypertension	Inverse variance weighted (fixed effects)	16	0.976088	0.0110791	0.95512	0.997515	0.0289224
g_Prevotella	Hypertension	MR Egger	16	1.03817	0.0342945	0.97068	1.11035	0.293152
g_Prevotella	Hypertension	Weighted median	16	0.985365	0.0151801	0.956479	1.01512	0.331432
g_Prevotella	Hypertension	Simple mode	16	0.984098	0.0223754	0.941872	1.02822	0.484743
g_Psychroserpens	Hypertension	MR Egger	17	1.04879	0.109612	0.846027	1.30015	0.670051
g_Psychroserpens	Hypertension	Weighted median	17	0.932918	0.0566532	0.834871	1.04248	0.220325
g_Psychroserpens	Hypertension	Weighted mode	17	0.929415	0.0971743	0.768234	1.12441	0.462223
g_Psychroserpens	Hypertension	Simple mode	17	0.929415	0.109456	0.749961	1.15181	0.513186
g_Psychroserpens	Hypertension	Inverse variance weighted (fixed effects)	17	0.908989	0.0390876	0.841951	0.981365	0.014637
g_Ruminiclostridium6	Hypertension	Inverse variance weighted (fixed effects)	17	0.957701	0.0212065	0.918711	0.998347	0.0415467
g_Ruminiclostridium6	Hypertension	Weighted mode	17	0.908686	0.0559622	0.814287	1.01403	0.106379
g_Ruminiclostridium6	Hypertension	Weighted median	17	0.957006	0.0309146	0.90074	1.01679	0.155163
g_Ruminiclostridium6	Hypertension	Simple mode	17	0.896114	0.0590391	0.798194	1.00605	0.0816865
g_Ruminiclostridium6	Hypertension	MR Egger	17	0.881292	0.065831	0.77461	1.00267	0.0741396
g_RuminococcaceaeUCG010	Hypertension	MR Egger	8	0.89325	0.0920566	0.745784	1.06988	0.266027
g_RuminococcaceaeUCG010	Hypertension	Weighted median	8	0.90463	0.0407521	0.835184	0.979851	0.013914
g_RuminococcaceaeUCG010	Hypertension	Weighted mode	8	0.918168	0.0512793	0.830371	1.01525	0.139876
g_RuminococcaceaeUCG010	Hypertension	Simple mode	8	0.926002	0.0631605	0.81818	1.04803	0.262969
g_RuminococcaceaeUCG010	Hypertension	Inverse variance weighted (fixed effects)	8	0.907578	0.0287347	0.857876	0.96016	0.000738503
g_Saccharomonospora	Hypertension	Inverse variance weighted (fixed effects)	28	1.13687	0.0403122	1.0505	1.23034	0.00146154
g_Saccharomonospora	Hypertension	Weighted median	28	1.04799	0.0615987	0.928799	1.18247	0.446711
g_Saccharomonospora	Hypertension	MR Egger	28	1.20352	0.137395	0.919392	1.57545	0.189188
g_Saccharomonospora	Hypertension	Simple mode	28	0.981783	0.139284	0.74723	1.28996	0.895964
g_Saccharomonospora	Hypertension	Weighted mode	28	0.988102	0.118026	0.784035	1.24528	0.919971
g_Streptacidiphilus	Hypertension	Simple mode	16	1.32866	0.170475	0.951268	1.85577	0.116264
g_Streptacidiphilus	Hypertension	Weighted median	16	1.17137	0.0829282	0.995642	1.37811	0.0564772
g_Streptacidiphilus	Hypertension	Weighted mode	16	1.31165	0.15765	0.962992	1.78653	0.105843
g_Streptacidiphilus	Hypertension	Inverse variance weighted (fixed effects)	16	1.14021	0.0590806	1.01554	1.28019	0.0263555
g_Streptacidiphilus	Hypertension	MR Egger	16	1.13642	0.21213	0.749841	1.7223	0.556251
g_UBA6398	Hypertension	Inverse variance weighted (fixed effects)	24	0.96493	0.0158662	0.935385	0.995409	0.0244479
g_UBA6398	Hypertension	MR Egger	24	0.98612	0.0482171	0.897195	1.08386	0.774625
g_UBA6398	Hypertension	Weighted median	24	0.965611	0.0231904	0.922703	1.01051	0.131298
g_UBA6398	Hypertension	Weighted mode	24	1.00344	0.0467801	0.915528	1.0998	0.942099
g_UBA6398	Hypertension	Simple mode	24	1.00344	0.0483487	0.912718	1.10318	0.943974
g_V9D3004	Hypertension	MR Egger	19	0.950834	0.0584163	0.847968	1.06618	0.400126
g_V9D3004	Hypertension	Simple mode	19	0.91269	0.0573449	0.815662	1.02126	0.128535
g_V9D3004	Hypertension	Weighted mode	19	0.923514	0.0599399	0.821149	1.03864	0.200942
g_V9D3004	Hypertension	Weighted median	19	0.933486	0.0337937	0.873659	0.997409	0.0416734
g_V9D3004	Hypertension	Inverse variance weighted (fixed effects)	19	0.943279	0.023877	0.900152	0.988473	0.0144622
o_Desulfovibrionales	Hypertension	Weighted mode	13	1.11208	0.0497204	1.00882	1.22591	0.0539195
o_Desulfovibrionales	Hypertension	Simple mode	13	1.10377	0.0617869	0.977876	1.24587	0.136048
o_Desulfovibrionales	Hypertension	Inverse variance weighted (fixed effects)	13	1.07603	0.0240545	1.02648	1.12798	0.00231618
o_Desulfovibrionales	Hypertension	Weighted median	13	1.11119	0.0352777	1.03695	1.19074	0.00280212
o_Desulfovibrionales	Hypertension	MR Egger	13	1.04708	0.0847978	0.886741	1.2364	0.598306
o_Selenomonadales	Hypertension	Simple mode	7	0.939602	0.0549236	0.843708	1.0464	0.299951
o_Selenomonadales	Hypertension	Inverse variance weighted (fixed effects)	7	0.927732	0.0231193	0.886631	0.970738	0.00117616
o_Selenomonadales	Hypertension	Weighted mode	7	0.938543	0.0576246	0.838307	1.05076	0.313218
o_Selenomonadales	Hypertension	Weighted median	7	0.936884	0.0346359	0.875393	1.00269	0.0597923
o_Selenomonadales	Hypertension	MR Egger	7	1.01821	0.14944	0.759678	1.36471	0.908606
p_Cyanobacteria	Hypertension	Inverse variance weighted (fixed effects)	10	1.06289	0.0197837	1.02246	1.10491	0.00204964
p_Cyanobacteria	Hypertension	Simple mode	10	1.03577	0.0446765	0.948932	1.13056	0.451667
p_Cyanobacteria	Hypertension	Weighted mode	10	1.03631	0.0412948	0.955735	1.12367	0.41022
p_Cyanobacteria	Hypertension	Weighted median	10	1.03995	0.0272238	0.985911	1.09694	0.150205
p_Cyanobacteria	Hypertension	MR Egger	10	1.06482	0.0639818	0.939322	1.20709	0.355026
p_Desulfobacterota_A	Hypertension	Weighted mode	17	1.10952	0.065094	0.976623	1.26051	0.129914
p_Desulfobacterota_A	Hypertension	Inverse variance weighted (fixed effects)	17	1.05643	0.0267558	1.00246	1.11331	0.0401846
p_Desulfobacterota_A	Hypertension	MR Egger	17	1.08208	0.0812462	0.922785	1.26887	0.346988
p_Desulfobacterota_A	Hypertension	Weighted median	17	1.07313	0.0358165	1.00038	1.15117	0.0487693
p_Desulfobacterota_A	Hypertension	Simple mode	17	1.11371	0.0656886	0.979163	1.26673	0.120631
s_Bacillus velezensis	Hypertension	Weighted mode	14	0.978873	0.166642	0.706119	1.35698	0.899998
s_Bacillus velezensis	Hypertension	Inverse variance weighted (multiplicative random effects)	14	1.13912	0.06563	1.00163	1.2955	0.0471706
s_Bacillus velezensis	Hypertension	Weighted median	14	1.09433	0.0774734	0.940161	1.27378	0.244608
s_Bacillus velezensis	Hypertension	MR Egger	14	1.08093	0.159402	0.790884	1.47735	0.634188
s_Bacillus velezensis	Hypertension	Simple mode	14	1.35637	0.173633	0.965116	1.90624	0.102692
s_Bacteroides clarus	Hypertension	Inverse variance weighted (fixed effects)	15	1.04998	0.0172355	1.0151	1.08605	0.00466136
s_Bacteroides clarus	Hypertension	Simple mode	15	1.05162	0.041077	0.970275	1.13979	0.240649
s_Bacteroides clarus	Hypertension	MR Egger	15	1.09981	0.0539058	0.98954	1.22237	0.10104
s_Bacteroides clarus	Hypertension	Weighted mode	15	1.0485	0.0388487	0.971627	1.13145	0.242955
s_Bacteroides clarus	Hypertension	Weighted median	15	1.0401	0.0249771	0.990407	1.09228	0.11547
s_Bifidobacterium_catenulatum	Hypertension	Inverse variance weighted (fixed effects)	6	0.978841	0.00956574	0.96066	0.997366	0.0253727
s_Bifidobacterium_catenulatum	Hypertension	Simple mode	6	0.96774	0.0203741	0.929857	1.00717	0.168429
s_Bifidobacterium_catenulatum	Hypertension	Weighted median	6	0.973629	0.0133767	0.948434	0.999494	0.045731
s_Bifidobacterium_catenulatum	Hypertension	MR Egger	6	1.04638	0.0481746	0.952096	1.14999	0.399983
s_Bifidobacterium_catenulatum	Hypertension	Weighted mode	6	0.970275	0.0201569	0.932689	1.00938	0.194636
s_Butyrivibrio_crossotus	Hypertension	Simple mode	12	1.03704	0.018011	1.00107	1.07431	0.068471
s_Butyrivibrio_crossotus	Hypertension	Weighted mode	12	1.0342	0.0160112	1.00225	1.06717	0.0595904
s_Butyrivibrio_crossotus	Hypertension	Weighted median	12	1.03017	0.0111284	1.00794	1.05289	0.00756033
s_Butyrivibrio_crossotus	Hypertension	MR Egger	12	1.05223	0.0273302	0.99735	1.11013	0.092075
s_Butyrivibrio_crossotus	Hypertension	Inverse variance weighted (fixed effects)	12	1.02755	0.00809857	1.01137	1.04399	0.00079114
s_CAG-273 sp003534295	Hypertension	MR Egger	17	0.988436	0.0380604	0.917384	1.06499	0.764107
s_CAG-273 sp003534295	Hypertension	Weighted mode	17	1.00205	0.0378155	0.930466	1.07914	0.957472
s_CAG-273 sp003534295	Hypertension	Simple mode	17	0.998872	0.0426863	0.918702	1.08604	0.979234
s_CAG-273 sp003534295	Hypertension	Inverse variance weighted (fixed effects)	17	0.960619	0.0137646	0.935049	0.986888	0.00351241
s_CAG-273 sp003534295	Hypertension	Weighted median	17	0.976305	0.0194893	0.939714	1.01432	0.218533
s_CAG-274 sp000432155	Hypertension	Simple mode	20	1.01804	0.0366229	0.947528	1.09381	0.630949
s_CAG-274 sp000432155	Hypertension	Inverse variance weighted (fixed effects)	20	1.02974	0.0120388	1.00573	1.05433	0.0149136
s_CAG-274 sp000432155	Hypertension	Weighted median	20	1.0199	0.0178974	0.984743	1.05631	0.270907
s_CAG-274 sp000432155	Hypertension	MR Egger	20	1.0463	0.0344002	0.978077	1.11928	0.204817
s_CAG-274 sp000432155	Hypertension	Weighted mode	20	1.01804	0.0350902	0.950378	1.09052	0.616205
s_CAG-83 sp000435555	Hypertension	MR Egger	14	1.067	0.0611067	0.946561	1.20276	0.309472
s_CAG-83 sp000435555	Hypertension	Weighted mode	14	1.05918	0.0284218	1.00179	1.11986	0.0641522
s_CAG-83 sp000435555	Hypertension	Weighted median	14	1.05008	0.018471	1.01274	1.08879	0.00815967
s_CAG-83 sp000435555	Hypertension	Simple mode	14	1.05264	0.0335888	0.985573	1.12427	0.150633
s_CAG-83 sp000435555	Hypertension	Inverse variance weighted (multiplicative random effects)	14	1.05302	0.0173311	1.01785	1.08941	0.00287331
s_Haemophilus_parainfluenzae	Hypertension	MR Egger	6	0.914974	0.107808	0.740697	1.13026	0.456114
s_Haemophilus_parainfluenzae	Hypertension	Weighted mode	6	1.06099	0.0270837	1.00614	1.11884	0.0804965
s_Haemophilus_parainfluenzae	Hypertension	Simple mode	6	1.06099	0.0276351	1.00505	1.12005	0.0850555
s_Haemophilus_parainfluenzae	Hypertension	Inverse variance weighted (fixed effects)	6	1.05432	0.0159125	1.02195	1.08773	0.000885968
s_Haemophilus_parainfluenzae	Hypertension	Weighted median	6	1.05895	0.0208624	1.01653	1.10315	0.00603908
s_Kandleria vitulina	Hypertension	Simple mode	16	1.04662	0.0734508	0.906287	1.20868	0.544343
s_Kandleria vitulina	Hypertension	MR Egger	16	1.18741	0.0777858	1.01951	1.38298	0.0443995
s_Kandleria vitulina	Hypertension	Weighted median	16	1.0772	0.0418799	0.992313	1.16935	0.0757758
s_Kandleria vitulina	Hypertension	Weighted mode	16	1.04865	0.0700769	0.91407	1.20304	0.508185
s_Kandleria vitulina	Hypertension	Inverse variance weighted (fixed effects)	16	1.09161	0.0282408	1.03283	1.15374	0.00191058
s_Monoglobus pectinilyticus	Hypertension	MR Egger	26	0.994132	0.0500918	0.901167	1.09669	0.907457
s_Monoglobus pectinilyticus	Hypertension	Simple mode	26	1.01373	0.0545174	0.910994	1.12805	0.804551
s_Monoglobus pectinilyticus	Hypertension	Weighted mode	26	1.01825	0.048104	0.926632	1.11893	0.710122
s_Monoglobus pectinilyticus	Hypertension	Inverse variance weighted (fixed effects)	26	1.03957	0.0192945	1.00099	1.07964	0.0442899
s_Monoglobus pectinilyticus	Hypertension	Weighted median	26	1.03842	0.0273745	0.984171	1.09566	0.168469
s_QALR01_sp003150035	Hypertension	MR Egger	9	1.1151	0.137023	0.852466	1.45865	0.452684
s_QALR01_sp003150035	Hypertension	Weighted mode	9	0.918234	0.08097	0.783484	1.07616	0.322882
s_QALR01_sp003150035	Hypertension	Simple mode	9	0.910559	0.0819934	0.775379	1.06931	0.286195
s_QALR01_sp003150035	Hypertension	Weighted median	9	0.911096	0.0573759	0.814189	1.01954	0.104643
s_QALR01_sp003150035	Hypertension	Inverse variance weighted (fixed effects)	9	0.872338	0.0397869	0.806896	0.943088	0.000597512
s_Victivallis sp002998355	Hypertension	Simple mode	14	0.999619	0.0377175	0.928387	1.07632	0.992101
s_Victivallis sp002998355	Hypertension	Inverse variance weighted (fixed effects)	14	0.969134	0.0156803	0.939802	0.999381	0.0455588
s_Victivallis sp002998355	Hypertension	MR Egger	14	0.943575	0.038037	0.875787	1.01661	0.152697
s_Victivallis sp002998355	Hypertension	Weighted median	14	0.978037	0.0212326	0.93817	1.0196	0.295588
s_Victivallis sp002998355	Hypertension	Weighted mode	14	1.00197	0.0349441	0.935643	1.073	0.955912

## Sheet: stroke
exposure	outcome	method	nsnp	or	se	or_lci95	or_uci95	pval
c_Clostridia	stroke	Inverse variance weighted (fixed effects)	17	0.879298	0.0521666	0.793836	0.97396	0.0136716
c_Clostridia	stroke	Simple mode	17	0.892591	0.120414	0.704944	1.13019	0.359388
c_Clostridia	stroke	Weighted mode	17	0.908542	0.110502	0.731617	1.12825	0.398236
c_Clostridia	stroke	MR Egger	17	0.804871	0.240113	0.502734	1.28859	0.38026
c_Clostridia	stroke	Weighted median	17	0.892856	0.0677719	0.781794	1.01969	0.0944784
c_Gammaproteobacteria	stroke	Inverse variance weighted (fixed effects)	9	1.13196	0.0630375	1.0004	1.28082	0.0492659
c_Gammaproteobacteria	stroke	Simple mode	9	1.05438	0.148809	0.787642	1.41145	0.731151
c_Gammaproteobacteria	stroke	Weighted mode	9	1.04882	0.133553	0.807268	1.36265	0.730396
c_Gammaproteobacteria	stroke	Weighted median	9	1.04901	0.0901069	0.879186	1.25165	0.595391
c_Gammaproteobacteria	stroke	MR Egger	9	1.05065	0.269601	0.619394	1.78216	0.859796
c_SAR324	stroke	Simple mode	15	0.948039	0.494177	0.359893	2.49734	0.915546
c_SAR324	stroke	Weighted mode	15	0.940655	0.475289	0.370558	2.38784	0.89941
c_SAR324	stroke	Weighted median	15	1.13099	0.254591	0.686671	1.86283	0.628734
c_SAR324	stroke	MR Egger	15	1.39907	0.413305	0.622338	3.14522	0.431139
c_SAR324	stroke	Inverse variance weighted (fixed effects)	15	1.46822	0.175157	1.04159	2.0696	0.0283353
c_Syntrophorhabdia	stroke	Weighted mode	12	1.13636	0.355453	0.566174	2.28079	0.725928
c_Syntrophorhabdia	stroke	Simple mode	12	1.46551	0.38318	0.691541	3.10568	0.339986
c_Syntrophorhabdia	stroke	Weighted median	12	1.34035	0.223391	0.865094	2.07669	0.189761
c_Syntrophorhabdia	stroke	Inverse variance weighted (fixed effects)	12	1.40995	0.162299	1.02578	1.93802	0.0342755
c_Syntrophorhabdia	stroke	MR Egger	12	0.710019	0.434113	0.303211	1.66263	0.448481
f_Clostridiaceae1	stroke	Inverse variance weighted (fixed effects)	11	0.822237	0.0554383	0.737576	0.916615	0.000414737
f_Clostridiaceae1	stroke	MR Egger	11	0.720404	0.175889	0.510336	1.01694	0.0951304
f_Clostridiaceae1	stroke	Weighted median	11	0.822716	0.0726781	0.713485	0.948669	0.00725178
f_Clostridiaceae1	stroke	Weighted mode	11	0.83256	0.108408	0.673188	1.02966	0.121838
f_Clostridiaceae1	stroke	Simple mode	11	0.82911	0.115429	0.661236	1.0396	0.135541
f_Sutterellaceae	stroke	MR Egger	9	1.13884	0.191792	0.782001	1.65852	0.519615
f_Sutterellaceae	stroke	Inverse variance weighted (fixed effects)	9	0.898424	0.0452684	0.822145	0.981781	0.017973
f_Sutterellaceae	stroke	Simple mode	9	0.863861	0.0962831	0.715296	1.04328	0.167017
f_Sutterellaceae	stroke	Weighted median	9	0.932824	0.0673668	0.81744	1.06449	0.301958
f_Sutterellaceae	stroke	Weighted mode	9	0.928689	0.0911594	0.776737	1.11037	0.440519
f_UBA1611	stroke	Simple mode	13	0.896388	0.252214	0.546773	1.46955	0.672209
f_UBA1611	stroke	Weighted median	13	0.840125	0.149908	0.626239	1.12706	0.245203
f_UBA1611	stroke	MR Egger	13	0.639303	0.343161	0.326289	1.2526	0.218961
f_UBA1611	stroke	Weighted mode	13	0.90074	0.237876	0.565086	1.43577	0.668133
f_UBA1611	stroke	Inverse variance weighted (fixed effects)	13	0.784413	0.11303	0.628539	0.978944	0.0316917
g_Allisonella	stroke	Inverse variance weighted (fixed effects)	9	1.09854	0.0296612	1.0365	1.1643	0.00153201
g_Allisonella	stroke	Simple mode	9	1.09016	0.0669979	0.956003	1.24314	0.233612
g_Allisonella	stroke	Weighted median	9	1.08896	0.041823	1.00326	1.18199	0.0415742
g_Allisonella	stroke	Weighted mode	9	1.08008	0.0594717	0.961239	1.21361	0.23135
g_Allisonella	stroke	MR Egger	9	0.989825	0.226464	0.635022	1.54287	0.965242
g_Aureimonas	stroke	Weighted median	16	0.87913	0.188011	0.608157	1.27084	0.493227
g_Aureimonas	stroke	Weighted mode	16	0.955869	0.329742	0.50086	1.82424	0.892948
g_Aureimonas	stroke	Inverse variance weighted (fixed effects)	16	0.726895	0.133489	0.559556	0.944277	0.0168706
g_Aureimonas	stroke	MR Egger	16	0.544739	0.378165	0.25959	1.14311	0.130519
g_Aureimonas	stroke	Simple mode	16	0.45275	0.359501	0.223792	0.915952	0.0435447
g_Barnesiella	stroke	Inverse variance weighted (fixed effects)	17	0.899682	0.0454365	0.823024	0.98348	0.0199853
g_Barnesiella	stroke	Weighted median	17	0.925679	0.0616405	0.820334	1.04455	0.21025
g_Barnesiella	stroke	MR Egger	17	0.940091	0.169102	0.674881	1.30952	0.719962
g_Barnesiella	stroke	Weighted mode	17	0.924597	0.10289	0.755738	1.13119	0.457171
g_Barnesiella	stroke	Simple mode	17	0.922488	0.109133	0.744843	1.1425	0.470444
g_CAG-475	stroke	Simple mode	18	1.06177	0.085984	0.897095	1.25667	0.495198
g_CAG-475	stroke	Inverse variance weighted (fixed effects)	18	1.11798	0.0336239	1.04668	1.19414	0.000910763
g_CAG-475	stroke	Weighted median	18	1.09918	0.0486035	0.999301	1.20904	0.0517006
g_CAG-475	stroke	MR Egger	18	1.05895	0.0898723	0.887922	1.26292	0.532925
g_CAG-475	stroke	Weighted mode	18	1.07241	0.0807591	0.915413	1.25633	0.398743
g_CAG-488	stroke	Inverse variance weighted (fixed effects)	27	1.13508	0.0505346	1.02804	1.25326	0.0121693
g_CAG-488	stroke	Weighted mode	27	1.12246	0.128475	0.87259	1.44387	0.376815
g_CAG-488	stroke	MR Egger	27	1.10818	0.122555	0.871547	1.40907	0.409877
g_CAG-488	stroke	Simple mode	27	1.08396	0.139334	0.824919	1.42436	0.567808
g_CAG-488	stroke	Weighted median	27	1.10541	0.0699154	0.963849	1.26775	0.151757
g_Intestinimonas	stroke	Inverse variance weighted (fixed effects)	20	0.9117	0.0362288	0.849207	0.978792	0.0107205
g_Intestinimonas	stroke	Weighted median	20	0.920347	0.0487324	0.836507	1.01259	0.0885164
g_Intestinimonas	stroke	Weighted mode	20	0.951837	0.0875238	0.80179	1.12996	0.579366
g_Intestinimonas	stroke	Simple mode	20	0.943237	0.0973975	0.779318	1.14164	0.555603
g_Intestinimonas	stroke	MR Egger	20	0.839644	0.0927452	0.700082	1.00703	0.0757532
g_LachnospiraceaeNK4A136group	stroke	Inverse variance weighted (fixed effects)	16	0.896921	0.0446354	0.821788	0.978923	0.0147992
g_LachnospiraceaeNK4A136group	stroke	Simple mode	16	0.965769	0.102469	0.790042	1.18058	0.738633
g_LachnospiraceaeNK4A136group	stroke	Weighted mode	16	0.967945	0.0803772	0.826861	1.1331	0.690953
g_LachnospiraceaeNK4A136group	stroke	Weighted median	16	0.951645	0.0626531	0.841673	1.07599	0.428901
g_LachnospiraceaeNK4A136group	stroke	MR Egger	16	1.02501	0.096033	0.849151	1.2373	0.800712
g_Paraprevotella	stroke	Inverse variance weighted (fixed effects)	13	1.09455	0.0348019	1.02237	1.17181	0.00943617
g_Paraprevotella	stroke	Weighted mode	13	1.10141	0.0820875	0.937722	1.29367	0.26214
g_Paraprevotella	stroke	Weighted median	13	1.09062	0.0481566	0.992388	1.19857	0.0716515
g_Paraprevotella	stroke	MR Egger	13	1.05613	0.123684	0.828775	1.34586	0.667364
g_Paraprevotella	stroke	Simple mode	13	1.0766	0.0844641	0.912341	1.27043	0.399355
g_Pararhizobium	stroke	MR Egger	26	0.935194	0.260838	0.560883	1.55931	0.79947
g_Pararhizobium	stroke	Weighted mode	26	0.908743	0.290179	0.514559	1.6049	0.744321
g_Pararhizobium	stroke	Simple mode	26	0.908743	0.31119	0.493799	1.67237	0.761006
g_Pararhizobium	stroke	Inverse variance weighted (fixed effects)	26	0.769916	0.118346	0.610527	0.970916	0.0271467
g_Pararhizobium	stroke	Weighted median	26	0.871146	0.163687	0.63206	1.20067	0.399375
g_Streptococcus	stroke	Weighted mode	19	1.17762	0.119674	0.9314	1.48893	0.188713
g_Streptococcus	stroke	Inverse variance weighted (fixed effects)	19	1.14336	0.0455288	1.04575	1.25008	0.00325598
g_Streptococcus	stroke	Simple mode	19	1.21369	0.127531	0.94526	1.55835	0.146239
g_Streptococcus	stroke	Weighted median	19	1.14007	0.0651081	1.00348	1.29524	0.0440776
g_Streptococcus	stroke	MR Egger	19	0.871841	0.175792	0.617732	1.23048	0.446015
g_Veillonella	stroke	Weighted median	8	1.1582	0.077098	0.995765	1.34713	0.0567869
g_Veillonella	stroke	Simple mode	8	1.20458	0.131623	0.930671	1.5591	0.200224
g_Veillonella	stroke	Inverse variance weighted (fixed effects)	8	1.16091	0.0549913	1.04229	1.29303	0.00666272
g_Veillonella	stroke	MR Egger	8	1.3198	0.170571	0.944743	1.84374	0.154914
g_Veillonella	stroke	Weighted mode	8	1.18685	0.143262	0.896289	1.5716	0.270736
o_Clostridiales	stroke	MR Egger	17	0.918837	0.238941	0.575239	1.46767	0.728078
o_Clostridiales	stroke	Weighted median	17	0.874431	0.0673413	0.766308	0.99781	0.0463096
o_Clostridiales	stroke	Weighted mode	17	0.882273	0.112851	0.707201	1.10069	0.283444
o_Clostridiales	stroke	Simple mode	17	0.874641	0.123827	0.686161	1.11489	0.295429
o_Clostridiales	stroke	Inverse variance weighted (fixed effects)	17	0.856492	0.0525285	0.772699	0.949372	0.00318736
o_Pseudomonadales	stroke	Weighted median	21	0.66091	0.288002	0.375829	1.16224	0.150442
o_Pseudomonadales	stroke	Weighted mode	21	1.22584	0.51859	0.443609	3.3874	0.69873
o_Pseudomonadales	stroke	Inverse variance weighted (fixed effects)	21	0.578054	0.198197	0.391976	0.852466	0.00568575
o_Pseudomonadales	stroke	MR Egger	21	0.553011	0.399087	0.252944	1.20905	0.154123
o_Pseudomonadales	stroke	Simple mode	21	0.308526	0.656028	0.0852844	1.11613	0.0881888
p_Lentisphaerae	stroke	Simple mode	11	0.959268	0.0721355	0.832793	1.10495	0.577038
p_Lentisphaerae	stroke	Weighted median	11	0.950194	0.0433989	0.872711	1.03456	0.239119
p_Lentisphaerae	stroke	Weighted mode	11	0.967775	0.0683075	0.846505	1.10642	0.641871
p_Lentisphaerae	stroke	MR Egger	11	0.923267	0.120181	0.729503	1.1685	0.523146
p_Lentisphaerae	stroke	Inverse variance weighted (fixed effects)	11	0.932686	0.0313417	0.877116	0.991777	0.0261856
s_Alistipes shahii	stroke	MR Egger	16	0.891281	0.0678686	0.780268	1.01809	0.112026
s_Alistipes shahii	stroke	Inverse variance weighted (fixed effects)	16	0.93837	0.0295149	0.885627	0.994255	0.0311459
s_Alistipes shahii	stroke	Simple mode	16	0.971602	0.0556273	0.87124	1.08353	0.612091
s_Alistipes shahii	stroke	Weighted mode	16	0.966175	0.0541891	0.868818	1.07444	0.53499
s_Alistipes shahii	stroke	Weighted median	16	0.966807	0.0392607	0.895201	1.04414	0.389905
s_Alistipes_indistinctus	stroke	MR Egger	12	0.683158	0.188519	0.472118	0.988533	0.0708411
s_Alistipes_indistinctus	stroke	Weighted median	12	0.933623	0.0429307	0.858278	1.01558	0.109632
s_Alistipes_indistinctus	stroke	Simple mode	12	0.937559	0.0665265	0.822943	1.06814	0.353284
s_Alistipes_indistinctus	stroke	Weighted mode	12	0.93871	0.0635822	0.828723	1.0633	0.341236
s_Alistipes_indistinctus	stroke	Inverse variance weighted (fixed effects)	12	0.91435	0.0313387	0.859877	0.972274	0.00427359
s_Bacteroides_salyersiae	stroke	MR Egger	8	0.93678	0.0746173	0.809323	1.08431	0.415111
s_Bacteroides_salyersiae	stroke	Weighted median	8	0.950157	0.0269689	0.901237	1.00173	0.0579858
s_Bacteroides_salyersiae	stroke	Weighted mode	8	0.943791	0.0443338	0.865243	1.02947	0.233186
s_Bacteroides_salyersiae	stroke	Simple mode	8	0.945911	0.0407936	0.873225	1.02465	0.215064
s_Bacteroides_salyersiae	stroke	Inverse variance weighted (fixed effects)	8	0.960273	0.0206426	0.922196	0.999921	0.0495529
s_Bilophila_wadsworthia	stroke	Inverse variance weighted (fixed effects)	7	0.868549	0.045232	0.794862	0.949066	0.00183477
s_Bilophila_wadsworthia	stroke	Simple mode	7	0.888065	0.0907971	0.743287	1.06104	0.23893
s_Bilophila_wadsworthia	stroke	Weighted mode	7	0.896903	0.0885308	0.754026	1.06685	0.265067
s_Bilophila_wadsworthia	stroke	Weighted median	7	0.887056	0.0586596	0.790713	0.995138	0.0410433
s_Bilophila_wadsworthia	stroke	MR Egger	7	0.947922	0.136467	0.725453	1.23861	0.711268
s_Blautia sp001304935	stroke	MR Egger	16	1.21499	0.172293	0.866791	1.70307	0.277357
s_Blautia sp001304935	stroke	Weighted median	16	1.19148	0.0837128	1.01118	1.40392	0.0363674
s_Blautia sp001304935	stroke	Simple mode	16	1.17273	0.13036	0.908305	1.51412	0.240478
s_Blautia sp001304935	stroke	Inverse variance weighted (fixed effects)	16	1.14417	0.0572676	1.02269	1.28008	0.0186852
s_Blautia sp001304935	stroke	Weighted mode	16	1.17958	0.121596	0.929439	1.49703	0.194471
s_Butyricimonas sp900258545	stroke	Inverse variance weighted (fixed effects)	14	0.91529	0.0422793	0.8425	0.994369	0.036299
s_Butyricimonas sp900258545	stroke	MR Egger	14	0.734149	0.161182	0.535283	1.0069	0.0793039
s_Butyricimonas sp900258545	stroke	Weighted median	14	0.910782	0.0651095	0.801664	1.03475	0.151203
s_Butyricimonas sp900258545	stroke	Simple mode	14	0.953031	0.134519	0.732154	1.24054	0.72636
s_Butyricimonas sp900258545	stroke	Weighted mode	14	0.890415	0.118952	0.705242	1.12421	0.346997
s_Clostridium saudiense	stroke	Weighted median	17	0.927252	0.0508411	0.839307	1.02441	0.137384
s_Clostridium saudiense	stroke	Inverse variance weighted (fixed effects)	17	0.919794	0.0356516	0.857716	0.986366	0.0190242
s_Clostridium saudiense	stroke	MR Egger	17	0.946528	0.15063	0.704554	1.27161	0.72033
s_Clostridium saudiense	stroke	Simple mode	17	0.968587	0.0904538	0.811228	1.15647	0.728804
s_Clostridium saudiense	stroke	Weighted mode	17	0.914045	0.0779632	0.78452	1.06495	0.265926
s_Clostridium_E sporosphaeroides	stroke	Weighted mode	19	0.876099	0.166302	0.632404	1.2137	0.436745
s_Clostridium_E sporosphaeroides	stroke	Simple mode	19	0.86385	0.173585	0.614723	1.21394	0.410216
s_Clostridium_E sporosphaeroides	stroke	MR Egger	19	0.77855	0.187187	0.539448	1.12363	0.198748
s_Clostridium_E sporosphaeroides	stroke	Weighted median	19	0.881074	0.1001	0.724112	1.07206	0.205915
s_Clostridium_E sporosphaeroides	stroke	Inverse variance weighted (fixed effects)	19	0.847459	0.0758706	0.730359	0.983334	0.0291452
s_Clostridium_M clostridioforme	stroke	Weighted mode	23	1.33388	0.179618	0.938045	1.89675	0.122991
s_Clostridium_M clostridioforme	stroke	MR Egger	23	1.16007	0.128128	0.90244	1.49124	0.259536
s_Clostridium_M clostridioforme	stroke	Inverse variance weighted (fixed effects)	23	1.12673	0.0595699	1.00257	1.26627	0.0451713
s_Clostridium_M clostridioforme	stroke	Simple mode	23	1.34921	0.180203	0.947737	1.92076	0.110672
s_Clostridium_M clostridioforme	stroke	Weighted median	23	1.19358	0.0873152	1.00584	1.41637	0.0426965
s_Clostridium_leptum	stroke	Weighted median	7	1.06185	0.0407823	0.980273	1.15021	0.141169
s_Clostridium_leptum	stroke	Simple mode	7	1.07893	0.0586256	0.961812	1.21031	0.24264
s_Clostridium_leptum	stroke	Weighted mode	7	1.06872	0.0565218	0.956651	1.19393	0.284161
s_Clostridium_leptum	stroke	MR Egger	7	0.940119	0.174127	0.668288	1.32252	0.737342
s_Clostridium_leptum	stroke	Inverse variance weighted (fixed effects)	7	1.06022	0.0287876	1.00205	1.12176	0.0422235
s_Coprobacter_fastidiosus	stroke	Weighted median	7	0.931151	0.0436583	0.854786	1.01434	0.102278
s_Coprobacter_fastidiosus	stroke	Weighted mode	7	0.898282	0.0653247	0.790327	1.02098	0.15167
s_Coprobacter_fastidiosus	stroke	Simple mode	7	0.892892	0.0633531	0.788627	1.01094	0.123958
s_Coprobacter_fastidiosus	stroke	Inverse variance weighted (fixed effects)	7	0.928371	0.0330733	0.8701	0.990544	0.0246236
s_Coprobacter_fastidiosus	stroke	MR Egger	7	0.819166	0.20032	0.553167	1.21308	0.36509
s_Coprococcus_comes	stroke	Inverse variance weighted (fixed effects)	10	1.07359	0.0354884	1.00145	1.15092	0.045406
s_Coprococcus_comes	stroke	Simple mode	10	1.10217	0.0774009	0.94703	1.28273	0.240445
s_Coprococcus_comes	stroke	Weighted mode	10	1.10433	0.0723398	0.958345	1.27255	0.203338
s_Coprococcus_comes	stroke	Weighted median	10	1.09167	0.0459394	0.997672	1.19453	0.0562265
s_Coprococcus_comes	stroke	MR Egger	10	1.16366	0.2283	0.743866	1.82038	0.525406
s_Faecalicatena sp002397985	stroke	Inverse variance weighted (fixed effects)	15	1.2897	0.11265	1.03419	1.60834	0.0239199
s_Faecalicatena sp002397985	stroke	Simple mode	15	1.19168	0.222865	0.769933	1.84445	0.44448
s_Faecalicatena sp002397985	stroke	Weighted median	15	1.24961	0.143363	0.943497	1.65504	0.120113
s_Faecalicatena sp002397985	stroke	Weighted mode	15	1.17405	0.223203	0.758043	1.81837	0.484023
s_Faecalicatena sp002397985	stroke	MR Egger	15	1.35068	0.262417	0.807566	2.25905	0.27264
s_Lawsonibacter sp000492175	stroke	Inverse variance weighted (fixed effects)	12	0.797722	0.110051	0.642946	0.989756	0.0400183
s_Lawsonibacter sp000492175	stroke	Weighted mode	12	0.643364	0.302645	0.3555	1.16432	0.172982
s_Lawsonibacter sp000492175	stroke	Simple mode	12	0.626847	0.281919	0.360734	1.08927	0.125799
s_Lawsonibacter sp000492175	stroke	Weighted median	12	0.736878	0.16192	0.536497	1.0121	0.0593344
s_Lawsonibacter sp000492175	stroke	MR Egger	12	0.998771	0.297208	0.557798	1.78836	0.996781
s_Megasphaera sp900066485	stroke	MR Egger	19	1.27892	0.15034	0.952517	1.71718	0.12013
s_Megasphaera sp900066485	stroke	Simple mode	19	1.16002	0.184601	0.807847	1.66571	0.431841
s_Megasphaera sp900066485	stroke	Weighted median	19	1.12436	0.101712	0.92114	1.37241	0.24916
s_Megasphaera sp900066485	stroke	Weighted mode	19	1.13975	0.136501	0.872203	1.48936	0.350609
s_Megasphaera sp900066485	stroke	Inverse variance weighted (fixed effects)	19	1.20674	0.0713693	1.04921	1.38792	0.00846209
s_Prevotella sp002437285	stroke	Simple mode	17	1.16838	0.0898021	0.979814	1.39324	0.102336
s_Prevotella sp002437285	stroke	MR Egger	17	1.1768	0.0875719	0.991194	1.39715	0.0827573
s_Prevotella sp002437285	stroke	Weighted mode	17	1.17691	0.0899008	0.986771	1.40367	0.0888171
s_Prevotella sp002437285	stroke	Weighted median	17	1.08765	0.0489429	0.98816	1.19715	0.0860451
s_Prevotella sp002437285	stroke	Inverse variance weighted (fixed effects)	17	1.0836	0.036606	1.00857	1.1642	0.0282899
s_Prevotella sp002933775	stroke	Inverse variance weighted (fixed effects)	15	0.90105	0.04992	0.817064	0.993669	0.0368677
s_Prevotella sp002933775	stroke	Weighted median	15	0.946255	0.0665268	0.830576	1.07804	0.406315
s_Prevotella sp002933775	stroke	Simple mode	15	0.999551	0.113458	0.800253	1.24848	0.996895
s_Prevotella sp002933775	stroke	Weighted mode	15	0.98668	0.112948	0.79074	1.23117	0.907183
s_Prevotella sp002933775	stroke	MR Egger	15	0.783647	0.122531	0.616339	0.996371	0.0680871
s_Provencibacterium massiliense	stroke	Simple mode	18	1.26124	0.17497	0.895073	1.77719	0.202231
s_Provencibacterium massiliense	stroke	Weighted median	18	1.09727	0.0896904	0.92038	1.30815	0.300697
s_Provencibacterium massiliense	stroke	Inverse variance weighted (fixed effects)	18	1.1617	0.0621005	1.02857	1.31207	0.015795
s_Provencibacterium massiliense	stroke	Weighted mode	18	1.15843	0.142676	0.875831	1.5322	0.317102
s_Provencibacterium massiliense	stroke	MR Egger	18	1.06987	0.235898	0.673799	1.69876	0.778324
s_Terrisporobacter othiniensis	stroke	MR Egger	13	1.43267	0.145836	1.07648	1.90671	0.0313787
s_Terrisporobacter othiniensis	stroke	Inverse variance weighted (fixed effects)	13	1.19036	0.0620756	1.054	1.34437	0.00499807
s_Terrisporobacter othiniensis	stroke	Simple mode	13	1.44656	0.16772	1.04129	2.00957	0.0480314
s_Terrisporobacter othiniensis	stroke	Weighted mode	13	1.38651	0.142683	1.04826	1.83391	0.0409073
s_Terrisporobacter othiniensis	stroke	Weighted median	13	1.31375	0.0895545	1.10225	1.56582	0.00231044

## Sheet: Cirrhosis
exposure	outcome	method	nsnp	or	se	or_lci95	or_uci95	pval
c_Coriobacteriia	Cirrhosis	MR Egger	19	1.54619	0.655527	0.427826	5.58802	0.515097
c_Coriobacteriia	Cirrhosis	Weighted mode	19	2.30949	0.417135	1.01963	5.23105	0.0600524
c_Coriobacteriia	Cirrhosis	Simple mode	19	2.29345	0.420555	1.00578	5.22964	0.0639663
c_Coriobacteriia	Cirrhosis	Inverse variance weighted (fixed effects)	19	1.71495	0.157731	1.25889	2.33622	0.000627033
c_Coriobacteriia	Cirrhosis	Weighted median	19	2.05346	0.220212	1.33364	3.16181	0.00108526
c_Erysipelotrichia	Cirrhosis	Weighted median	8	0.739681	0.17669	0.52317	1.04579	0.0878986
c_Erysipelotrichia	Cirrhosis	Weighted mode	8	0.688539	0.226965	0.441299	1.0743	0.144127
c_Erysipelotrichia	Cirrhosis	Inverse variance weighted (fixed effects)	8	0.748167	0.130348	0.579487	0.965947	0.0260276
c_Erysipelotrichia	Cirrhosis	Simple mode	8	0.688539	0.259261	0.41423	1.1445	0.193212
c_Erysipelotrichia	Cirrhosis	MR Egger	8	0.435755	0.611714	0.131384	1.44525	0.223324
c_Negativicutes	Cirrhosis	Simple mode	7	0.645752	0.293273	0.363435	1.14737	0.186492
c_Negativicutes	Cirrhosis	Weighted mode	7	0.643557	0.259246	0.387179	1.0697	0.140021
c_Negativicutes	Cirrhosis	Weighted median	7	0.643842	0.217521	0.42036	0.986137	0.0429519
c_Negativicutes	Cirrhosis	MR Egger	7	1.62872	0.674764	0.433986	6.11248	0.502125
c_Negativicutes	Cirrhosis	Inverse variance weighted (fixed effects)	7	0.718436	0.158188	0.526909	0.97958	0.03658
c_Paceibacteria	Cirrhosis	Simple mode	16	0.107015	2.17918	0.00149446	7.66304	0.321374
c_Paceibacteria	Cirrhosis	MR Egger	16	0.573477	1.92967	0.0130602	25.1815	0.777452
c_Paceibacteria	Cirrhosis	Inverse variance weighted (fixed effects)	16	0.197401	0.773736	0.0433244	0.899428	0.0359942
c_Paceibacteria	Cirrhosis	Weighted mode	16	0.0684487	2.06962	0.00118487	3.95422	0.214653
c_Paceibacteria	Cirrhosis	Weighted median	16	0.1812	1.11034	0.0205599	1.59697	0.123949
c_UBP9	Cirrhosis	MR Egger	26	4.67547	0.871564	0.8471	25.8057	0.0894984
c_UBP9	Cirrhosis	Inverse variance weighted (fixed effects)	26	1.83442	0.299499	1.0199	3.29942	0.0427847
c_UBP9	Cirrhosis	Simple mode	26	0.845034	0.943099	0.133074	5.36607	0.85974
c_UBP9	Cirrhosis	Weighted median	26	1.41294	0.415758	0.625493	3.1917	0.405736
c_UBP9	Cirrhosis	Weighted mode	26	0.983626	0.874912	0.177047	5.46475	0.985094
f_Atopobiaceae	Cirrhosis	Inverse variance weighted (multiplicative random effects)	23	0.499197	0.300764	0.276858	0.900094	0.0208902
f_Atopobiaceae	Cirrhosis	Simple mode	23	0.332177	0.62425	0.0977231	1.12913	0.0913645
f_Atopobiaceae	Cirrhosis	MR Egger	23	0.205321	0.59831	0.0635538	0.663322	0.0151066
f_Atopobiaceae	Cirrhosis	Weighted mode	23	0.332177	0.63561	0.0955713	1.15455	0.0969284
f_Atopobiaceae	Cirrhosis	Weighted median	23	0.386806	0.367219	0.188326	0.794468	0.00969407
f_Bin127	Cirrhosis	Simple mode	17	0.386639	0.906017	0.065477	2.28309	0.309839
f_Bin127	Cirrhosis	Inverse variance weighted (fixed effects)	17	0.469711	0.340464	0.241003	0.915462	0.0264574
f_Bin127	Cirrhosis	Weighted median	17	0.413022	0.491614	0.157581	1.08254	0.07207
f_Bin127	Cirrhosis	MR Egger	17	0.170131	1.13053	0.018555	1.55993	0.138036
f_Bin127	Cirrhosis	Weighted mode	17	0.377882	0.837589	0.073179	1.95131	0.262326
f_CAG-433	Cirrhosis	MR Egger	20	0.868062	0.275119	0.50625	1.48846	0.613304
f_CAG-433	Cirrhosis	Weighted median	20	0.759936	0.148583	0.567937	1.01684	0.0646611
f_CAG-433	Cirrhosis	Inverse variance weighted (fixed effects)	20	0.789091	0.111216	0.634538	0.981288	0.0331848
f_CAG-433	Cirrhosis	Weighted mode	20	0.702507	0.285812	0.401201	1.23009	0.23173
f_CAG-433	Cirrhosis	Simple mode	20	0.658106	0.292254	0.371128	1.16699	0.168505
f_Coriobacteriaceae	Cirrhosis	MR Egger	19	1.54619	0.655527	0.427826	5.58802	0.515097
f_Coriobacteriaceae	Cirrhosis	Weighted median	19	2.05346	0.220212	1.33364	3.16181	0.00108526
f_Coriobacteriaceae	Cirrhosis	Inverse variance weighted (fixed effects)	19	1.71495	0.157731	1.25889	2.33622	0.000627033
f_Coriobacteriaceae	Cirrhosis	Simple mode	19	2.29345	0.420555	1.00578	5.22964	0.0639663
f_Coriobacteriaceae	Cirrhosis	Weighted mode	19	2.30949	0.417135	1.01963	5.23105	0.0600524
f_Defluviitaleaceae	Cirrhosis	Simple mode	12	0.615214	0.316105	0.331095	1.14314	0.152597
f_Defluviitaleaceae	Cirrhosis	Weighted mode	12	0.632372	0.309964	0.34445	1.16096	0.167332
f_Defluviitaleaceae	Cirrhosis	Weighted median	12	0.677342	0.191585	0.465294	0.986027	0.0420072
f_Defluviitaleaceae	Cirrhosis	MR Egger	12	0.771528	0.544043	0.265615	2.24104	0.643774
f_Defluviitaleaceae	Cirrhosis	Inverse variance weighted (fixed effects)	12	0.746727	0.140375	0.567116	0.983222	0.0374762
f_Enterobacteriaceae	Cirrhosis	Weighted median	20	1.22817	0.17605	0.869764	1.73426	0.243041
f_Enterobacteriaceae	Cirrhosis	Inverse variance weighted (fixed effects)	20	1.28658	0.123567	1.00984	1.63915	0.0414222
f_Enterobacteriaceae	Cirrhosis	Simple mode	20	1.05249	0.370402	0.509245	2.17526	0.891596
f_Enterobacteriaceae	Cirrhosis	Weighted mode	20	1.04358	0.34565	0.530033	2.0547	0.903077
f_Enterobacteriaceae	Cirrhosis	MR Egger	20	0.81705	0.367362	0.397689	1.67862	0.589069
f_Erysipelatoclostridiaceae	Cirrhosis	Simple mode	16	1.85795	0.449092	0.770475	4.48032	0.187994
f_Erysipelatoclostridiaceae	Cirrhosis	MR Egger	16	1.62192	0.431068	0.696783	3.77539	0.280783
f_Erysipelatoclostridiaceae	Cirrhosis	Weighted median	16	1.59943	0.238331	1.00252	2.55173	0.0487746
f_Erysipelatoclostridiaceae	Cirrhosis	Inverse variance weighted (fixed effects)	16	1.42844	0.177345	1.00903	2.02218	0.0443611
f_Erysipelatoclostridiaceae	Cirrhosis	Weighted mode	16	1.89119	0.4484	0.785324	4.5543	0.175753
f_Erysipelotrichaceae	Cirrhosis	Inverse variance weighted (fixed effects)	8	0.748144	0.130337	0.579482	0.965896	0.025999
f_Erysipelotrichaceae	Cirrhosis	Simple mode	8	0.68891	0.25863	0.414966	1.1437	0.192821
f_Erysipelotrichaceae	Cirrhosis	MR Egger	8	0.435944	0.611004	0.131624	1.44387	0.223064
f_Erysipelotrichaceae	Cirrhosis	Weighted median	8	0.73955	0.17663	0.523139	1.04549	0.0876051
f_Erysipelotrichaceae	Cirrhosis	Weighted mode	8	0.68503	0.228585	0.437657	1.07222	0.141912
g_Actinomyces	Cirrhosis	Weighted median	8	1.26368	0.208432	0.839879	1.90134	0.261517
g_Actinomyces	Cirrhosis	Weighted mode	8	1.38281	0.257396	0.834952	2.29014	0.248317
g_Actinomyces	Cirrhosis	Simple mode	8	1.45606	0.305725	0.799727	2.65105	0.258779
g_Actinomyces	Cirrhosis	Inverse variance weighted (fixed effects)	8	1.374	0.155301	1.01343	1.86287	0.0407688
g_Actinomyces	Cirrhosis	MR Egger	8	1.09582	0.412932	0.487803	2.4617	0.831977
g_Butyricimonas	Cirrhosis	Inverse variance weighted (fixed effects)	17	0.710473	0.136508	0.543689	0.928422	0.0122775
g_Butyricimonas	Cirrhosis	Simple mode	17	0.607688	0.334974	0.31517	1.1717	0.156465
g_Butyricimonas	Cirrhosis	Weighted mode	17	0.870814	0.329442	0.456561	1.66093	0.680155
g_Butyricimonas	Cirrhosis	Weighted median	17	0.780116	0.18619	0.541591	1.12369	0.182318
g_Butyricimonas	Cirrhosis	MR Egger	17	0.604316	0.535889	0.211401	1.72752	0.362182
g_Erysipelatoclostridium	Cirrhosis	Weighted median	16	0.693958	0.168076	0.499188	0.964722	0.0297286
g_Erysipelatoclostridium	Cirrhosis	Weighted mode	16	0.685921	0.290523	0.388129	1.2122	0.214015
g_Erysipelatoclostridium	Cirrhosis	MR Egger	16	0.571129	0.508522	0.210801	1.54738	0.289254
g_Erysipelatoclostridium	Cirrhosis	Inverse variance weighted (fixed effects)	16	0.737656	0.126233	0.575972	0.944725	0.0159332
g_Erysipelatoclostridium	Cirrhosis	Simple mode	16	0.685921	0.310419	0.373285	1.2604	0.243344
g_Faecalibacterium	Cirrhosis	Inverse variance weighted (fixed effects)	13	1.28298	0.086494	1.08292	1.52001	0.00396422
g_Faecalibacterium	Cirrhosis	Simple mode	13	1.66857	0.224863	1.07383	2.5927	0.0419204
g_Faecalibacterium	Cirrhosis	Weighted mode	13	1.25468	0.121148	0.989487	1.59095	0.0856593
g_Faecalibacterium	Cirrhosis	Weighted median	13	1.30705	0.12579	1.02145	1.67251	0.0332745
g_Faecalibacterium	Cirrhosis	MR Egger	13	1.27443	0.169396	0.914375	1.77628	0.180062
g_Gluconobacter	Cirrhosis	MR Egger	21	0.373309	0.795886	0.0784506	1.7764	0.230777
g_Gluconobacter	Cirrhosis	Weighted mode	21	0.323814	0.894532	0.056086	1.86955	0.221986
g_Gluconobacter	Cirrhosis	Weighted median	21	0.429337	0.473486	0.16973	1.08602	0.0741446
g_Gluconobacter	Cirrhosis	Simple mode	21	0.317704	0.88654	0.0558966	1.80576	0.210619
g_Gluconobacter	Cirrhosis	Inverse variance weighted (fixed effects)	21	0.505038	0.341638	0.258533	0.986579	0.045549
g_Helicobacter	Cirrhosis	Simple mode	18	1.5236	1.01132	0.209901	11.0593	0.682353
g_Helicobacter	Cirrhosis	MR Egger	18	1.77968	0.781125	0.384977	8.22713	0.47123
g_Helicobacter	Cirrhosis	Weighted mode	18	1.23808	1.01483	0.169399	9.04875	0.835824
g_Helicobacter	Cirrhosis	Weighted median	18	2.0414	0.515281	0.743554	5.60459	0.166069
g_Helicobacter	Cirrhosis	Inverse variance weighted (fixed effects)	18	2.22314	0.353236	1.11246	4.4427	0.0237151
g_Holdemanella	Cirrhosis	Weighted mode	13	1.22612	0.151888	0.910426	1.65129	0.204387
g_Holdemanella	Cirrhosis	Simple mode	13	1.19794	0.174725	0.850565	1.68719	0.321679
g_Holdemanella	Cirrhosis	Weighted median	13	1.21256	0.117474	0.96318	1.52651	0.10087
g_Holdemanella	Cirrhosis	MR Egger	13	0.850216	0.330201	0.445099	1.62406	0.632792
g_Holdemanella	Cirrhosis	Inverse variance weighted (fixed effects)	13	1.21464	0.0814159	1.03549	1.42479	0.0169263
g_Hydrogenophaga	Cirrhosis	Weighted median	12	4.45916	0.719275	1.08891	18.2605	0.0376701
g_Hydrogenophaga	Cirrhosis	Inverse variance weighted (fixed effects)	12	3.43195	0.489681	1.31437	8.96119	0.0117947
g_Hydrogenophaga	Cirrhosis	MR Egger	12	8.56525	1.47308	0.477337	153.693	0.175527
g_Hydrogenophaga	Cirrhosis	Simple mode	12	11.5495	1.37632	0.778065	171.441	0.10308
g_Hydrogenophaga	Cirrhosis	Weighted mode	12	9.99585	1.31885	0.753686	132.571	0.108714
g_K10	Cirrhosis	Inverse variance weighted (fixed effects)	13	1.37906	0.16244	1.00302	1.89607	0.0478638
g_K10	Cirrhosis	MR Egger	13	1.00394	0.404505	0.454344	2.21834	0.992423
g_K10	Cirrhosis	Simple mode	13	1.55733	0.440238	0.657117	3.69078	0.334172
g_K10	Cirrhosis	Weighted mode	13	1.43727	0.422036	0.628486	3.28688	0.406897
g_K10	Cirrhosis	Weighted median	13	1.31632	0.229788	0.839	2.06519	0.231675
g_Leuconostoc	Cirrhosis	Weighted median	19	1.49873	0.191617	1.02947	2.18188	0.0347213
g_Leuconostoc	Cirrhosis	Simple mode	19	1.52677	0.351309	0.766892	3.03958	0.243991
g_Leuconostoc	Cirrhosis	MR Egger	19	0.945416	0.298041	0.527139	1.69559	0.852846
g_Leuconostoc	Cirrhosis	Inverse variance weighted (fixed effects)	19	1.36013	0.140069	1.0336	1.78982	0.028097
g_Leuconostoc	Cirrhosis	Weighted mode	19	1.52677	0.338981	0.785647	2.96702	0.22791
g_Negativibacillus	Cirrhosis	Simple mode	12	2.04532	0.398619	0.936377	4.4676	0.100133
g_Negativibacillus	Cirrhosis	Inverse variance weighted (fixed effects)	12	1.6271	0.174419	1.15597	2.29024	0.00525515
g_Negativibacillus	Cirrhosis	Weighted mode	12	2.04532	0.349716	1.03057	4.05926	0.0654129
g_Negativibacillus	Cirrhosis	Weighted median	12	1.91287	0.256792	1.15638	3.16426	0.0115436
g_Negativibacillus	Cirrhosis	MR Egger	12	1.09199	0.60791	0.331708	3.59486	0.887776
g_RUG472	Cirrhosis	Weighted median	18	0.815438	0.332827	0.424701	1.56566	0.539862
g_RUG472	Cirrhosis	Simple mode	18	1.10929	0.66018	0.30415	4.04577	0.877011
g_RUG472	Cirrhosis	Weighted mode	18	1.05079	0.643126	0.297902	3.70642	0.939501
g_RUG472	Cirrhosis	MR Egger	18	0.988878	0.595813	0.307593	3.17913	0.985256
g_RUG472	Cirrhosis	Inverse variance weighted (fixed effects)	18	0.58785	0.241545	0.36615	0.943785	0.0278405
g_Rhodococcus	Cirrhosis	Weighted median	29	0.670935	0.523596	0.240429	1.87229	0.445943
g_Rhodococcus	Cirrhosis	Simple mode	29	0.732514	1.07508	0.0890613	6.0248	0.774306
g_Rhodococcus	Cirrhosis	Inverse variance weighted (fixed effects)	29	0.447505	0.374125	0.21495	0.931664	0.0316188
g_Rhodococcus	Cirrhosis	MR Egger	29	0.527069	0.73652	0.124431	2.23257	0.392223
g_Rhodococcus	Cirrhosis	Weighted mode	29	0.697884	1.0276	0.0931254	5.22995	0.728928
g_RikenellaceaeRC9gutgroup	Cirrhosis	Inverse variance weighted (fixed effects)	12	0.813312	0.0882701	0.684101	0.966928	0.0192321
g_RikenellaceaeRC9gutgroup	Cirrhosis	MR Egger	12	0.953734	0.571456	0.311168	2.92321	0.935572
g_RikenellaceaeRC9gutgroup	Cirrhosis	Weighted median	12	0.868418	0.123775	0.681348	1.10685	0.254356
g_RikenellaceaeRC9gutgroup	Cirrhosis	Weighted mode	12	1.0291	0.220441	0.66806	1.58526	0.898809
g_RikenellaceaeRC9gutgroup	Cirrhosis	Simple mode	12	1.01846	0.229912	0.648991	1.59826	0.938018
g_RuminococcaceaeUCG011	Cirrhosis	MR Egger	8	0.795406	0.532715	0.279984	2.25967	0.682423
g_RuminococcaceaeUCG011	Cirrhosis	Weighted median	8	1.1323	0.141067	0.858783	1.49294	0.378422
g_RuminococcaceaeUCG011	Cirrhosis	Weighted mode	8	1.08961	0.188063	0.753684	1.57527	0.661962
g_RuminococcaceaeUCG011	Cirrhosis	Simple mode	8	1.09199	0.214638	0.716991	1.66311	0.694071
g_RuminococcaceaeUCG011	Cirrhosis	Inverse variance weighted (fixed effects)	8	1.23879	0.106644	1.00513	1.52678	0.0446479
g_Sutterella	Cirrhosis	Simple mode	12	0.764445	0.424308	0.332788	1.756	0.539642
g_Sutterella	Cirrhosis	Weighted mode	12	0.882213	0.385006	0.414811	1.87628	0.750906
g_Sutterella	Cirrhosis	Weighted median	12	0.827367	0.258299	0.498689	1.37267	0.46315
g_Sutterella	Cirrhosis	MR Egger	12	2.01765	0.798332	0.421979	9.64716	0.399902
g_Sutterella	Cirrhosis	Inverse variance weighted (fixed effects)	12	0.697396	0.17116	0.498638	0.97538	0.0352352
g_Veillonella	Cirrhosis	MR Egger	8	0.194415	1.89282	0.00475909	7.94207	0.420147
g_Veillonella	Cirrhosis	Weighted median	8	1.73078	0.25431	1.0514	2.84914	0.0309987
g_Veillonella	Cirrhosis	Weighted mode	8	1.59518	0.384875	0.750235	3.39173	0.264347
g_Veillonella	Cirrhosis	Simple mode	8	1.7365	0.4011	0.791137	3.81151	0.211261
g_Veillonella	Cirrhosis	Inverse variance weighted (fixed effects)	8	1.71139	0.177869	1.20766	2.42524	0.00252108
o_Chromatiales	Cirrhosis	Simple mode	22	0.114728	1.36666	0.00787668	1.67106	0.128071
o_Chromatiales	Cirrhosis	Weighted median	22	0.172694	0.737363	0.0407026	0.732714	0.0172295
o_Chromatiales	Cirrhosis	MR Egger	22	0.338496	1.22532	0.030658	3.73736	0.387173
o_Chromatiales	Cirrhosis	Weighted mode	22	0.117885	1.42541	0.00721306	1.92661	0.148513
o_Chromatiales	Cirrhosis	Inverse variance weighted (fixed effects)	22	0.202515	0.515674	0.0737067	0.556428	0.00195623
o_Coriobacteriales	Cirrhosis	MR Egger	19	1.54619	0.655527	0.427826	5.58802	0.515097
o_Coriobacteriales	Cirrhosis	Weighted median	19	2.05346	0.220212	1.33364	3.16181	0.00108526
o_Coriobacteriales	Cirrhosis	Weighted mode	19	2.30949	0.417135	1.01963	5.23105	0.0600524
o_Coriobacteriales	Cirrhosis	Simple mode	19	2.29345	0.420555	1.00578	5.22964	0.0639663
o_Coriobacteriales	Cirrhosis	Inverse variance weighted (fixed effects)	19	1.71495	0.157731	1.25889	2.33622	0.000627033
o_Erysipelotrichales	Cirrhosis	Inverse variance weighted (fixed effects)	8	0.748185	0.130338	0.579513	0.965951	0.0260285
o_Erysipelotrichales	Cirrhosis	Simple mode	8	0.688526	0.258658	0.414712	1.14313	0.192277
o_Erysipelotrichales	Cirrhosis	Weighted mode	8	0.688526	0.227032	0.441232	1.07442	0.144211
o_Erysipelotrichales	Cirrhosis	Weighted median	8	0.739716	0.176675	0.52321	1.04581	0.0879226
o_Erysipelotrichales	Cirrhosis	MR Egger	8	0.435842	0.611637	0.131429	1.44532	0.22337
o_Mycoplasmatales	Cirrhosis	MR Egger	16	8.59788	1.23651	0.761827	97.0346	0.103785
o_Mycoplasmatales	Cirrhosis	Weighted mode	16	1.04439	1.09672	0.121707	8.96213	0.968932
o_Mycoplasmatales	Cirrhosis	Inverse variance weighted (fixed effects)	16	2.48425	0.443148	1.04227	5.92121	0.040031
o_Mycoplasmatales	Cirrhosis	Simple mode	16	0.987558	1.1021	0.113876	8.5643	0.991085
o_Mycoplasmatales	Cirrhosis	Weighted median	16	1.70757	0.598039	0.528831	5.51365	0.370944
o_Selenomonadales	Cirrhosis	MR Egger	7	1.62871	0.674822	0.433935	6.11314	0.502162
o_Selenomonadales	Cirrhosis	Weighted median	7	0.643834	0.217522	0.420354	0.986126	0.0429468
o_Selenomonadales	Cirrhosis	Weighted mode	7	0.64358	0.259241	0.387197	1.06973	0.140041
o_Selenomonadales	Cirrhosis	Simple mode	7	0.645775	0.29334	0.3634	1.14756	0.18661
o_Selenomonadales	Cirrhosis	Inverse variance weighted (fixed effects)	7	0.718428	0.15819	0.526901	0.979574	0.0365767
p_Elusimicrobiota	Cirrhosis	Weighted mode	93	0.797466	1.19661	0.076408	8.32311	0.850407
p_Elusimicrobiota	Cirrhosis	Inverse variance weighted (fixed effects)	93	2.19581	0.335991	1.13656	4.24224	0.0192328
p_Elusimicrobiota	Cirrhosis	Weighted median	93	1.32495	0.490906	0.506211	3.4679	0.566526
p_Elusimicrobiota	Cirrhosis	Simple mode	93	0.762996	1.34998	0.0541249	10.7559	0.841629
p_Elusimicrobiota	Cirrhosis	MR Egger	93	1.4334	0.737852	0.337516	6.08749	0.626748
p_Firmicutes	Cirrhosis	Inverse variance weighted (fixed effects)	6	1.46526	0.186209	1.01721	2.11066	0.040206
p_Firmicutes	Cirrhosis	Weighted median	6	1.33738	0.239254	0.836753	2.13753	0.224337
p_Firmicutes	Cirrhosis	Weighted mode	6	1.31051	0.314534	0.707462	2.42759	0.429223
p_Firmicutes	Cirrhosis	Simple mode	6	1.35029	0.328826	0.708801	2.57235	0.402972
p_Firmicutes	Cirrhosis	MR Egger	6	2.74842	0.67479	0.732301	10.3152	0.208423
s_Bacteroides clarus	Cirrhosis	MR Egger	15	1.83053	0.336109	0.947271	3.53735	0.0952915
s_Bacteroides clarus	Cirrhosis	Simple mode	15	1.17969	0.285032	0.674753	2.06249	0.571282
s_Bacteroides clarus	Cirrhosis	Weighted mode	15	1.17969	0.268107	0.697511	1.9952	0.547542
s_Bacteroides clarus	Cirrhosis	Inverse variance weighted (fixed effects)	15	1.35818	0.116778	1.08032	1.7075	0.00875218
s_Bacteroides clarus	Cirrhosis	Weighted median	15	1.243	0.1754	0.881387	1.75297	0.214913
s_Bifidobacterium_adolescentis	Cirrhosis	Simple mode	9	0.661998	0.225856	0.425211	1.03065	0.105224
s_Bifidobacterium_adolescentis	Cirrhosis	Weighted mode	9	0.677379	0.215484	0.444026	1.03337	0.108275
s_Bifidobacterium_adolescentis	Cirrhosis	Weighted median	9	0.696599	0.150576	0.518574	0.935741	0.0163465
s_Bifidobacterium_adolescentis	Cirrhosis	Inverse variance weighted (fixed effects)	9	0.749026	0.114673	0.598253	0.937797	0.0117341
s_Bifidobacterium_adolescentis	Cirrhosis	MR Egger	9	0.873069	0.457156	0.356377	2.13888	0.775141
s_CAG-145 sp002320005	Cirrhosis	Weighted mode	10	1.71265	0.667868	0.462558	6.34116	0.441234
s_CAG-145 sp002320005	Cirrhosis	MR Egger	10	2.96961	1.00064	0.417767	21.1089	0.308396
s_CAG-145 sp002320005	Cirrhosis	Weighted median	10	2.01991	0.44673	0.841528	4.84839	0.115538
s_CAG-145 sp002320005	Cirrhosis	Simple mode	10	1.60789	0.737677	0.378733	6.82619	0.53576
s_CAG-145 sp002320005	Cirrhosis	Inverse variance weighted (fixed effects)	10	2.0962	0.344649	1.06675	4.11911	0.0317555
s_CAG-273 sp003507395	Cirrhosis	MR Egger	21	1.29717	0.240533	0.809562	2.07846	0.292927
s_CAG-273 sp003507395	Cirrhosis	Inverse variance weighted (fixed effects)	21	1.25225	0.0872817	1.05535	1.48589	0.00996059
s_CAG-273 sp003507395	Cirrhosis	Weighted mode	21	1.11946	0.231073	0.711734	1.76077	0.630594
s_CAG-273 sp003507395	Cirrhosis	Weighted median	21	1.14368	0.12344	0.897904	1.45673	0.276783
s_CAG-273 sp003507395	Cirrhosis	Simple mode	21	1.13247	0.216332	0.741109	1.73051	0.571664
s_CAG-452 sp000434035	Cirrhosis	MR Egger	21	0.663141	0.235603	0.417885	1.05234	0.0974102
s_CAG-452 sp000434035	Cirrhosis	Simple mode	21	0.813686	0.228524	0.519916	1.27345	0.377675
s_CAG-452 sp000434035	Cirrhosis	Inverse variance weighted (fixed effects)	21	0.822961	0.0897106	0.690265	0.981166	0.0298595
s_CAG-452 sp000434035	Cirrhosis	Weighted mode	21	0.813686	0.233108	0.515266	1.28494	0.386944
s_CAG-452 sp000434035	Cirrhosis	Weighted median	21	0.82001	0.12413	0.642921	1.04588	0.109902
s_CAG-822 sp000432855	Cirrhosis	Inverse variance weighted (fixed effects)	19	1.45428	0.162466	1.05768	1.99959	0.0211585
s_CAG-822 sp000432855	Cirrhosis	Weighted mode	19	1.59918	0.431006	0.687097	3.72202	0.290393
s_CAG-822 sp000432855	Cirrhosis	Simple mode	19	1.65593	0.412734	0.73742	3.7185	0.23747
s_CAG-822 sp000432855	Cirrhosis	Weighted median	19	1.5881	0.22262	1.02655	2.45683	0.0377368
s_CAG-822 sp000432855	Cirrhosis	MR Egger	19	0.68757	0.426457	0.298064	1.58608	0.391983
s_Clostridium_asparagiforme	Cirrhosis	MR Egger	11	0.446944	0.370021	0.216414	0.923042	0.0575087
s_Clostridium_asparagiforme	Cirrhosis	Weighted median	11	0.878292	0.0863938	0.741479	1.04035	0.133058
s_Clostridium_asparagiforme	Cirrhosis	Weighted mode	11	0.863121	0.143219	0.65187	1.14283	0.328263
s_Clostridium_asparagiforme	Cirrhosis	Simple mode	11	0.85216	0.161212	0.621291	1.16882	0.344426
s_Clostridium_asparagiforme	Cirrhosis	Inverse variance weighted (fixed effects)	11	0.868085	0.059977	0.771808	0.976373	0.0183412
s_Eubacterium_siraeum	Cirrhosis	Weighted median	14	1.15008	0.142705	0.869475	1.52126	0.327138
s_Eubacterium_siraeum	Cirrhosis	Weighted mode	14	1.07726	0.229581	0.686903	1.68944	0.750987
s_Eubacterium_siraeum	Cirrhosis	Simple mode	14	1.08293	0.240987	0.675258	1.73674	0.746201
s_Eubacterium_siraeum	Cirrhosis	Inverse variance weighted (fixed effects)	14	1.26897	0.108301	1.02627	1.56905	0.0278459
s_Eubacterium_siraeum	Cirrhosis	MR Egger	14	1.68003	0.442579	0.705646	3.9999	0.263843
s_Faecalicatena glycyrrhizinilyticum	Cirrhosis	Weighted mode	21	1.15262	0.462497	0.465586	2.85346	0.761937
s_Faecalicatena glycyrrhizinilyticum	Cirrhosis	Simple mode	21	1.11016	0.485311	0.428826	2.87403	0.831686
s_Faecalicatena glycyrrhizinilyticum	Cirrhosis	Inverse variance weighted (fixed effects)	21	1.44295	0.183225	1.0076	2.0664	0.0453588
s_Faecalicatena glycyrrhizinilyticum	Cirrhosis	MR Egger	21	2.79112	0.523928	0.999543	7.79391	0.064938
s_Faecalicatena glycyrrhizinilyticum	Cirrhosis	Weighted median	21	1.32567	0.24471	0.820602	2.14159	0.249306
s_Lactobacillus_delbrueckii	Cirrhosis	MR Egger	13	0.789499	0.17575	0.559436	1.11417	0.205748
s_Lactobacillus_delbrueckii	Cirrhosis	Weighted median	13	1.0791	0.0699417	0.940861	1.23765	0.276412
s_Lactobacillus_delbrueckii	Cirrhosis	Weighted mode	13	1.01	0.101898	0.827146	1.23326	0.923857
s_Lactobacillus_delbrueckii	Cirrhosis	Simple mode	13	1.01209	0.120336	0.799444	1.2813	0.922086
s_Lactobacillus_delbrueckii	Cirrhosis	Inverse variance weighted (fixed effects)	13	1.13514	0.0496356	1.02991	1.25112	0.0106573
s_Parabacteroides_merdae	Cirrhosis	MR Egger	7	1.04939	0.612436	0.315951	3.48539	0.940316
s_Parabacteroides_merdae	Cirrhosis	Inverse variance weighted (fixed effects)	7	0.743214	0.150342	0.553529	0.997901	0.0483846
s_Parabacteroides_merdae	Cirrhosis	Weighted median	7	0.704753	0.218532	0.459217	1.08157	0.109339
s_Parabacteroides_merdae	Cirrhosis	Simple mode	7	0.621434	0.310631	0.33805	1.14238	0.176532
s_Parabacteroides_merdae	Cirrhosis	Weighted mode	7	0.600065	0.338069	0.309334	1.16404	0.181614
s_Pauljensenia sp000411415	Cirrhosis	Inverse variance weighted (fixed effects)	17	0.658935	0.159422	0.482103	0.900629	0.00888335
s_Pauljensenia sp000411415	Cirrhosis	Weighted median	17	0.599785	0.226207	0.384985	0.93443	0.0238331
s_Pauljensenia sp000411415	Cirrhosis	Weighted mode	17	0.511746	0.434698	0.218289	1.19971	0.142828
s_Pauljensenia sp000411415	Cirrhosis	MR Egger	17	0.48036	0.401889	0.21851	1.05599	0.0880681
s_Pauljensenia sp000411415	Cirrhosis	Simple mode	17	0.487297	0.451168	0.201257	1.17988	0.130637
s_Rubneribacter sp002159915	Cirrhosis	MR Egger	16	1.50571	0.551212	0.511139	4.43549	0.470073
s_Rubneribacter sp002159915	Cirrhosis	Inverse variance weighted (fixed effects)	16	1.5755	0.221881	1.01988	2.43382	0.040488
s_Rubneribacter sp002159915	Cirrhosis	Weighted mode	16	1.40429	0.528243	0.498662	3.95463	0.530087
s_Rubneribacter sp002159915	Cirrhosis	Weighted median	16	1.44336	0.318657	0.77291	2.6954	0.249472
s_Rubneribacter sp002159915	Cirrhosis	Simple mode	16	1.52408	0.561241	0.507304	4.57873	0.46438

## Sheet: LF
exposure	outcome	method	nsnp	or	se	or_lci95	or_uci95	pval
c_Bacilli	LF	Inverse variance weighted (fixed effects)	14	0.533786	0.244524	0.33054	0.862006	0.0102501
c_Bacilli	LF	MR Egger	14	2.11729	0.97296	0.314471	14.2555	0.455629
c_Bacilli	LF	Weighted median	14	0.551376	0.347716	0.278911	1.09001	0.0868703
c_Bacilli	LF	Weighted mode	14	0.583587	0.568384	0.191552	1.77797	0.360649
c_Bacilli	LF	Simple mode	14	0.520035	0.582099	0.166165	1.62752	0.281636
f_Bacillaceae_A	LF	Weighted mode	14	14.8032	4.31165	0.00316375	69263.8	0.542778
f_Bacillaceae_A	LF	Weighted median	14	92.1618	2.64285	0.518693	16375.4	0.0869675
f_Bacillaceae_A	LF	Simple mode	14	26.6378	4.57925	0.00336946	210590	0.486187
f_Bacillaceae_A	LF	Inverse variance weighted (fixed effects)	14	169.822	1.9308	3.85887	7473.54	0.00782837
f_Bacillaceae_A	LF	MR Egger	14	3.61205	5.06072	0.000177822	73370.6	0.803966
f_FamilyXI	LF	Inverse variance weighted (fixed effects)	10	1.86488	0.255149	1.131	3.07496	0.0145866
f_FamilyXI	LF	Simple mode	10	1.87655	0.579318	0.602886	5.84099	0.305494
f_FamilyXI	LF	Weighted mode	10	1.50443	0.614044	0.451529	5.01252	0.522653
f_FamilyXI	LF	Weighted median	10	1.66419	0.351162	0.836154	3.3122	0.146939
f_FamilyXI	LF	MR Egger	10	1.13742	1.27923	0.0926873	13.958	0.922299
f_Lachnospiraceae	LF	MR Egger	15	1.43312	1.74253	0.0470992	43.6067	0.839589
f_Lachnospiraceae	LF	Weighted mode	15	0.785305	0.840323	0.151266	4.07695	0.777861
f_Lachnospiraceae	LF	Inverse variance weighted (fixed effects)	15	2.16658	0.335747	1.12197	4.18378	0.0212911
f_Lachnospiraceae	LF	Simple mode	15	2.26248	0.860651	0.418779	12.2232	0.358884
f_Lachnospiraceae	LF	Weighted median	15	2.29425	0.470408	0.912475	5.76846	0.0775156
f_Oxalobacteraceae	LF	Simple mode	15	1.45877	0.640192	0.415954	5.116	0.564713
f_Oxalobacteraceae	LF	MR Egger	15	1.12039	1.18835	0.1091	11.5057	0.925252
f_Oxalobacteraceae	LF	Weighted median	15	1.49149	0.384279	0.702289	3.16757	0.298187
f_Oxalobacteraceae	LF	Weighted mode	15	1.41413	0.579691	0.453989	4.40486	0.559549
f_Oxalobacteraceae	LF	Inverse variance weighted (fixed effects)	15	1.76539	0.260224	1.06007	2.94001	0.02895
g_Aliivibrio	LF	MR Egger	14	0.000391493	2.78408	1.67058e-06	0.0917445	0.0155173
g_Aliivibrio	LF	Weighted median	14	0.0493038	1.33336	0.00361326	0.672762	0.0239914
g_Aliivibrio	LF	Inverse variance weighted (fixed effects)	14	0.0521695	0.911337	0.00874321	0.311288	0.00119288
g_Aliivibrio	LF	Simple mode	14	0.0319966	2.44678	0.000264464	3.87115	0.182941
g_Aliivibrio	LF	Weighted mode	14	0.0266776	2.2243	0.00034102	2.08695	0.127241
g_CAG-245	LF	Weighted median	16	2.13766	0.385892	1.00337	4.55425	0.0489859
g_CAG-245	LF	Inverse variance weighted (fixed effects)	16	1.91458	0.273788	1.11949	3.27436	0.0176793
g_CAG-245	LF	MR Egger	16	3.59778	0.593573	1.12402	11.5158	0.0488781
g_CAG-245	LF	Simple mode	16	2.094	0.686623	0.545143	8.04343	0.298761
g_CAG-245	LF	Weighted mode	16	2.094	0.699545	0.53151	8.24974	0.307456
g_CAG-452	LF	MR Egger	18	0.604533	0.637751	0.173203	2.11001	0.441546
g_CAG-452	LF	Simple mode	18	0.422262	0.613902	0.12677	1.40652	0.178223
g_CAG-452	LF	Weighted median	18	0.465382	0.350592	0.234089	0.925209	0.0291296
g_CAG-452	LF	Inverse variance weighted (fixed effects)	18	0.464649	0.256431	0.281091	0.768074	0.00279888
g_CAG-452	LF	Weighted mode	18	0.431333	0.664673	0.117228	1.58706	0.222904
g_Clostridiales	LF	MR Egger	10	0.29893	0.82638	0.0591753	1.51007	0.182082
g_Clostridiales	LF	Weighted mode	10	0.283798	0.53518	0.0994157	0.810148	0.0430648
g_Clostridiales	LF	Simple mode	10	0.244332	0.657931	0.067288	0.887201	0.060832
g_Clostridiales	LF	Inverse variance weighted (fixed effects)	10	0.416494	0.331832	0.217344	0.798124	0.00830198
g_Clostridiales	LF	Weighted median	10	0.322585	0.461288	0.130613	0.79671	0.0141799
g_Clostridium_I	LF	Inverse variance weighted (fixed effects)	13	10.0186	1.07274	1.22369	82.0236	0.0316991
g_Clostridium_I	LF	Simple mode	13	0.909689	2.60156	0.00555136	149.069	0.971575
g_Clostridium_I	LF	Weighted median	13	3.20446	1.55437	0.152283	67.4306	0.453732
g_Clostridium_I	LF	Weighted mode	13	0.865627	2.54908	0.00585473	127.984	0.955788
g_Clostridium_I	LF	MR Egger	13	0.129735	2.53369	0.000904358	18.6113	0.437298
g_Coprococcus1	LF	Inverse variance weighted (fixed effects)	14	0.397265	0.470353	0.158018	0.99874	0.0496833
g_Coprococcus1	LF	Simple mode	14	0.56033	1.03197	0.0741331	4.23521	0.58415
g_Coprococcus1	LF	Weighted mode	14	0.573469	0.868757	0.104474	3.14783	0.533257
g_Coprococcus1	LF	Weighted median	14	0.55623	0.647127	0.156462	1.97743	0.36471
g_Coprococcus1	LF	MR Egger	14	0.660545	1.22352	0.0600368	7.26753	0.740519
g_Eggerthella	LF	MR Egger	5	1.45612	1.16798	0.147568	14.3683	0.76877
g_Eggerthella	LF	Weighted median	5	0.581212	0.384666	0.273464	1.23529	0.15834
g_Eggerthella	LF	Weighted mode	5	0.668023	0.529604	0.236583	1.88625	0.48864
g_Eggerthella	LF	Simple mode	5	0.660436	0.546668	0.226203	1.92825	0.490184
g_Eggerthella	LF	Inverse variance weighted (fixed effects)	5	0.47289	0.293199	0.266185	0.84011	0.0106429
g_Eubacteriumnodatumgroup	LF	MR Egger	11	4.45256	1.15984	0.458497	43.2397	0.229987
g_Eubacteriumnodatumgroup	LF	Weighted median	11	2.19648	0.36249	1.07937	4.46977	0.0299539
g_Eubacteriumnodatumgroup	LF	Weighted mode	11	2.39459	0.53878	0.832939	6.88415	0.136144
g_Eubacteriumnodatumgroup	LF	Simple mode	11	2.3055	0.512048	0.845087	6.2897	0.133881
g_Eubacteriumnodatumgroup	LF	Inverse variance weighted (fixed effects)	11	1.70324	0.260507	1.02218	2.83808	0.0409321
g_FamilyXIIIAD3011group	LF	MR Egger	15	0.0664062	2.1891	0.000909521	4.84847	0.237303
g_FamilyXIIIAD3011group	LF	Weighted median	15	0.268847	0.640317	0.0766401	0.943091	0.0402177
g_FamilyXIIIAD3011group	LF	Weighted mode	15	0.336597	0.931859	0.054187	2.09086	0.262121
g_FamilyXIIIAD3011group	LF	Simple mode	15	0.342993	1.12799	0.0375945	3.12928	0.358895
g_FamilyXIIIAD3011group	LF	Inverse variance weighted (fixed effects)	15	0.215966	0.447149	0.089901	0.518808	0.000609015
g_Firmicutes	LF	MR Egger	8	0.543307	1.45315	0.0314844	9.37553	0.689227
g_Firmicutes	LF	Weighted median	8	0.39458	0.529107	0.139878	1.11306	0.0788236
g_Firmicutes	LF	Weighted mode	8	0.269089	0.738489	0.0632822	1.14422	0.118716
g_Firmicutes	LF	Simple mode	8	0.259592	0.775052	0.0568268	1.18584	0.125396
g_Firmicutes	LF	Inverse variance weighted (fixed effects)	8	0.43725	0.4097	0.195878	0.976053	0.0434704
g_Fusobacterium_A	LF	Inverse variance weighted (fixed effects)	27	5.86572	0.599964	1.80976	19.0117	0.00319095
g_Fusobacterium_A	LF	Weighted median	27	5.64865	0.821467	1.12901	28.2613	0.0350557
g_Fusobacterium_A	LF	MR Egger	27	5.90749	1.25048	0.509301	68.5223	0.167834
g_Fusobacterium_A	LF	Weighted mode	27	8.676	1.6394	0.349008	215.677	0.199032
g_Fusobacterium_A	LF	Simple mode	27	6.56771	1.66535	0.251097	171.786	0.268714
g_Gluconobacter	LF	Inverse variance weighted (fixed effects)	21	0.1152	0.944255	0.0181003	0.733192	0.0220985
g_Gluconobacter	LF	Weighted median	21	0.200178	1.39196	0.0130785	3.06391	0.247845
g_Gluconobacter	LF	Weighted mode	21	0.39028	2.51579	0.00281767	54.0582	0.712344
g_Gluconobacter	LF	Simple mode	21	0.410563	2.56401	0.00269682	62.5039	0.732067
g_Gluconobacter	LF	MR Egger	21	0.151991	2.1951	0.00205736	11.2285	0.401454
g_Monoglobus	LF	Inverse variance weighted (fixed effects)	23	2.02598	0.357622	1.00513	4.08365	0.048348
g_Monoglobus	LF	Weighted mode	23	2.90643	0.93194	0.467819	18.0569	0.264576
g_Monoglobus	LF	Weighted median	23	2.77068	0.510064	1.01956	7.52942	0.04572
g_Monoglobus	LF	MR Egger	23	1.84012	0.846323	0.350302	9.66611	0.479121
g_Monoglobus	LF	Simple mode	23	2.77106	0.958529	0.423378	18.1369	0.299167
g_Paraprevotella	LF	Weighted mode	10	1.46778	0.700176	0.372099	5.78979	0.59697
g_Paraprevotella	LF	Inverse variance weighted (fixed effects)	10	1.79588	0.295475	1.00639	3.20473	0.0475303
g_Paraprevotella	LF	Weighted median	10	1.59749	0.406432	0.720236	3.54323	0.249098
g_Paraprevotella	LF	MR Egger	10	1.41682	1.23756	0.125281	16.023	0.785445
g_Paraprevotella	LF	Simple mode	10	1.70574	0.695895	0.43607	6.67225	0.462523
g_RuminococcaceaeUCG004	LF	Inverse variance weighted (fixed effects)	12	0.445287	0.41214	0.198527	0.99876	0.049645
g_RuminococcaceaeUCG004	LF	Weighted mode	12	0.50208	0.893162	0.0871964	2.891	0.456715
g_RuminococcaceaeUCG004	LF	Weighted median	12	0.481626	0.552798	0.162989	1.42318	0.186295
g_RuminococcaceaeUCG004	LF	MR Egger	12	0.941845	2.3588	0.00924975	95.9023	0.980235
g_RuminococcaceaeUCG004	LF	Simple mode	12	0.494981	0.873435	0.0893523	2.74203	0.437798
g_Ruminococcustorquesgroup	LF	Weighted mode	15	13.6193	1.4349	0.817975	226.761	0.0902058
g_Ruminococcustorquesgroup	LF	Weighted median	15	3.41202	0.731716	0.813134	14.3173	0.0934846
g_Ruminococcustorquesgroup	LF	MR Egger	15	13.6434	1.6329	0.555865	334.871	0.133525
g_Ruminococcustorquesgroup	LF	Inverse variance weighted (fixed effects)	15	3.05543	0.507112	1.13086	8.25533	0.0276294
g_Ruminococcustorquesgroup	LF	Simple mode	15	13.6193	1.41611	0.848666	218.561	0.0864286
g_Sorangium	LF	Weighted median	22	7.10004	1.31922	0.53496	94.2324	0.13733
g_Sorangium	LF	Simple mode	22	8.58085	2.47169	0.0675445	1090.11	0.394316
g_Sorangium	LF	MR Egger	22	3.5917	2.03462	0.0665883	193.733	0.53683
g_Sorangium	LF	Inverse variance weighted (fixed effects)	22	6.86205	0.877957	1.22778	38.3518	0.0282544
g_Sorangium	LF	Weighted mode	22	7.65481	2.59309	0.0474958	1233.71	0.441273
o_Bacillales	LF	Inverse variance weighted (fixed effects)	9	2.03595	0.274474	1.18886	3.48661	0.0095901
o_Bacillales	LF	Simple mode	9	1.04502	0.676131	0.27771	3.93242	0.949667
o_Bacillales	LF	Weighted mode	9	1.07805	0.537065	0.376255	3.08887	0.892165
o_Bacillales	LF	MR Egger	9	0.905181	1.38231	0.0602688	13.595	0.944564
o_Bacillales	LF	Weighted median	9	1.24619	0.393771	0.575971	2.6963	0.576207
o_NB1n	LF	MR Egger	15	0.567898	1.23455	0.0505124	6.38473	0.654294
o_NB1n	LF	Weighted median	15	0.443821	0.386335	0.208139	0.946375	0.0354952
o_NB1n	LF	Weighted mode	15	0.286322	0.724118	0.0692587	1.18369	0.106133
o_NB1n	LF	Inverse variance weighted (fixed effects)	15	0.550943	0.265305	0.327548	0.926699	0.0246438
o_NB1n	LF	Simple mode	15	0.278994	0.685381	0.0728092	1.06906	0.0836411
p_Firmicutes	LF	Inverse variance weighted (fixed effects)	8	0.415579	0.395871	0.191285	0.90287	0.0265476
p_Firmicutes	LF	MR Egger	8	0.230297	1.08786	0.0273075	1.94221	0.22578
p_Firmicutes	LF	Simple mode	8	0.228464	0.715295	0.0562272	0.928302	0.0779025
p_Firmicutes	LF	Weighted mode	8	0.231843	0.583698	0.0738483	0.72786	0.0407412
p_Firmicutes	LF	Weighted median	8	0.252696	0.542065	0.0873339	0.731161	0.0111601
s_Bifidobacterium angulatum	LF	MR Egger	26	2.3188	0.627903	0.6773	7.93861	0.192969
s_Bifidobacterium angulatum	LF	Inverse variance weighted (fixed effects)	26	1.89211	0.274386	1.10506	3.23973	0.0201217
s_Bifidobacterium angulatum	LF	Simple mode	26	1.9845	0.731969	0.472701	8.33136	0.358059
s_Bifidobacterium angulatum	LF	Weighted mode	26	1.5937	0.560585	0.531163	4.78175	0.413629
s_Bifidobacterium angulatum	LF	Weighted median	26	1.58235	0.397383	0.726176	3.44795	0.248161
s_Bifidobacterium_bifidum	LF	MR Egger	16	0.311752	0.697646	0.0794256	1.22365	0.116979
s_Bifidobacterium_bifidum	LF	Weighted median	16	0.613997	0.2524	0.374386	1.00696	0.0532971
s_Bifidobacterium_bifidum	LF	Weighted mode	16	0.416952	0.494351	0.158229	1.09872	0.0971202
s_Bifidobacterium_bifidum	LF	Inverse variance weighted (fixed effects)	16	0.666009	0.167966	0.479187	0.92567	0.0155273
s_Bifidobacterium_bifidum	LF	Simple mode	16	0.416952	0.510705	0.153238	1.13451	0.107319
s_CAG-145 sp002320005	LF	MR Egger	10	0.725735	2.84005	0.00277508	189.793	0.912911
s_CAG-145 sp002320005	LF	Weighted mode	10	0.0399155	2.04817	0.00072062	2.21094	0.150257
s_CAG-145 sp002320005	LF	Simple mode	10	0.0409467	2.326	0.000428836	3.90973	0.202745
s_CAG-145 sp002320005	LF	Inverse variance weighted (fixed effects)	10	0.121239	0.970617	0.0180899	0.812547	0.0297152
s_CAG-145 sp002320005	LF	Weighted median	10	0.0533787	1.30575	0.00412944	0.689993	0.0248205
s_CAG-245 sp000435175	LF	MR Egger	18	6.09357	0.724188	1.47377	25.1949	0.0238879
s_CAG-245 sp000435175	LF	Simple mode	18	1.99462	0.733503	0.473685	8.39905	0.359731
s_CAG-245 sp000435175	LF	Weighted median	18	2.20899	0.408593	0.991729	4.92035	0.0524194
s_CAG-245 sp000435175	LF	Weighted mode	18	1.99462	0.73185	0.475222	8.37189	0.358674
s_CAG-245 sp000435175	LF	Inverse variance weighted (fixed effects)	18	1.96872	0.290277	1.11454	3.47754	0.0196177
s_CAG-884 sp000433875	LF	Weighted mode	21	0.208004	0.968089	0.0311902	1.38716	0.120472
s_CAG-884 sp000433875	LF	Simple mode	21	0.211614	1.0404	0.0275384	1.62612	0.151127
s_CAG-884 sp000433875	LF	Weighted median	21	0.282586	0.493035	0.107515	0.742728	0.0103696
s_CAG-884 sp000433875	LF	MR Egger	21	0.111652	0.862765	0.020581	0.605712	0.0199317
s_CAG-884 sp000433875	LF	Inverse variance weighted (fixed effects)	21	0.454748	0.377002	0.2172	0.952097	0.0365992
s_Clostridium tertium	LF	Weighted median	15	0.238689	0.968475	0.0357643	1.59299	0.139079
s_Clostridium tertium	LF	Weighted mode	15	0.118906	1.82964	0.00329449	4.29162	0.263937
s_Clostridium tertium	LF	MR Egger	15	0.155952	1.75957	0.00495693	4.90647	0.310174
s_Clostridium tertium	LF	Inverse variance weighted (fixed effects)	15	0.232562	0.709217	0.0579218	0.933763	0.0397217
s_Clostridium tertium	LF	Simple mode	15	0.0723745	1.71935	0.00248909	2.10441	0.148969
s_Coprococcus_catus	LF	MR Egger	4	0.102637	3.2894	0.000162672	64.7581	0.560433
s_Coprococcus_catus	LF	Inverse variance weighted (fixed effects)	4	0.339034	0.50393	0.126267	0.910327	0.0318381
s_Coprococcus_catus	LF	Simple mode	4	0.67355	0.80611	0.138738	3.26998	0.657575
s_Coprococcus_catus	LF	Weighted mode	4	0.257361	0.734973	0.0609428	1.08684	0.161955
s_Coprococcus_catus	LF	Weighted median	4	0.295725	0.649267	0.0828365	1.05574	0.0605918
s_Dorea phocaeense	LF	Weighted mode	18	0.675146	1.37371	0.0457167	9.9706	0.778364
s_Dorea phocaeense	LF	Simple mode	18	0.65471	1.53003	0.0326334	13.1352	0.785246
s_Dorea phocaeense	LF	MR Egger	18	0.181478	1.57878	0.00822128	4.006	0.295734
s_Dorea phocaeense	LF	Weighted median	18	0.498473	0.826975	0.0985613	2.52102	0.39986
s_Dorea phocaeense	LF	Inverse variance weighted (fixed effects)	18	0.26574	0.58775	0.0839759	0.84093	0.0241482
s_Escherichia flexneri	LF	MR Egger	24	1.20918	0.671746	0.324108	4.51121	0.780004
s_Escherichia flexneri	LF	Weighted mode	24	2.44969	0.788627	0.522178	11.4922	0.267613
s_Escherichia flexneri	LF	Weighted median	24	1.69524	0.394721	0.782053	3.67471	0.181157
s_Escherichia flexneri	LF	Simple mode	24	2.58551	0.834973	0.503272	13.2828	0.266972
s_Escherichia flexneri	LF	Inverse variance weighted (fixed effects)	24	2.02167	0.276065	1.17684	3.47297	0.0107773
s_Monoglobus pectinilyticus	LF	Weighted median	26	2.93391	0.537932	1.02223	8.42062	0.0454053
s_Monoglobus pectinilyticus	LF	MR Egger	26	3.31816	0.941714	0.523955	21.0136	0.214986
s_Monoglobus pectinilyticus	LF	Inverse variance weighted (fixed effects)	26	2.25859	0.372141	1.08909	4.68392	0.0285727
s_Monoglobus pectinilyticus	LF	Simple mode	26	4.40795	1.0098	0.609088	31.9003	0.1543
s_Monoglobus pectinilyticus	LF	Weighted mode	26	3.73891	1.00629	0.520207	26.8729	0.201921
s_Negativibacillus sp000435195	LF	Weighted median	24	1.9757	0.38956	0.920706	4.23957	0.0804763
s_Negativibacillus sp000435195	LF	MR Egger	24	1.5077	0.687019	0.392204	5.79585	0.556189
s_Negativibacillus sp000435195	LF	Weighted mode	24	1.92924	0.672056	0.516798	7.20198	0.338353
s_Negativibacillus sp000435195	LF	Simple mode	24	1.96596	0.680762	0.517725	7.46537	0.331053
s_Negativibacillus sp000435195	LF	Inverse variance weighted (fixed effects)	24	1.80289	0.286738	1.02776	3.16261	0.039831
s_Paraprevotella_clara	LF	Weighted median	13	1.08541	0.336638	0.561102	2.09965	0.807647
s_Paraprevotella_clara	LF	Weighted mode	13	0.851221	0.557058	0.28567	2.53641	0.777387
s_Paraprevotella_clara	LF	Simple mode	13	0.859297	0.553121	0.290615	2.54079	0.788628
s_Paraprevotella_clara	LF	Inverse variance weighted (fixed effects)	13	1.6358	0.226607	1.04915	2.55047	0.0298756
s_Paraprevotella_clara	LF	MR Egger	13	3.31813	1.07966	0.399824	27.5372	0.290301
s_Pauljensenia sp000411415	LF	Weighted mode	17	0.449895	1.06154	0.0561707	3.6034	0.462717
s_Pauljensenia sp000411415	LF	Weighted median	17	0.418886	0.616897	0.125021	1.40349	0.158381
s_Pauljensenia sp000411415	LF	Inverse variance weighted (fixed effects)	17	0.406216	0.446418	0.169339	0.974441	0.0435916
s_Pauljensenia sp000411415	LF	Simple mode	17	0.461104	1.13749	0.0496071	4.28601	0.505881
s_Pauljensenia sp000411415	LF	MR Egger	17	0.998176	1.00441	0.139391	7.14791	0.998574
s_Prevotella sp002933775	LF	Simple mode	16	0.329477	1.07116	0.0403676	2.68916	0.316394
s_Prevotella sp002933775	LF	MR Egger	16	0.110298	1.03487	0.0145101	0.838422	0.0513655
s_Prevotella sp002933775	LF	Weighted median	16	0.427677	0.602205	0.131374	1.39227	0.158404
s_Prevotella sp002933775	LF	Inverse variance weighted (fixed effects)	16	0.363415	0.449759	0.150508	0.877498	0.0244136
s_Prevotella sp002933775	LF	Weighted mode	16	0.364367	1.05054	0.0464836	2.85614	0.351778
s_Ruminococcus_bromii	LF	Inverse variance weighted (fixed effects)	6	3.46145	0.42392	1.50803	7.94524	0.00339986
s_Ruminococcus_bromii	LF	Simple mode	6	1.42817	0.941616	0.225559	9.04273	0.720604
s_Ruminococcus_bromii	LF	Weighted mode	6	1.36999	0.858028	0.254888	7.36352	0.728716
s_Ruminococcus_bromii	LF	Weighted median	6	1.80976	0.593411	0.565587	5.79087	0.317487
s_Ruminococcus_bromii	LF	MR Egger	6	7.31609	3.67066	0.00549224	9745.61	0.616501
s_UBA1206 sp000433115	LF	Weighted mode	22	0.614093	0.724611	0.1484	2.54118	0.508333
s_UBA1206 sp000433115	LF	Simple mode	22	0.597264	0.728755	0.143165	2.4917	0.4872
s_UBA1206 sp000433115	LF	Weighted median	22	0.526537	0.423625	0.229526	1.20788	0.129986
s_UBA1206 sp000433115	LF	Inverse variance weighted (fixed effects)	22	0.481677	0.302696	0.266131	0.871798	0.015811
s_UBA1206 sp000433115	LF	MR Egger	22	0.443134	0.733148	0.105309	1.86467	0.280116
s_UBA1777 sp900319275	LF	Simple mode	10	0.0970799	2.43926	0.000814313	11.5736	0.363988
s_UBA1777 sp900319275	LF	Weighted median	10	0.104269	1.54391	0.00505773	2.14958	0.143105
s_UBA1777 sp900319275	LF	Weighted mode	10	0.0765077	2.21837	0.000989435	5.91593	0.27641
s_UBA1777 sp900319275	LF	Inverse variance weighted (fixed effects)	10	0.0904495	1.12525	0.00996714	0.820808	0.0327213
s_UBA1777 sp900319275	LF	MR Egger	10	0.0703997	2.3479	0.000706321	7.01681	0.29114
s_UBA2922 sp900313925	LF	Simple mode	18	37.9579	1.99703	0.75752	1901.99	0.0862637
s_UBA2922 sp900313925	LF	Weighted mode	18	33.0721	1.89413	0.807511	1354.48	0.0822091
s_UBA2922 sp900313925	LF	Weighted median	18	8.01193	1.0884	0.949014	67.6396	0.0558866
s_UBA2922 sp900313925	LF	Inverse variance weighted (fixed effects)	18	4.64694	0.744679	1.07965	20.0009	0.0391208
s_UBA2922 sp900313925	LF	MR Egger	18	0.121232	2.17636	0.00170241	8.63317	0.346709

## Sheet: NAFLD
exposure	outcome	method	nsnp	or	se	or_lci95	or_uci95	pval
c_Fimbriimonadia	NAFLD	Weighted median	24	0.555664	0.36847	0.269876	1.14409	0.110784
c_Fimbriimonadia	NAFLD	Inverse variance weighted (fixed effects)	24	0.536797	0.260148	0.322379	0.893825	0.0167812
c_Fimbriimonadia	NAFLD	Simple mode	24	0.526036	0.724615	0.127119	2.17681	0.384514
c_Fimbriimonadia	NAFLD	Weighted mode	24	0.575525	0.735453	0.136155	2.43273	0.460149
c_Fimbriimonadia	NAFLD	MR Egger	24	0.338822	0.652799	0.0942536	1.21799	0.111528
c_Leptospirae	NAFLD	Inverse variance weighted (fixed effects)	27	0.230382	0.371585	0.111211	0.477252	7.79265e-05
c_Leptospirae	NAFLD	Weighted median	27	0.22908	0.540457	0.0794221	0.660746	0.00639648
c_Leptospirae	NAFLD	Simple mode	27	0.0737302	1.20926	0.00689132	0.788841	0.0405018
c_Leptospirae	NAFLD	Weighted mode	27	0.460415	1.13294	0.0499775	4.24156	0.499644
c_Leptospirae	NAFLD	MR Egger	27	0.450378	0.926546	0.0732631	2.76866	0.397473
c_Negativicutes	NAFLD	MR Egger	6	0.758745	0.744083	0.17649	3.26191	0.729418
c_Negativicutes	NAFLD	Weighted median	6	0.696128	0.171375	0.497522	0.974016	0.0345475
c_Negativicutes	NAFLD	Weighted mode	6	0.689037	0.189428	0.475333	0.998818	0.106435
c_Negativicutes	NAFLD	Simple mode	6	0.698135	0.19977	0.471945	1.03273	0.131964
c_Negativicutes	NAFLD	Inverse variance weighted (fixed effects)	6	0.745995	0.124614	0.584336	0.952377	0.0186948
c_Syntrophomonadia	NAFLD	Weighted median	18	0.597028	0.57299	0.194203	1.83541	0.368026
c_Syntrophomonadia	NAFLD	Weighted mode	18	0.981069	1.07227	0.119941	8.02473	0.985986
c_Syntrophomonadia	NAFLD	Simple mode	18	0.964087	1.06702	0.119083	7.80521	0.973056
c_Syntrophomonadia	NAFLD	MR Egger	18	0.178629	0.871411	0.0323736	0.985625	0.0655838
c_Syntrophomonadia	NAFLD	Inverse variance weighted (fixed effects)	18	0.387718	0.416325	0.171448	0.876797	0.0228574
f_Ezakiellaceae	NAFLD	Inverse variance weighted (fixed effects)	17	1.34041	0.143342	1.01209	1.77522	0.0409667
f_Ezakiellaceae	NAFLD	Weighted median	17	1.18745	0.208621	0.78892	1.7873	0.410204
f_Ezakiellaceae	NAFLD	Weighted mode	17	1.09786	0.359608	0.542554	2.22153	0.79846
f_Ezakiellaceae	NAFLD	Simple mode	17	1.16345	0.382054	0.550221	2.46014	0.69715
f_Ezakiellaceae	NAFLD	MR Egger	17	1.30469	0.30273	0.720806	2.36154	0.393498
f_Oxalobacteraceae	NAFLD	Weighted median	9	1.11171	0.101165	0.911754	1.35552	0.295196
f_Oxalobacteraceae	NAFLD	Inverse variance weighted (fixed effects)	9	1.17103	0.0683136	1.02428	1.33881	0.020821
f_Oxalobacteraceae	NAFLD	Simple mode	9	1.07761	0.173312	0.76725	1.51352	0.67764
f_Oxalobacteraceae	NAFLD	Weighted mode	9	1.11307	0.158673	0.815562	1.5191	0.518644
f_Oxalobacteraceae	NAFLD	MR Egger	9	0.772026	0.487328	0.297037	2.00657	0.61189
f_Prevotellaceae	NAFLD	Weighted median	18	0.848348	0.131224	0.655955	1.09717	0.210094
f_Prevotellaceae	NAFLD	MR Egger	18	0.955653	0.320956	0.509445	1.79268	0.889375
f_Prevotellaceae	NAFLD	Simple mode	18	0.786319	0.215167	0.515756	1.19882	0.279434
f_Prevotellaceae	NAFLD	Inverse variance weighted (fixed effects)	18	0.80583	0.0996461	0.662862	0.979634	0.0302733
f_Prevotellaceae	NAFLD	Weighted mode	18	0.834414	0.20128	0.562404	1.23798	0.381015
g_Aliivibrio	NAFLD	MR Egger	13	0.4404	0.904818	0.0747569	2.59444	0.38418
g_Aliivibrio	NAFLD	Inverse variance weighted (fixed effects)	13	0.505494	0.23783	0.317154	0.805677	0.00412402
g_Aliivibrio	NAFLD	Weighted mode	13	0.416015	0.526705	0.148173	1.16802	0.121757
g_Aliivibrio	NAFLD	Weighted median	13	0.50137	0.34912	0.252919	0.993884	0.0479769
g_Aliivibrio	NAFLD	Simple mode	13	0.355852	0.595024	0.11086	1.14226	0.108058
g_CAG-110	NAFLD	Simple mode	17	0.687721	0.236434	0.432669	1.09312	0.132892
g_CAG-110	NAFLD	Inverse variance weighted (fixed effects)	17	0.786869	0.0967422	0.650959	0.951155	0.0132252
g_CAG-110	NAFLD	Weighted mode	17	0.679596	0.229232	0.433635	1.06507	0.11139
g_CAG-110	NAFLD	MR Egger	17	0.675738	0.231912	0.428915	1.0646	0.111681
g_CAG-110	NAFLD	Weighted median	17	0.780216	0.131342	0.603134	1.00929	0.0588116
g_CAG-145	NAFLD	Weighted mode	10	0.688779	0.311399	0.374121	1.26808	0.261776
g_CAG-145	NAFLD	MR Egger	10	0.728876	0.306464	0.399747	1.32899	0.332287
g_CAG-145	NAFLD	Weighted median	10	0.706513	0.214617	0.463911	1.07598	0.105498
g_CAG-145	NAFLD	Inverse variance weighted (fixed effects)	10	0.694808	0.152386	0.515407	0.936653	0.0168735
g_CAG-145	NAFLD	Simple mode	10	0.682511	0.324338	0.361433	1.28882	0.269116
g_Clostridium_I	NAFLD	Inverse variance weighted (fixed effects)	13	1.94774	0.267132	1.15384	3.2879	0.0125721
g_Clostridium_I	NAFLD	Simple mode	13	2.88986	0.79747	0.60542	13.7942	0.208015
g_Clostridium_I	NAFLD	Weighted median	13	2.05657	0.411055	0.918853	4.603	0.0794103
g_Clostridium_I	NAFLD	MR Egger	13	1.50199	0.796249	0.315418	7.15234	0.619529
g_Clostridium_I	NAFLD	Weighted mode	13	2.72289	0.762486	0.610927	12.1359	0.213502
g_Collinsella	NAFLD	MR Egger	7	0.797097	0.993038	0.113821	5.58216	0.828406
g_Collinsella	NAFLD	Weighted median	7	1.19086	0.144716	0.896757	1.58141	0.227431
g_Collinsella	NAFLD	Weighted mode	7	1.15732	0.194198	0.790946	1.69339	0.480311
g_Collinsella	NAFLD	Simple mode	7	1.16093	0.20213	0.781175	1.72529	0.488233
g_Collinsella	NAFLD	Inverse variance weighted (fixed effects)	7	1.3227	0.113198	1.05951	1.65127	0.0134852
g_Enterococcus_B	NAFLD	Simple mode	33	0.424451	0.463823	0.171007	1.05352	0.0739227
g_Enterococcus_B	NAFLD	Inverse variance weighted (fixed effects)	33	0.752635	0.144567	0.566926	0.999178	0.0493344
g_Enterococcus_B	NAFLD	Weighted median	33	0.663717	0.210769	0.43911	1.00321	0.0518016
g_Enterococcus_B	NAFLD	MR Egger	33	0.741919	0.315092	0.400078	1.37584	0.350766
g_Enterococcus_B	NAFLD	Weighted mode	33	0.440394	0.448786	0.182737	1.06134	0.0769876
g_ErysipelotrichaceaeUCG003	NAFLD	Inverse variance weighted (fixed effects)	17	1.22939	0.10127	1.00806	1.49931	0.0414217
g_ErysipelotrichaceaeUCG003	NAFLD	Weighted mode	17	1.21597	0.221924	0.787076	1.87857	0.391297
g_ErysipelotrichaceaeUCG003	NAFLD	Weighted median	17	1.22875	0.145718	0.923476	1.63494	0.157459
g_ErysipelotrichaceaeUCG003	NAFLD	MR Egger	17	1.34964	0.330697	0.705865	2.58055	0.378913
g_ErysipelotrichaceaeUCG003	NAFLD	Simple mode	17	1.24239	0.259668	0.746832	2.06676	0.415568
g_Haemophilus	NAFLD	Inverse variance weighted (fixed effects)	13	0.798721	0.0861574	0.674615	0.945657	0.00909332
g_Haemophilus	NAFLD	Simple mode	13	0.824163	0.177033	0.582532	1.16602	0.296112
g_Haemophilus	NAFLD	Weighted mode	13	0.838569	0.16216	0.610247	1.15232	0.298938
g_Haemophilus	NAFLD	Weighted median	13	0.815825	0.118498	0.646739	1.02912	0.0858347
g_Haemophilus	NAFLD	MR Egger	13	0.932741	0.210691	0.617187	1.40963	0.747251
g_Halarcobacter	NAFLD	MR Egger	15	1.07941	0.576659	0.348599	3.34234	0.896602
g_Halarcobacter	NAFLD	Weighted median	15	1.21774	0.292965	0.685766	2.16237	0.501322
g_Halarcobacter	NAFLD	Weighted mode	15	0.922041	0.498827	0.346849	2.4511	0.873069
g_Halarcobacter	NAFLD	Inverse variance weighted (fixed effects)	15	1.52995	0.19345	1.04715	2.23534	0.0279384
g_Halarcobacter	NAFLD	Simple mode	15	0.932005	0.589299	0.293627	2.95828	0.906582
g_Negativibacillus	NAFLD	MR Egger	12	1.02142	0.377453	0.487429	2.14043	0.956323
g_Negativibacillus	NAFLD	Simple mode	12	0.909088	0.364838	0.444682	1.8585	0.798728
g_Negativibacillus	NAFLD	Weighted median	12	1.10984	0.185697	0.771241	1.59708	0.574665
g_Negativibacillus	NAFLD	Weighted mode	12	0.920158	0.3559	0.458052	1.84846	0.819433
g_Negativibacillus	NAFLD	Inverse variance weighted (fixed effects)	12	1.28956	0.121422	1.01645	1.63606	0.0362263
g_Oxalobacter	NAFLD	Inverse variance weighted (fixed effects)	11	1.16561	0.0606373	1.035	1.31271	0.0114947
g_Oxalobacter	NAFLD	Simple mode	11	1.07098	0.159007	0.784209	1.46262	0.675423
g_Oxalobacter	NAFLD	Weighted mode	11	1.07989	0.143337	0.815395	1.43018	0.603537
g_Oxalobacter	NAFLD	Weighted median	11	1.10739	0.0865696	0.934567	1.31217	0.238682
g_Oxalobacter	NAFLD	MR Egger	11	0.719956	0.412612	0.320689	1.61632	0.44635
g_Parabacteroides	NAFLD	Inverse variance weighted (fixed effects)	15	1.21341	0.0807537	1.03578	1.4215	0.0166036
g_Parabacteroides	NAFLD	Simple mode	15	1.0329	0.192727	0.707958	1.507	0.869001
g_Parabacteroides	NAFLD	Weighted mode	15	1.04985	0.187841	0.726498	1.51712	0.799414
g_Parabacteroides	NAFLD	Weighted median	15	1.10525	0.116059	0.88038	1.38756	0.388541
g_Parabacteroides	NAFLD	MR Egger	15	0.747737	0.450187	0.309416	1.80699	0.529681
g_RuminococcaceaeUCG010	NAFLD	Weighted median	8	0.760201	0.205251	0.508412	1.13669	0.181616
g_RuminococcaceaeUCG010	NAFLD	MR Egger	8	0.54449	0.589595	0.171442	1.72927	0.342272
g_RuminococcaceaeUCG010	NAFLD	Simple mode	8	0.758018	0.340884	0.388609	1.47858	0.44313
g_RuminococcaceaeUCG010	NAFLD	Weighted mode	8	0.731507	0.264855	0.435281	1.22933	0.276373
g_RuminococcaceaeUCG010	NAFLD	Inverse variance weighted (fixed effects)	8	0.750562	0.137087	0.573715	0.981924	0.0363434
g_RuminococcaceaeUCG014	NAFLD	Simple mode	17	0.752652	0.245632	0.465059	1.21809	0.264326
g_RuminococcaceaeUCG014	NAFLD	Weighted mode	17	0.759319	0.188892	0.524368	1.09954	0.164292
g_RuminococcaceaeUCG014	NAFLD	Weighted median	17	0.769544	0.135556	0.589992	1.00374	0.0533016
g_RuminococcaceaeUCG014	NAFLD	MR Egger	17	0.573827	0.24711	0.353538	0.931376	0.0400652
g_RuminococcaceaeUCG014	NAFLD	Inverse variance weighted (fixed effects)	17	0.797251	0.0954022	0.661283	0.961176	0.0175463
g_Senegalimassilia	NAFLD	Inverse variance weighted (fixed effects)	5	0.710867	0.144082	0.535973	0.942831	0.0178567
g_Senegalimassilia	NAFLD	Simple mode	5	0.801064	0.277107	0.46536	1.37894	0.468285
g_Senegalimassilia	NAFLD	Weighted mode	5	0.84233	0.289811	0.477298	1.48653	0.58566
g_Senegalimassilia	NAFLD	Weighted median	5	0.77087	0.195991	0.524989	1.13191	0.184248
g_Senegalimassilia	NAFLD	MR Egger	5	1.6196	0.571349	0.528526	4.96307	0.460684
g_UBA1066	NAFLD	Weighted median	20	1.99422	0.358289	0.988079	4.0249	0.0540386
g_UBA1066	NAFLD	MR Egger	20	1.60499	0.64945	0.449417	5.73186	0.475685
g_UBA1066	NAFLD	Inverse variance weighted (fixed effects)	20	1.74333	0.263718	1.03968	2.92321	0.0350706
g_UBA1066	NAFLD	Simple mode	20	1.93322	0.636294	0.555465	6.72829	0.313219
g_UBA1066	NAFLD	Weighted mode	20	1.98685	0.642576	0.563888	7.00061	0.298713
g_UBA7703	NAFLD	Weighted median	14	1.92282	0.325174	1.01659	3.63691	0.0443679
g_UBA7703	NAFLD	Inverse variance weighted (fixed effects)	14	1.65455	0.229197	1.0558	2.59284	0.0280262
g_UBA7703	NAFLD	Simple mode	14	2.33539	0.635635	0.671888	8.11752	0.204981
g_UBA7703	NAFLD	MR Egger	14	1.03422	0.614238	0.310288	3.44718	0.957212
g_UBA7703	NAFLD	Weighted mode	14	2.25185	0.598239	0.69712	7.27396	0.197907
o_Leptospirales	NAFLD	Weighted median	24	0.509734	0.521849	0.183289	1.41759	0.196598
o_Leptospirales	NAFLD	MR Egger	24	0.382288	1.06763	0.0471637	3.09866	0.377517
o_Leptospirales	NAFLD	Weighted mode	24	0.963776	1.09326	0.113078	8.21439	0.973369
o_Leptospirales	NAFLD	Simple mode	24	1.03625	1.09917	0.12018	8.93502	0.974438
o_Leptospirales	NAFLD	Inverse variance weighted (fixed effects)	24	0.38885	0.363151	0.190836	0.792324	0.00929486
o_Selenomonadales	NAFLD	Simple mode	6	0.698126	0.199769	0.47194	1.03271	0.131951
o_Selenomonadales	NAFLD	Weighted median	6	0.696126	0.171376	0.497519	0.974016	0.0345472
o_Selenomonadales	NAFLD	Weighted mode	6	0.689028	0.189415	0.475339	0.998781	0.106407
o_Selenomonadales	NAFLD	MR Egger	6	0.758744	0.744166	0.176461	3.26244	0.729446
o_Selenomonadales	NAFLD	Inverse variance weighted (fixed effects)	6	0.745995	0.124614	0.584335	0.952379	0.0186955
s_Agathobacter sp000434275	NAFLD	Weighted mode	15	0.915208	0.248746	0.56206	1.49024	0.727
s_Agathobacter sp000434275	NAFLD	Simple mode	15	0.875458	0.250072	0.536253	1.42923	0.60315
s_Agathobacter sp000434275	NAFLD	MR Egger	15	0.736246	0.236302	0.463317	1.16995	0.217593
s_Agathobacter sp000434275	NAFLD	Weighted median	15	0.898047	0.120768	0.70876	1.13789	0.373246
s_Agathobacter sp000434275	NAFLD	Inverse variance weighted (fixed effects)	15	0.828381	0.0790429	0.709492	0.967192	0.0172176
s_Bacteroides_intestinalis	NAFLD	MR Egger	3	0.867031	0.419878	0.380739	1.97443	0.791461
s_Bacteroides_intestinalis	NAFLD	Weighted median	3	0.826351	0.104356	0.673496	1.0139	0.067588
s_Bacteroides_intestinalis	NAFLD	Weighted mode	3	0.795795	0.127718	0.619562	1.02216	0.215609
s_Bacteroides_intestinalis	NAFLD	Simple mode	3	0.802504	0.134194	0.616906	1.04394	0.242773
s_Bacteroides_intestinalis	NAFLD	Inverse variance weighted (fixed effects)	3	0.834361	0.0845913	0.706884	0.984826	0.0322938
s_Bacteroides_sp003545565	NAFLD	Weighted median	13	0.761607	0.159602	0.557025	1.04133	0.0879588
s_Bacteroides_sp003545565	NAFLD	MR Egger	13	0.762442	0.235234	0.480808	1.20904	0.273343
s_Bacteroides_sp003545565	NAFLD	Inverse variance weighted (fixed effects)	13	0.78334	0.11857	0.6209	0.988278	0.0394515
s_Bacteroides_sp003545565	NAFLD	Weighted mode	13	1.07234	0.290059	0.607337	1.89337	0.813781
s_Bacteroides_sp003545565	NAFLD	Simple mode	13	1.0636	0.287081	0.605914	1.86701	0.833543
s_Blautia_A sp000285855	NAFLD	Weighted median	15	0.693427	0.280344	0.400283	1.20125	0.191577
s_Blautia_A sp000285855	NAFLD	MR Egger	15	1.23931	0.631083	0.359741	4.2694	0.739307
s_Blautia_A sp000285855	NAFLD	Simple mode	15	0.724731	0.45885	0.294846	1.78139	0.494395
s_Blautia_A sp000285855	NAFLD	Weighted mode	15	0.710706	0.431686	0.304952	1.65634	0.442096
s_Blautia_A sp000285855	NAFLD	Inverse variance weighted (fixed effects)	15	0.587506	0.186921	0.407289	0.847466	0.00443522
s_Butyricimonas sp900258545	NAFLD	Weighted mode	15	1.07358	0.210067	0.711249	1.62049	0.740395
s_Butyricimonas sp900258545	NAFLD	Simple mode	15	1.02334	0.216076	0.670025	1.56296	0.916491
s_Butyricimonas sp900258545	NAFLD	Inverse variance weighted (fixed effects)	15	1.21675	0.0954375	1.00917	1.46703	0.0398202
s_Butyricimonas sp900258545	NAFLD	Weighted median	15	1.1235	0.131549	0.868154	1.45396	0.376034
s_Butyricimonas sp900258545	NAFLD	MR Egger	15	1.76373	0.263428	1.05244	2.95575	0.0505827
s_CAG-273 sp003534295	NAFLD	Weighted mode	19	0.975562	0.188887	0.673706	1.41266	0.89724
s_CAG-273 sp003534295	NAFLD	Simple mode	19	0.985897	0.183665	0.687848	1.41309	0.939211
s_CAG-273 sp003534295	NAFLD	Weighted median	19	0.919275	0.0953562	0.762565	1.10819	0.377403
s_CAG-273 sp003534295	NAFLD	Inverse variance weighted (fixed effects)	19	0.883661	0.0623281	0.782043	0.998482	0.0472148
s_CAG-273 sp003534295	NAFLD	MR Egger	19	0.917842	0.172582	0.65443	1.28728	0.625728
s_CAG-83 sp002392625	NAFLD	Weighted mode	20	1.2677	0.318607	0.678913	2.36712	0.465675
s_CAG-83 sp002392625	NAFLD	Weighted median	20	1.23629	0.172601	0.881457	1.73397	0.219089
s_CAG-83 sp002392625	NAFLD	Simple mode	20	1.24285	0.338973	0.63956	2.41524	0.528936
s_CAG-83 sp002392625	NAFLD	MR Egger	20	2.00112	0.283133	1.14885	3.48562	0.0247383
s_CAG-83 sp002392625	NAFLD	Inverse variance weighted (fixed effects)	20	1.36118	0.123731	1.06805	1.73475	0.0126992
s_Coprococcus_sp_ART55_1	NAFLD	Weighted median	4	1.21572	0.0872709	1.02458	1.44251	0.025206
s_Coprococcus_sp_ART55_1	NAFLD	MR Egger	4	1.64246	0.255552	0.995324	2.71035	0.19168
s_Coprococcus_sp_ART55_1	NAFLD	Weighted mode	4	1.21346	0.0856855	1.02586	1.43537	0.109129
s_Coprococcus_sp_ART55_1	NAFLD	Simple mode	4	1.21452	0.089986	1.01814	1.44878	0.119598
s_Coprococcus_sp_ART55_1	NAFLD	Inverse variance weighted (fixed effects)	4	1.28168	0.0642673	1.12999	1.45374	0.000112648
s_Dialister sp000434475	NAFLD	Weighted median	28	0.771952	0.0990054	0.635792	0.937271	0.00894016
s_Dialister sp000434475	NAFLD	Weighted mode	28	0.670876	0.204925	0.448959	1.00249	0.0618958
s_Dialister sp000434475	NAFLD	Inverse variance weighted (fixed effects)	28	0.86805	0.0694365	0.757599	0.994604	0.0415584
s_Dialister sp000434475	NAFLD	MR Egger	28	0.824546	0.143182	0.622782	1.09168	0.189478
s_Dialister sp000434475	NAFLD	Simple mode	28	0.667857	0.218077	0.435565	1.02403	0.075125
s_Faecalicatena sp000364245	NAFLD	Simple mode	13	2.42172	0.634727	0.697965	8.40263	0.188747
s_Faecalicatena sp000364245	NAFLD	MR Egger	13	8.00641	0.739578	1.87887	34.1176	0.0168855
s_Faecalicatena sp000364245	NAFLD	Weighted median	13	1.96913	0.325176	1.04107	3.72451	0.0371811
s_Faecalicatena sp000364245	NAFLD	Inverse variance weighted (fixed effects)	13	1.92538	0.233816	1.21755	3.0447	0.00508062
s_Faecalicatena sp000364245	NAFLD	Weighted mode	13	2.14081	0.600089	0.660346	6.94039	0.228692
s_Kandleria vitulina	NAFLD	Weighted median	16	1.32623	0.189385	0.914976	1.92232	0.136011
s_Kandleria vitulina	NAFLD	Inverse variance weighted (fixed effects)	16	1.34726	0.135019	1.034	1.75542	0.0272709
s_Kandleria vitulina	NAFLD	Simple mode	16	1.88763	0.348655	0.953091	3.7385	0.0884212
s_Kandleria vitulina	NAFLD	Weighted mode	16	1.73606	0.352879	0.869335	3.4669	0.138857
s_Kandleria vitulina	NAFLD	MR Egger	16	1.77065	0.29829	0.986789	3.17719	0.0760929
s_Klebsiella pneumoniae	NAFLD	Weighted median	36	1.3195	0.110791	1.06195	1.63952	0.0123318
s_Klebsiella pneumoniae	NAFLD	Weighted mode	36	1.43956	0.224995	0.926213	2.23744	0.114356
s_Klebsiella pneumoniae	NAFLD	Simple mode	36	1.43059	0.227123	0.91661	2.23278	0.123878
s_Klebsiella pneumoniae	NAFLD	Inverse variance weighted (fixed effects)	36	1.21095	0.0782731	1.03872	1.41174	0.0144693
s_Klebsiella pneumoniae	NAFLD	MR Egger	36	0.932123	0.156706	0.685618	1.26726	0.656604
s_Oxalobacter_formigenes	NAFLD	Simple mode	9	1.07677	0.174258	0.765232	1.51515	0.682401
s_Oxalobacter_formigenes	NAFLD	Weighted mode	9	1.10895	0.158291	0.813149	1.51234	0.531893
s_Oxalobacter_formigenes	NAFLD	Weighted median	9	1.11164	0.101233	0.911577	1.35561	0.2958
s_Oxalobacter_formigenes	NAFLD	MR Egger	9	0.777756	0.48892	0.298309	2.02778	0.623025
s_Oxalobacter_formigenes	NAFLD	Inverse variance weighted (fixed effects)	9	1.17148	0.0683824	1.02453	1.3395	0.0206456
s_Phocea massiliensis	NAFLD	MR Egger	15	1.35983	0.373393	0.654105	2.82699	0.42526
s_Phocea massiliensis	NAFLD	Weighted median	15	1.36977	0.206621	0.913629	2.05366	0.127804
s_Phocea massiliensis	NAFLD	Weighted mode	15	1.32262	0.323619	0.701398	2.49405	0.402138
s_Phocea massiliensis	NAFLD	Simple mode	15	1.36654	0.365456	0.667637	2.79709	0.407211
s_Phocea massiliensis	NAFLD	Inverse variance weighted (fixed effects)	15	1.36329	0.153214	1.00965	1.8408	0.0431051
s_Ruminococcus_A sp000432335	NAFLD	Inverse variance weighted (fixed effects)	18	0.734682	0.144015	0.554002	0.974288	0.0322843
s_Ruminococcus_A sp000432335	NAFLD	Weighted median	18	0.804332	0.20565	0.537505	1.20362	0.289689
s_Ruminococcus_A sp000432335	NAFLD	MR Egger	18	0.394448	0.371579	0.190412	0.817118	0.0235058
s_Ruminococcus_A sp000432335	NAFLD	Weighted mode	18	0.878488	0.327332	0.462493	1.66866	0.697187
s_Ruminococcus_A sp000432335	NAFLD	Simple mode	18	0.894539	0.39991	0.408497	1.95889	0.783852
s_Ruminococcus_bromii	NAFLD	Weighted median	6	1.25601	0.136249	0.961649	1.64048	0.0943303
s_Ruminococcus_bromii	NAFLD	MR Egger	6	1.63254	0.729037	0.391106	6.81447	0.538226
s_Ruminococcus_bromii	NAFLD	Inverse variance weighted (fixed effects)	6	1.24851	0.104577	1.01713	1.53254	0.033804
s_Ruminococcus_bromii	NAFLD	Weighted mode	6	1.36505	0.233294	0.864101	2.15641	0.239767
s_Ruminococcus_bromii	NAFLD	Simple mode	6	1.39464	0.2469	0.859602	2.26271	0.23573
s_Ruminococcus_lactaris	NAFLD	Inverse variance weighted (fixed effects)	6	0.833658	0.0892653	0.699848	0.993053	0.04154
s_Ruminococcus_lactaris	NAFLD	Simple mode	6	0.743131	0.170579	0.531943	1.03816	0.142263
s_Ruminococcus_lactaris	NAFLD	MR Egger	6	0.376428	0.474401	0.148547	0.953892	0.108514
s_Ruminococcus_lactaris	NAFLD	Weighted median	6	0.769971	0.11875	0.610088	0.971755	0.0277163
s_Ruminococcus_lactaris	NAFLD	Weighted mode	6	0.737473	0.1613	0.537582	1.01169	0.117669
s_UBA1777 sp900319835	NAFLD	Simple mode	17	0.3129	0.584844	0.0994435	0.984543	0.0643652
s_UBA1777 sp900319835	NAFLD	Weighted mode	17	0.337408	0.611341	0.101806	1.11825	0.094551
s_UBA1777 sp900319835	NAFLD	MR Egger	17	0.45104	0.6176	0.134432	1.51331	0.216861
s_UBA1777 sp900319835	NAFLD	Weighted median	17	0.466562	0.307595	0.255317	0.852589	0.0131948
s_UBA1777 sp900319835	NAFLD	Inverse variance weighted (fixed effects)	17	0.520843	0.212335	0.34353	0.789677	0.00212581

## Sheet: AD
exposure	outcome	method	nsnp	or	se	or_lci95	or_uci95	pval
c_Actinobacteria	AD	Weighted median	17	1.26244	0.0915893	1.05499	1.51069	0.0109432
c_Actinobacteria	AD	Inverse variance weighted (fixed effects)	17	1.19078	0.0628667	1.05273	1.34693	0.00547859
c_Actinobacteria	AD	Simple mode	17	1.1832	0.17692	0.836489	1.67361	0.355833
c_Actinobacteria	AD	Weighted mode	17	1.23024	0.13439	0.945352	1.60097	0.14266
c_Actinobacteria	AD	MR Egger	17	1.00729	0.250746	0.61619	1.64662	0.977276
c_Alphaproteobacteria	AD	Weighted median	10	0.896825	0.0535497	0.807468	0.99607	0.041999
c_Alphaproteobacteria	AD	Weighted mode	10	0.879228	0.0832675	0.746832	1.0351	0.156566
c_Alphaproteobacteria	AD	Simple mode	10	0.889804	0.0853687	0.752709	1.05187	0.204599
c_Alphaproteobacteria	AD	Inverse variance weighted (fixed effects)	10	0.903602	0.0375754	0.839446	0.972662	0.00698268
c_Alphaproteobacteria	AD	MR Egger	10	0.894722	0.218843	0.582646	1.37395	0.624945
c_Betaproteobacteria	AD	Weighted median	12	0.809776	0.118636	0.64177	1.02176	0.0753174
c_Betaproteobacteria	AD	MR Egger	12	1.25508	0.330878	0.656179	2.40061	0.507909
c_Betaproteobacteria	AD	Weighted mode	12	0.753945	0.212069	0.497534	1.1425	0.209859
c_Betaproteobacteria	AD	Inverse variance weighted (fixed effects)	12	0.823607	0.0824647	0.700688	0.96809	0.0186094
c_Betaproteobacteria	AD	Simple mode	12	0.728556	0.201191	0.491141	1.08074	0.14377
c_Deltaproteobacteria	AD	Inverse variance weighted (fixed effects)	13	1.25028	0.071305	1.0872	1.43782	0.00173293
c_Deltaproteobacteria	AD	MR Egger	13	1.48907	0.227262	0.953816	2.32468	0.107577
c_Deltaproteobacteria	AD	Weighted median	13	1.20774	0.103371	0.986241	1.47899	0.0678549
c_Deltaproteobacteria	AD	Weighted mode	13	1.33704	0.171745	0.954886	1.87213	0.11658
c_Deltaproteobacteria	AD	Simple mode	13	1.49805	0.181638	1.04933	2.13865	0.0460145
f_Alteromonadaceae	AD	Inverse variance weighted (fixed effects)	17	0.490679	0.31195	0.266232	0.904346	0.0224713
f_Alteromonadaceae	AD	MR Egger	17	0.268771	1.12182	0.0298175	2.42266	0.259779
f_Alteromonadaceae	AD	Weighted median	17	0.510305	0.444224	0.213648	1.21888	0.129916
f_Alteromonadaceae	AD	Simple mode	17	0.542078	0.760122	0.122189	2.40486	0.43229
f_Alteromonadaceae	AD	Weighted mode	17	0.553818	0.624511	0.162844	1.88348	0.358113
f_Desulfovibrionaceae	AD	Inverse variance weighted (fixed effects)	10	1.30778	0.0791096	1.11994	1.52712	0.000694209
f_Desulfovibrionaceae	AD	Simple mode	10	1.20448	0.187335	0.834327	1.73885	0.346599
f_Desulfovibrionaceae	AD	Weighted median	10	1.26512	0.111777	1.01621	1.57499	0.0353908
f_Desulfovibrionaceae	AD	MR Egger	10	1.35803	0.222747	0.877614	2.10143	0.20673
f_Desulfovibrionaceae	AD	Weighted mode	10	1.25423	0.158294	0.919677	1.71049	0.186214
f_Enterobacteriaceae	AD	Weighted mode	16	0.826664	0.138101	0.630631	1.08363	0.188296
f_Enterobacteriaceae	AD	Weighted median	16	0.853161	0.0809693	0.727961	0.999892	0.0498404
f_Enterobacteriaceae	AD	Simple mode	16	0.85009	0.140213	0.645822	1.11897	0.26484
f_Enterobacteriaceae	AD	MR Egger	16	0.893826	0.136248	0.684348	1.16743	0.423854
f_Enterobacteriaceae	AD	Inverse variance weighted (fixed effects)	16	0.869442	0.0591759	0.774229	0.976365	0.0180694
f_Gemmatimonadaceae	AD	Inverse variance weighted (fixed effects)	21	0.70403	0.154225	0.52037	0.952511	0.0228778
f_Gemmatimonadaceae	AD	Simple mode	21	0.449717	0.380008	0.213535	0.947127	0.0483316
f_Gemmatimonadaceae	AD	Weighted median	21	0.601056	0.215132	0.394267	0.916303	0.0179669
f_Gemmatimonadaceae	AD	Weighted mode	21	0.462514	0.389234	0.215676	0.991852	0.0615077
f_Gemmatimonadaceae	AD	MR Egger	21	2.1153	0.590512	0.664843	6.73018	0.219862
f_Marinilabiliaceae	AD	Weighted mode	17	1.9755	0.380138	0.93777	4.16156	0.0922315
f_Marinilabiliaceae	AD	MR Egger	17	1.50739	0.419708	0.662162	3.43154	0.343691
f_Marinilabiliaceae	AD	Inverse variance weighted (fixed effects)	17	1.48944	0.175281	1.05638	2.10002	0.0230321
f_Marinilabiliaceae	AD	Weighted median	17	1.84403	0.241951	1.14767	2.96293	0.0114307
f_Marinilabiliaceae	AD	Simple mode	17	2.0077	0.399513	0.917544	4.3931	0.100229
f_Mycobacteriaceae	AD	Weighted mode	16	0.854928	0.619914	0.253658	2.88145	0.803825
f_Mycobacteriaceae	AD	Inverse variance weighted (fixed effects)	16	1.61123	0.237932	1.01071	2.56856	0.0449881
f_Mycobacteriaceae	AD	Weighted median	16	1.24546	0.347162	0.630697	2.45947	0.527195
f_Mycobacteriaceae	AD	MR Egger	16	2.17936	0.596334	0.677205	7.01357	0.212482
f_Mycobacteriaceae	AD	Simple mode	16	0.834153	0.624801	0.245134	2.83849	0.775611
g_An7	AD	Weighted mode	13	0.924756	0.184379	0.644289	1.32731	0.67888
g_An7	AD	MR Egger	13	0.835581	0.235144	0.527023	1.32479	0.460995
g_An7	AD	Weighted median	13	0.866807	0.150992	0.644756	1.16533	0.343812
g_An7	AD	Simple mode	13	0.914366	0.2062	0.610379	1.36975	0.671875
g_An7	AD	Inverse variance weighted (fixed effects)	13	0.76319	0.11018	0.614959	0.947152	0.0141751
g_CAG-349	AD	Inverse variance weighted (fixed effects)	19	1.10742	0.0373771	1.02919	1.1916	0.00633622
g_CAG-349	AD	Weighted median	19	1.09341	0.0531805	0.985176	1.21353	0.0931188
g_CAG-349	AD	MR Egger	19	1.12352	0.0883128	0.944949	1.33584	0.204721
g_CAG-349	AD	Weighted mode	19	1.11935	0.0769384	0.962661	1.30154	0.160061
g_CAG-349	AD	Simple mode	19	1.20119	0.104174	0.979349	1.47329	0.0954458
g_CAG-822	AD	MR Egger	18	1.2161	0.171984	0.86811	1.70359	0.272032
g_CAG-822	AD	Weighted mode	18	1.23611	0.139612	0.940189	1.62516	0.14733
g_CAG-822	AD	Weighted median	18	1.18441	0.0904079	0.992077	1.41403	0.0612041
g_CAG-822	AD	Inverse variance weighted (fixed effects)	18	1.13582	0.0617346	1.00638	1.28192	0.0391129
g_CAG-822	AD	Simple mode	18	1.25648	0.15967	0.918843	1.71818	0.170865
g_CAG-877	AD	Weighted median	24	0.8797	0.0711269	0.765227	1.0113	0.0715375
g_CAG-877	AD	MR Egger	24	0.810585	0.141475	0.614289	1.06961	0.151903
g_CAG-877	AD	Simple mode	24	0.999754	0.134456	0.768142	1.3012	0.998556
g_CAG-877	AD	Inverse variance weighted (fixed effects)	24	0.89765	0.0502062	0.813525	0.990475	0.0315058
g_CAG-877	AD	Weighted mode	24	0.912576	0.100306	0.7497	1.11084	0.371202
g_CAG-884	AD	Simple mode	15	1.21252	0.127222	0.944918	1.5559	0.152107
g_CAG-884	AD	MR Egger	15	1.15385	0.133401	0.888373	1.49866	0.302905
g_CAG-884	AD	Weighted median	15	1.16244	0.0800448	0.993655	1.3599	0.0600431
g_CAG-884	AD	Weighted mode	15	1.19134	0.115267	0.950431	1.49332	0.151035
g_CAG-884	AD	Inverse variance weighted (fixed effects)	15	1.20958	0.0566758	1.08241	1.35169	0.000787417
g_Clostridiales	AD	Inverse variance weighted (fixed effects)	10	0.887481	0.0497959	0.804956	0.978467	0.0165236
g_Clostridiales	AD	Simple mode	10	0.801811	0.113963	0.641305	1.00249	0.0845552
g_Clostridiales	AD	Weighted mode	10	0.845123	0.0872411	0.712293	1.00272	0.0858332
g_Clostridiales	AD	Weighted median	10	0.84929	0.071888	0.737673	0.977797	0.0230659
g_Clostridiales	AD	MR Egger	10	0.832088	0.0960133	0.689352	1.00438	0.091893
g_Ensifer	AD	Simple mode	13	1.09532	0.2209	0.710406	1.68879	0.687493
g_Ensifer	AD	Weighted median	13	1.20465	0.144499	0.907529	1.59905	0.197568
g_Ensifer	AD	MR Egger	13	1.20445	0.268634	0.711416	2.03918	0.50299
g_Ensifer	AD	Inverse variance weighted (fixed effects)	13	1.25634	0.106088	1.02047	1.54671	0.0314732
g_Ensifer	AD	Weighted mode	13	1.15517	0.206214	0.771103	1.73053	0.497576
g_Enterococcus_A	AD	Weighted mode	22	0.802168	0.207985	0.533611	1.20588	0.301241
g_Enterococcus_A	AD	MR Egger	22	0.841387	0.216794	0.550119	1.28687	0.435023
g_Enterococcus_A	AD	Simple mode	22	0.882834	0.250394	0.54043	1.44218	0.623874
g_Enterococcus_A	AD	Inverse variance weighted (fixed effects)	22	0.755615	0.107246	0.612366	0.932373	0.00897745
g_Enterococcus_A	AD	Weighted median	22	0.768853	0.145753	0.577798	1.02308	0.0713213
g_Lactococcus	AD	Simple mode	9	1.15566	0.085464	0.977418	1.3664	0.128962
g_Lactococcus	AD	MR Egger	9	0.933252	0.207408	0.621512	1.40136	0.74884
g_Lactococcus	AD	Weighted median	9	1.14823	0.0602028	1.02043	1.29203	0.0216821
g_Lactococcus	AD	Weighted mode	9	1.15566	0.089285	0.970125	1.37667	0.143827
g_Lactococcus	AD	Inverse variance weighted (fixed effects)	9	1.13428	0.0467584	1.03495	1.24315	0.00704556
g_Oscillospira	AD	Simple mode	8	1.35741	0.16991	0.972925	1.89383	0.115145
g_Oscillospira	AD	Weighted mode	8	1.35741	0.171621	0.969669	1.90019	0.118203
g_Oscillospira	AD	Weighted median	8	1.2809	0.108207	1.03611	1.58351	0.0221479
g_Oscillospira	AD	MR Egger	8	1.23636	0.336153	0.639742	2.38937	0.551201
g_Oscillospira	AD	Inverse variance weighted (fixed effects)	8	1.27139	0.0814432	1.08381	1.49143	0.00319671
g_RUG147	AD	MR Egger	4	1.33992	0.937738	0.213235	8.4197	0.78454
g_RUG147	AD	Inverse variance weighted (fixed effects)	4	2.08247	0.294958	1.16817	3.71238	0.0128833
g_RUG147	AD	Weighted mode	4	1.55931	0.500743	0.584373	4.16076	0.440337
g_RUG147	AD	Weighted median	4	1.80808	0.379582	0.85923	3.80473	0.118689
g_RUG147	AD	Simple mode	4	1.65778	0.484935	0.640829	4.28858	0.373852
g_Ruminococcus1	AD	Inverse variance weighted (fixed effects)	10	0.768539	0.0910534	0.642924	0.918697	0.00383638
g_Ruminococcus1	AD	Weighted median	10	0.779064	0.125231	0.609501	0.995799	0.0461936
g_Ruminococcus1	AD	Simple mode	10	0.701478	0.212699	0.462339	1.06431	0.129867
g_Ruminococcus1	AD	MR Egger	10	0.556401	0.268803	0.328532	0.942319	0.0607656
g_Ruminococcus1	AD	Weighted mode	10	0.74282	0.197558	0.504335	1.09408	0.166612
g_Turicibacter	AD	Weighted median	10	1.19224	0.0900628	0.999313	1.42242	0.050895
g_Turicibacter	AD	Weighted mode	10	1.25356	0.156264	0.92285	1.70279	0.182031
g_Turicibacter	AD	Simple mode	10	1.25973	0.164066	0.913316	1.73753	0.192913
g_Turicibacter	AD	Inverse variance weighted (fixed effects)	10	1.16833	0.0660616	1.02644	1.32984	0.018522
g_Turicibacter	AD	MR Egger	10	0.96297	0.278616	0.557763	1.66255	0.895617
o_Acetobacterales	AD	MR Egger	17	2.30577	1.30694	0.177963	29.8746	0.532322
o_Acetobacterales	AD	Inverse variance weighted (fixed effects)	17	2.62005	0.297837	1.46145	4.69714	0.0012209
o_Acetobacterales	AD	Weighted mode	17	2.941	0.867734	0.536865	16.1111	0.231711
o_Acetobacterales	AD	Weighted median	17	2.43573	0.443922	1.02036	5.81439	0.0449189
o_Acetobacterales	AD	Simple mode	17	3.45765	0.911139	0.579701	20.6233	0.192197
o_Burkholderiales	AD	Weighted mode	10	0.765716	0.183805	0.534084	1.09781	0.180367
o_Burkholderiales	AD	Weighted median	10	0.741846	0.124614	0.581086	0.947082	0.0165611
o_Burkholderiales	AD	MR Egger	10	1.31406	0.294063	0.73842	2.33844	0.380172
o_Burkholderiales	AD	Simple mode	10	0.738764	0.192343	0.506734	1.07704	0.149904
o_Burkholderiales	AD	Inverse variance weighted (fixed effects)	10	0.760621	0.0904499	0.637053	0.908157	0.00248548
o_Desulfovibrionales	AD	MR Egger	12	1.40814	0.216021	0.922073	2.15043	0.144179
o_Desulfovibrionales	AD	Weighted median	12	1.316	0.106536	1.068	1.6216	0.00995107
o_Desulfovibrionales	AD	Weighted mode	12	1.27316	0.164313	0.922611	1.75691	0.169632
o_Desulfovibrionales	AD	Simple mode	12	1.2323	0.169723	0.883578	1.71865	0.244094
o_Desulfovibrionales	AD	Inverse variance weighted (fixed effects)	12	1.26916	0.0734983	1.09889	1.46581	0.0011828
p_Actinobacteria	AD	Inverse variance weighted (fixed effects)	15	1.16607	0.0725142	1.01158	1.34416	0.0341073
p_Actinobacteria	AD	Simple mode	15	1.10045	0.196012	0.749414	1.61592	0.632873
p_Actinobacteria	AD	Weighted mode	15	1.10443	0.186126	0.766837	1.59063	0.601956
p_Actinobacteria	AD	Weighted median	15	1.1239	0.103487	0.917567	1.37663	0.259032
p_Actinobacteria	AD	MR Egger	15	1.67632	0.333522	0.871879	3.22296	0.145395
p_Actinobacteriota	AD	MR Egger	12	1.81716	0.551598	0.6164	5.357	0.304313
p_Actinobacteriota	AD	Simple mode	12	1.70229	0.372855	0.819694	3.53519	0.181414
p_Actinobacteriota	AD	Inverse variance weighted (fixed effects)	12	1.65227	0.166193	1.19293	2.28849	0.00251521
p_Actinobacteriota	AD	Weighted mode	12	2.06399	0.305329	1.1345	3.75498	0.0369355
p_Actinobacteriota	AD	Weighted median	12	1.75061	0.229419	1.11661	2.74457	0.0146557
p_Eremiobacterota	AD	Weighted median	16	0.467077	0.371622	0.225454	0.967654	0.0405132
p_Eremiobacterota	AD	MR Egger	16	0.2722	0.770539	0.0601162	1.23249	0.113414
p_Eremiobacterota	AD	Simple mode	16	0.518713	0.592539	0.162386	1.65694	0.285403
p_Eremiobacterota	AD	Inverse variance weighted (fixed effects)	16	0.556955	0.278131	0.322901	0.96066	0.0353522
p_Eremiobacterota	AD	Weighted mode	16	0.416344	0.514188	0.151973	1.14061	0.108977
p_Omnitrophota	AD	Inverse variance weighted (fixed effects)	20	0.44364	0.358089	0.219897	0.895039	0.0232278
p_Omnitrophota	AD	MR Egger	20	0.367615	0.886067	0.0647378	2.08751	0.273558
p_Omnitrophota	AD	Weighted median	20	0.46157	0.504051	0.171862	1.23963	0.125074
p_Omnitrophota	AD	Weighted mode	20	0.3125	0.810317	0.0638402	1.5297	0.167425
p_Omnitrophota	AD	Simple mode	20	0.349302	0.870597	0.0634066	1.92428	0.24181
s_Alistipes_putredinis	AD	MR Egger	5	0.920717	0.446784	0.383545	2.21022	0.865114
s_Alistipes_putredinis	AD	Weighted median	5	1.19006	0.118728	0.942985	1.50187	0.142769
s_Alistipes_putredinis	AD	Weighted mode	5	1.05646	0.167755	0.760425	1.46774	0.759789
s_Alistipes_putredinis	AD	Simple mode	5	1.44618	0.197669	0.981666	2.1305	0.135396
s_Alistipes_putredinis	AD	Inverse variance weighted (fixed effects)	5	1.24942	0.0919049	1.04347	1.49603	0.0153952
s_Bacteroides stercoris	AD	Weighted median	9	1.1088	0.0644307	0.97726	1.25805	0.108937
s_Bacteroides stercoris	AD	Weighted mode	9	1.11662	0.0953371	0.926305	1.34604	0.280632
s_Bacteroides stercoris	AD	MR Egger	9	1.19587	0.114895	0.954735	1.4979	0.163466
s_Bacteroides stercoris	AD	Simple mode	9	1.09985	0.0920421	0.918305	1.31729	0.331354
s_Bacteroides stercoris	AD	Inverse variance weighted (fixed effects)	9	1.10455	0.048229	1.00492	1.21406	0.0392268
s_Bacteroides_faecis	AD	Inverse variance weighted (fixed effects)	14	0.948587	0.0221104	0.908357	0.990599	0.0169774
s_Bacteroides_faecis	AD	Simple mode	14	0.969261	0.0530633	0.873519	1.0755	0.566361
s_Bacteroides_faecis	AD	Weighted mode	14	0.961313	0.0522812	0.867685	1.06504	0.463897
s_Bacteroides_faecis	AD	Weighted median	14	0.95445	0.0330245	0.894628	1.01827	0.158045
s_Bacteroides_faecis	AD	MR Egger	14	0.931866	0.0963446	0.771513	1.12555	0.477963
s_Bifidobacterium adolescentis	AD	Inverse variance weighted (fixed effects)	22	1.08557	0.0308939	1.02179	1.15334	0.0078675
s_Bifidobacterium adolescentis	AD	MR Egger	22	1.11078	0.105967	0.90246	1.36719	0.333297
s_Bifidobacterium adolescentis	AD	Weighted median	22	1.11412	0.0463939	1.01728	1.22018	0.0198389
s_Bifidobacterium adolescentis	AD	Simple mode	22	1.09104	0.0867461	0.92045	1.29324	0.326608
s_Bifidobacterium adolescentis	AD	Weighted mode	22	1.12038	0.0607341	0.994643	1.26201	0.0752636
s_Bifidobacterium infantis	AD	MR Egger	10	1.54012	0.265006	0.916174	2.58901	0.141827
s_Bifidobacterium infantis	AD	Weighted mode	10	1.44302	0.138033	1.10097	1.89134	0.0261782
s_Bifidobacterium infantis	AD	Weighted median	10	1.43475	0.122005	1.1296	1.82234	0.00308793
s_Bifidobacterium infantis	AD	Simple mode	10	1.4137	0.207702	0.94093	2.12401	0.129893
s_Bifidobacterium infantis	AD	Inverse variance weighted (fixed effects)	10	1.19649	0.0878136	1.00731	1.42121	0.0410608
s_Bifidobacterium ruminantium	AD	Weighted median	15	1.23001	0.0891251	1.03286	1.46478	0.0201899
s_Bifidobacterium ruminantium	AD	Simple mode	15	0.899961	0.180588	0.63169	1.28216	0.568727
s_Bifidobacterium ruminantium	AD	Weighted mode	15	1.2954	0.112479	1.0391	1.6149	0.0372778
s_Bifidobacterium ruminantium	AD	Inverse variance weighted (fixed effects)	15	1.14476	0.0597744	1.0182	1.28705	0.0237157
s_Bifidobacterium ruminantium	AD	MR Egger	15	1.14349	0.231426	0.726504	1.79981	0.572236
s_Blautia_A sp000285855	AD	Simple mode	11	1.53758	0.284859	0.879753	2.68729	0.161912
s_Blautia_A sp000285855	AD	Inverse variance weighted (fixed effects)	11	1.45621	0.136144	1.11516	1.90156	0.00576992
s_Blautia_A sp000285855	AD	MR Egger	11	1.96604	0.362886	0.965376	4.00394	0.0953721
s_Blautia_A sp000285855	AD	Weighted mode	11	1.53758	0.256139	0.930696	2.5402	0.123958
s_Blautia_A sp000285855	AD	Weighted median	11	1.33255	0.185212	0.926891	1.91576	0.121118
s_Blautia_A sp900066145	AD	Inverse variance weighted (fixed effects)	17	1.16424	0.077249	1.00066	1.35455	0.0490102
s_Blautia_A sp900066145	AD	Weighted mode	17	1.06622	0.146625	0.799902	1.42121	0.667735
s_Blautia_A sp900066145	AD	Weighted median	17	1.11873	0.108186	0.904975	1.38298	0.299704
s_Blautia_A sp900066145	AD	Simple mode	17	1.03455	0.162843	0.751861	1.42353	0.837396
s_Blautia_A sp900066145	AD	MR Egger	17	1.15919	0.147307	0.868489	1.54719	0.331858
s_CAG-882 sp003486385	AD	MR Egger	12	1.07812	0.115654	0.859452	1.35243	0.530087
s_CAG-882 sp003486385	AD	Weighted mode	12	1.18593	0.0912934	0.991627	1.4183	0.0886265
s_CAG-882 sp003486385	AD	Inverse variance weighted (fixed effects)	12	1.12537	0.0491308	1.02206	1.23913	0.0162146
s_CAG-882 sp003486385	AD	Weighted median	12	1.1422	0.0668719	1.00189	1.30217	0.0467813
s_CAG-882 sp003486385	AD	Simple mode	12	1.16772	0.113975	0.933943	1.46001	0.200929
s_CAG-884 sp000433875	AD	MR Egger	20	1.10553	0.143674	0.834208	1.46511	0.493909
s_CAG-884 sp000433875	AD	Weighted median	20	1.16225	0.0773537	0.998743	1.35252	0.0519272
s_CAG-884 sp000433875	AD	Weighted mode	20	1.20246	0.113088	0.963401	1.50083	0.119505
s_CAG-884 sp000433875	AD	Simple mode	20	1.03741	0.12575	0.810795	1.32737	0.773386
s_CAG-884 sp000433875	AD	Inverse variance weighted (fixed effects)	20	1.11995	0.0570628	1.00144	1.25248	0.0471215
s_Coprobacillus cateniformis	AD	Simple mode	16	0.659892	0.193581	0.451537	0.964388	0.0485207
s_Coprobacillus cateniformis	AD	MR Egger	16	0.801213	0.173253	0.570521	1.12519	0.221618
s_Coprobacillus cateniformis	AD	Weighted median	16	0.829143	0.100069	0.681474	1.00881	0.0611595
s_Coprobacillus cateniformis	AD	Inverse variance weighted (fixed effects)	16	0.845525	0.0663882	0.742362	0.963025	0.0114873
s_Coprobacillus cateniformis	AD	Weighted mode	16	0.754504	0.167681	0.543161	1.04808	0.113668
s_Klebsiella pneumoniae	AD	Weighted mode	31	1.07523	0.123756	0.843642	1.37039	0.562186
s_Klebsiella pneumoniae	AD	Weighted median	31	0.929737	0.0754477	0.801932	1.07791	0.334235
s_Klebsiella pneumoniae	AD	Inverse variance weighted (fixed effects)	31	0.890595	0.0500122	0.807438	0.982316	0.0205175
s_Klebsiella pneumoniae	AD	MR Egger	31	0.830127	0.11254	0.665807	1.035	0.108848
s_Klebsiella pneumoniae	AD	Simple mode	31	1.05141	0.1439	0.793013	1.394	0.730003
s_Lachnospira rogosae	AD	MR Egger	20	0.984763	0.133669	0.757792	1.27971	0.90982
s_Lachnospira rogosae	AD	Inverse variance weighted (fixed effects)	20	0.913137	0.0441989	0.837362	0.99577	0.0397907
s_Lachnospira rogosae	AD	Simple mode	20	1.00042	0.11148	0.804057	1.24473	0.997057
s_Lachnospira rogosae	AD	Weighted mode	20	0.976169	0.105719	0.793479	1.20092	0.821965
s_Lachnospira rogosae	AD	Weighted median	20	0.96434	0.0598473	0.857605	1.08436	0.544033
s_Lawsonibacter sp002161175	AD	Weighted median	9	0.781795	0.210247	0.517758	1.18048	0.241668
s_Lawsonibacter sp002161175	AD	Inverse variance weighted (fixed effects)	9	0.720544	0.162459	0.52405	0.990716	0.0436521
s_Lawsonibacter sp002161175	AD	MR Egger	9	0.94394	0.447338	0.392792	2.26843	0.90101
s_Lawsonibacter sp002161175	AD	Weighted mode	9	0.788721	0.325055	0.417091	1.49147	0.48612
s_Lawsonibacter sp002161175	AD	Simple mode	9	0.803473	0.302287	0.444283	1.45306	0.489778
s_Megasphaera sp900066485	AD	Weighted mode	16	1.26906	0.192486	0.870232	1.85067	0.234783
s_Megasphaera sp900066485	AD	Inverse variance weighted (fixed effects)	16	1.32268	0.109493	1.06722	1.6393	0.0106447
s_Megasphaera sp900066485	AD	MR Egger	16	1.64545	0.204795	1.10144	2.45816	0.0290434
s_Megasphaera sp900066485	AD	Simple mode	16	1.24673	0.230937	0.792858	1.96042	0.354757
s_Megasphaera sp900066485	AD	Weighted median	16	1.2481	0.147244	0.935217	1.66566	0.13229
s_Parabacteroides_distasonis	AD	Inverse variance weighted (fixed effects)	9	1.12803	0.0557794	1.01121	1.25835	0.0307824
s_Parabacteroides_distasonis	AD	Simple mode	9	1.10331	0.116716	0.877704	1.38691	0.424049
s_Parabacteroides_distasonis	AD	Weighted mode	9	1.09301	0.106728	0.886699	1.34733	0.428845
s_Parabacteroides_distasonis	AD	Weighted median	9	1.0942	0.0706113	0.952779	1.25662	0.202326
s_Parabacteroides_distasonis	AD	MR Egger	9	0.948853	0.236237	0.597186	1.50761	0.830471
s_Pseudomonas aeruginosa	AD	MR Egger	15	0.547279	0.272896	0.320564	0.934334	0.0457442
s_Pseudomonas aeruginosa	AD	Simple mode	15	0.715207	0.329428	0.374988	1.3641	0.326192
s_Pseudomonas aeruginosa	AD	Inverse variance weighted (fixed effects)	15	0.751925	0.136644	0.575256	0.982853	0.0369263
s_Pseudomonas aeruginosa	AD	Weighted median	15	0.73964	0.196749	0.502972	1.08767	0.125307
s_Pseudomonas aeruginosa	AD	Weighted mode	15	0.703862	0.287967	0.400281	1.23768	0.242805
s_Ruminococcus_callidus	AD	Inverse variance weighted (fixed effects)	5	1.17245	0.0534172	1.0559	1.30186	0.00289824
s_Ruminococcus_callidus	AD	Simple mode	5	1.10545	0.0982822	0.911754	1.34028	0.3654
s_Ruminococcus_callidus	AD	Weighted mode	5	1.11223	0.0901666	0.932058	1.32723	0.303502
s_Ruminococcus_callidus	AD	Weighted median	5	1.11764	0.0751122	0.96464	1.29491	0.138684
s_Ruminococcus_callidus	AD	MR Egger	5	1.02947	0.254602	0.625017	1.69565	0.916383
s_UBA1066 sp900317515	AD	MR Egger	11	0.502308	0.61118	0.151609	1.66424	0.289062
s_UBA1066 sp900317515	AD	Weighted median	11	0.564475	0.332077	0.294425	1.08222	0.0850578
s_UBA1066 sp900317515	AD	Simple mode	11	0.526984	0.528122	0.187176	1.48369	0.253023
s_UBA1066 sp900317515	AD	Inverse variance weighted (fixed effects)	11	0.589375	0.221468	0.381834	0.909721	0.016976
s_UBA1066 sp900317515	AD	Weighted mode	11	0.613044	0.44571	0.255915	1.46855	0.298005

[truncated: 4 more sheets: PD, OP, T2D, VaD]
