# Supplementary material for: Causal Analysis Between Gut Microbes, Aging Indicator, and Age‐Related Disease, Involving the Discovery and Validation of Biomarkers
Source: Aging Cell. 2025 Apr 9;24(7):e70057. doi: 10.1111/acel.70057 (PMC12266770; doi:10.1111/acel.70057)
Supplement: Supplementary file 1 — Appendix S1 [file ACEL-24-e70057-s001.zip › acel70057-sup-0007-TableS6.xlsx]

## Sheet: age indicator on disease
exposure	outcome	method	nsnp	or	se	or_lci95	or_uci95	pval
facial ageing	CKD	MR Egger	79	0.770754	0.292612	0.43435	1.3677	0.376308
facial ageing	CKD	Weighted median	79	0.919228	0.199219	0.622077	1.35832	0.672473
facial ageing	CKD	Weighted mode	79	1.02983	0.271981	0.604295	1.75501	0.914228
facial ageing	CKD	Simple mode	79	1.02983	0.46853	0.411096	2.57979	0.950144
facial ageing	CKD	Inverse variance weighted (fixed effects)	79	0.687932	0.129947	0.533252	0.887481	0.00399456
frailty index	CHD	MR Egger	13	0.641083	1.89171	0.0157274	26.1319	0.818508
frailty index	CHD	Weighted median	13	1.97519	0.227964	1.26346	3.08785	0.00282792
frailty index	CHD	Weighted mode	13	2.32325	0.406741	1.04682	5.15609	0.0604213
frailty index	CHD	Simple mode	13	2.36105	0.431041	1.01437	5.49559	0.0694913
frailty index	CHD	Inverse variance weighted (fixed effects)	13	1.62204	0.154023	1.19937	2.19365	0.00168752
frailty index	HF	MR Egger	14	1.57331	0.47903	0.615256	4.02322	0.362789
frailty index	HF	Weighted median	14	1.37008	0.1416	1.03804	1.80834	0.0261716
frailty index	HF	Weighted mode	14	1.27683	0.210018	0.845982	1.92709	0.265496
frailty index	HF	Simple mode	14	2.004	0.257456	1.20989	3.31931	0.0181921
frailty index	HF	Inverse variance weighted (fixed effects)	14	1.42307	0.102824	1.16332	1.74081	0.000600787
telomere length	CKD	MR Egger	191	0.873358	0.0710535	0.759819	1.00386	0.0582015
telomere length	CKD	Weighted median	191	0.833877	0.0607088	0.74033	0.939243	0.00276721
telomere length	CKD	Weighted mode	191	0.797142	0.09231	0.665212	0.955238	0.014944
telomere length	CKD	Simple mode	191	0.815828	0.155377	0.601643	1.10626	0.191759
telomere length	CKD	Inverse variance weighted (fixed effects)	191	0.87529	0.0353409	0.816713	0.938069	0.000163902
telomere length	Cirrhosis	MR Egger	198	0.438846	0.244132	0.271958	0.708144	0.000894066
telomere length	Cirrhosis	Weighted median	198	0.576283	0.207911	0.383406	0.86619	0.00802711
telomere length	Cirrhosis	Weighted mode	198	0.510338	0.321595	0.271713	0.95853	0.0377469
telomere length	Cirrhosis	Simple mode	198	0.728268	0.453264	0.299547	1.77059	0.485027
telomere length	Cirrhosis	Inverse variance weighted (fixed effects)	198	0.568243	0.123775	0.445836	0.724259	4.96201e-06
telomere length	PD	MR Egger	199	1.39012	0.132787	1.07157	1.80336	0.0139551
telomere length	PD	Weighted median	199	1.08723	0.10964	0.876988	1.34787	0.44559
telomere length	PD	Weighted mode	199	0.975356	0.160842	0.711626	1.33682	0.87687
telomere length	PD	Simple mode	199	0.746325	0.243903	0.462715	1.20377	0.231715
telomere length	PD	Inverse variance weighted (fixed effects)	199	1.15484	0.0674286	1.01188	1.31801	0.0327538
