# Supplementary material for: Causal Analysis Between Gut Microbes, Aging Indicator, and Age‐Related Disease, Involving the Discovery and Validation of Biomarkers
Source: Aging Cell. 2025 Apr 9;24(7):e70057. doi: 10.1111/acel.70057 (PMC12266770; doi:10.1111/acel.70057)
Supplement: Supplementary file 1 — Appendix S1 [file ACEL-24-e70057-s001.zip › acel70057-sup-0008-TableS7.xlsx]

## Sheet: facial ageing
exposure	outcome	method	nsnp	or	se	or_lci95	or_uci95	pval
c_Gammaproteobacteria	facial ageing	MR Egger	9	0.986058	0.0322051	0.92574	1.05031	0.675989
c_Gammaproteobacteria	facial ageing	Weighted median	9	0.988134	0.00924881	0.970383	1.00621	0.196828
c_Gammaproteobacteria	facial ageing	Weighted mode	9	0.993939	0.0141471	0.966757	1.02189	0.678742
c_Gammaproteobacteria	facial ageing	Simple mode	9	0.985183	0.0152261	0.956217	1.01503	0.355608
c_Gammaproteobacteria	facial ageing	Inverse variance weighted (fixed effects)	9	0.986174	0.00658357	0.97353	0.998982	0.0344516
c_Melainabacteria	facial ageing	MR Egger	12	0.996281	0.0125858	0.972005	1.02116	0.773241
c_Melainabacteria	facial ageing	Weighted median	12	1.00516	0.00506229	0.995241	1.01519	0.308866
c_Melainabacteria	facial ageing	Weighted mode	12	1.00262	0.00789838	0.987219	1.01826	0.74654
c_Melainabacteria	facial ageing	Simple mode	12	1.00317	0.00899473	0.985639	1.02101	0.731651
c_Melainabacteria	facial ageing	Inverse variance weighted (fixed effects)	12	1.00745	0.00343904	1.00068	1.01426	0.030973
c_Mollicutes	facial ageing	Weighted median	10	1.01043	0.00698055	0.996697	1.02435	0.13726
c_Mollicutes	facial ageing	Simple mode	10	1.00221	0.0115089	0.979853	1.02507	0.852314
c_Mollicutes	facial ageing	Inverse variance weighted (fixed effects)	10	1.01149	0.0055511	1.00054	1.02255	0.039613
c_Mollicutes	facial ageing	MR Egger	10	1.01703	0.0315799	0.955989	1.08197	0.607349
c_Mollicutes	facial ageing	Weighted mode	10	1.00248	0.01096	0.981172	1.02424	0.826453
f_Acidaminococcaceae	facial ageing	Inverse variance weighted (fixed effects)	7	0.986544	0.00642147	0.974205	0.99904	0.0348892
f_Acidaminococcaceae	facial ageing	Simple mode	7	0.979418	0.0142054	0.952525	1.00707	0.193529
f_Acidaminococcaceae	facial ageing	Weighted mode	7	0.976956	0.0152888	0.948115	1.00667	0.178129
f_Acidaminococcaceae	facial ageing	Weighted median	7	0.987696	0.00873283	0.970934	1.00475	0.156276
f_Acidaminococcaceae	facial ageing	MR Egger	7	0.96656	0.0184879	0.932163	1.00223	0.125199
f_Bacteroidaceae	facial ageing	Inverse variance weighted (fixed effects)	15	1.01124	0.00365098	1.00402	1.0185	0.00221174
f_Bacteroidaceae	facial ageing	Simple mode	15	1.02113	0.0112342	0.998895	1.04387	0.083788
f_Bacteroidaceae	facial ageing	Weighted mode	15	1.02133	0.0108202	0.9999	1.04322	0.0713991
f_Bacteroidaceae	facial ageing	Weighted median	15	1.01255	0.00537032	1.00195	1.02327	0.0202022
f_Bacteroidaceae	facial ageing	MR Egger	15	1.00409	0.0189433	0.967488	1.04207	0.832945
f_Bacteroidaceae	facial ageing	Simple mode	12	1.0027	0.0173152	0.96924	1.03731	0.879163
f_Bacteroidaceae	facial ageing	Inverse variance weighted (fixed effects)	12	1.01373	0.00606706	1.00175	1.02586	0.0245492
f_Bacteroidaceae	facial ageing	Weighted mode	12	1.00303	0.0167779	0.970583	1.03656	0.860162
f_Bacteroidaceae	facial ageing	Weighted median	12	1.00909	0.00883605	0.991766	1.02672	0.3057
f_Bacteroidaceae	facial ageing	MR Egger	12	1.0398	0.0412993	0.958944	1.12746	0.366975
f_CAG-433	facial ageing	Inverse variance weighted (fixed effects)	18	0.991337	0.00377978	0.98402	0.998708	0.0213374
f_CAG-433	facial ageing	Weighted mode	18	0.992717	0.0106805	0.972152	1.01372	0.502973
f_CAG-433	facial ageing	MR Egger	18	0.999321	0.0107892	0.978411	1.02068	0.950593
f_CAG-433	facial ageing	Weighted median	18	0.993304	0.00561017	0.982441	1.00429	0.231082
f_CAG-433	facial ageing	Simple mode	18	0.99292	0.0107087	0.972296	1.01398	0.515888
f_Eubacteriaceae	facial ageing	Inverse variance weighted (fixed effects)	7	0.985904	0.00521805	0.975872	0.996039	0.00651584
f_Eubacteriaceae	facial ageing	MR Egger	7	0.98822	0.0296767	0.932379	1.04741	0.706159
f_Eubacteriaceae	facial ageing	Weighted median	7	0.984746	0.00703616	0.971259	0.998421	0.0289189
f_Eubacteriaceae	facial ageing	Weighted mode	7	0.980373	0.0112171	0.959054	1.00217	0.127633
f_Eubacteriaceae	facial ageing	Simple mode	7	0.979221	0.011614	0.957183	1.00177	0.120618
f_Lactobacillaceae	facial ageing	MR Egger	11	0.998523	0.0119813	0.975348	1.02225	0.904526
f_Lactobacillaceae	facial ageing	Weighted median	11	0.988805	0.00513709	0.978899	0.998811	0.0284125
f_Lactobacillaceae	facial ageing	Weighted mode	11	0.985302	0.0117691	0.962833	1.00829	0.236918
f_Lactobacillaceae	facial ageing	Simple mode	11	0.985302	0.0106711	0.964908	1.00613	0.195395
f_Lactobacillaceae	facial ageing	Inverse variance weighted (fixed effects)	11	0.991772	0.00379687	0.984419	0.99918	0.0295526
f_Oxalobacteraceae	facial ageing	Simple mode	15	1.00684	0.00774739	0.991667	1.02225	0.39376
f_Oxalobacteraceae	facial ageing	Weighted mode	15	1.00701	0.00716182	0.992978	1.02125	0.345624
f_Oxalobacteraceae	facial ageing	Weighted median	15	1.00523	0.00425474	0.99688	1.01365	0.220403
f_Oxalobacteraceae	facial ageing	MR Egger	15	1.01206	0.0153502	0.982061	1.04297	0.448956
f_Oxalobacteraceae	facial ageing	Inverse variance weighted (fixed effects)	15	1.00579	0.00292535	1.00004	1.01158	0.0482462
f_Succinivibrionaceae	facial ageing	Simple mode	47	1.01006	0.00989986	0.990649	1.02985	0.317328
f_Succinivibrionaceae	facial ageing	MR Egger	47	0.999265	0.00780394	0.984097	1.01467	0.925358
f_Succinivibrionaceae	facial ageing	Weighted mode	47	1.00905	0.00917984	0.991059	1.02737	0.331396
f_Succinivibrionaceae	facial ageing	Weighted median	47	1.00789	0.00544482	0.997195	1.01871	0.148692
f_Succinivibrionaceae	facial ageing	Inverse variance weighted (fixed effects)	47	1.00704	0.00335381	1.00044	1.01368	0.0364574
f_Tepidanaerobacteraceae	facial ageing	Simple mode	11	1.04586	0.0255851	0.994709	1.09965	0.110209
f_Tepidanaerobacteraceae	facial ageing	MR Egger	11	1.02251	0.0275322	0.968798	1.07921	0.439561
f_Tepidanaerobacteraceae	facial ageing	Weighted median	11	1.02328	0.0144131	0.994774	1.0526	0.110382
f_Tepidanaerobacteraceae	facial ageing	Inverse variance weighted (fixed effects)	11	1.02236	0.00989881	1.00272	1.04239	0.0254572
f_Tepidanaerobacteraceae	facial ageing	Weighted mode	11	1.0275	0.0189683	0.99	1.06642	0.183159
f_UBA6960	facial ageing	Weighted mode	16	1.04421	0.0269114	0.990559	1.10077	0.128781
f_UBA6960	facial ageing	Inverse variance weighted (fixed effects)	16	1.03431	0.0109525	1.01235	1.05676	0.00206812
f_UBA6960	facial ageing	Weighted median	16	1.03525	0.0157704	1.00374	1.06775	0.0280559
f_UBA6960	facial ageing	Simple mode	16	1.04924	0.0292124	0.990854	1.11107	0.120661
f_UBA6960	facial ageing	MR Egger	16	1.06164	0.0295056	1.00199	1.12485	0.0621105
f_Victivallaceae	facial ageing	Inverse variance weighted (fixed effects)	14	1.00844	0.00254603	1.00342	1.01349	0.000961529
f_Victivallaceae	facial ageing	Simple mode	14	1.00904	0.00594434	0.997354	1.02087	0.153884
f_Victivallaceae	facial ageing	Weighted mode	14	1.00772	0.00594245	0.996052	1.01953	0.218094
f_Victivallaceae	facial ageing	Weighted median	14	1.00761	0.00354327	1.00063	1.01463	0.0324618
f_Victivallaceae	facial ageing	MR Egger	14	0.996141	0.0120965	0.972802	1.02004	0.754764
g_Bacteroides	facial ageing	Weighted median	16	1.00865	0.00515275	0.998515	1.01889	0.0946225
g_Bacteroides	facial ageing	Weighted mode	12	1.00303	0.0167779	0.970583	1.03656	0.860162
g_Bacteroides	facial ageing	Weighted median	12	1.00909	0.00883605	0.991766	1.02672	0.3057
g_Bacteroides	facial ageing	MR Egger	12	1.0398	0.0412993	0.958944	1.12746	0.366975
g_Bacteroides	facial ageing	MR Egger	16	0.99831	0.0179045	0.963885	1.03397	0.926093
g_Bacteroides	facial ageing	Simple mode	12	1.0027	0.0173152	0.96924	1.03731	0.879163
g_Bacteroides	facial ageing	Weighted mode	16	1.02135	0.0115078	0.998572	1.04465	0.0862811
g_Bacteroides	facial ageing	Simple mode	16	1.02115	0.0116849	0.998032	1.04481	0.0934212
g_Bacteroides	facial ageing	Inverse variance weighted (fixed effects)	16	1.01002	0.00352618	1.00307	1.01703	0.00468324
g_Bacteroides	facial ageing	Inverse variance weighted (fixed effects)	12	1.01373	0.00606706	1.00175	1.02586	0.0245492
g_Blautia	facial ageing	MR Egger	13	1.01638	0.0112215	0.99427	1.03898	0.175538
g_Blautia	facial ageing	Weighted median	13	1.0082	0.00717457	0.994119	1.02247	0.255163
g_Blautia	facial ageing	Weighted mode	13	1.00752	0.00999056	0.987981	1.02744	0.467896
g_Blautia	facial ageing	Simple mode	13	1.00735	0.0112229	0.985432	1.02975	0.526445
g_Blautia	facial ageing	Inverse variance weighted (fixed effects)	13	1.01112	0.00522064	1.00083	1.02152	0.0341316
g_CAG-1000	facial ageing	Simple mode	19	0.991116	0.00684611	0.977906	1.0045	0.208834
g_CAG-1000	facial ageing	Weighted mode	19	0.990699	0.00684171	0.977503	1.00407	0.188841
g_CAG-1000	facial ageing	Weighted median	19	0.992639	0.00423121	0.984441	1.00091	0.0807895
g_CAG-1000	facial ageing	Inverse variance weighted (fixed effects)	19	0.993802	0.00284762	0.988271	0.999364	0.0290058
g_CAG-1000	facial ageing	MR Egger	19	1.00273	0.00687286	0.989313	1.01633	0.696493
g_CAG-302	facial ageing	Simple mode	22	1.00339	0.00519799	0.993223	1.01367	0.521552
g_CAG-302	facial ageing	Inverse variance weighted (fixed effects)	22	1.0045	0.00198761	1.0006	1.00843	0.0237398
g_CAG-302	facial ageing	Weighted median	22	1.00321	0.00300705	0.997311	1.00914	0.28711
g_CAG-302	facial ageing	MR Egger	22	1.0106	0.00578309	0.999207	1.02212	0.0833218
g_CAG-302	facial ageing	Weighted mode	22	1.00381	0.00495534	0.994104	1.0136	0.451873
g_CAG-495	facial ageing	Weighted mode	21	0.999953	0.00409323	0.991962	1.00801	0.990893
g_CAG-495	facial ageing	Simple mode	21	0.999163	0.00422992	0.990914	1.00748	0.845099
g_CAG-495	facial ageing	Inverse variance weighted (fixed effects)	21	1.00338	0.00166277	1.00011	1.00665	0.0427191
g_CAG-495	facial ageing	Weighted median	21	1.00135	0.00250205	0.99645	1.00627	0.59012
g_CAG-495	facial ageing	MR Egger	21	1.00022	0.00446777	0.991499	1.00902	0.961386
g_Desulfovibrio	facial ageing	Weighted median	11	0.994273	0.0064176	0.981845	1.00686	0.370794
g_Desulfovibrio	facial ageing	Weighted mode	11	0.99278	0.00807718	0.977187	1.00862	0.390749
g_Desulfovibrio	facial ageing	Simple mode	11	0.990533	0.00902614	0.973163	1.00821	0.316745
g_Desulfovibrio	facial ageing	Inverse variance weighted (fixed effects)	11	0.989918	0.0045946	0.981043	0.998873	0.0274221
g_Desulfovibrio	facial ageing	MR Egger	11	1.00959	0.0179882	0.974612	1.04582	0.608683
g_Enterococcus_B	facial ageing	Inverse variance weighted (fixed effects)	33	1.01303	0.00624843	1.0007	1.02552	0.0382402
g_Enterococcus_B	facial ageing	MR Egger	33	1.01039	0.0121149	0.986685	1.03467	0.399877
g_Enterococcus_B	facial ageing	Weighted mode	33	1.01595	0.0151295	0.986268	1.04653	0.303377
g_Enterococcus_B	facial ageing	Weighted median	33	1.01378	0.00931672	0.995435	1.03246	0.141859
g_Enterococcus_B	facial ageing	Simple mode	33	1.01643	0.0166616	0.983775	1.05017	0.335292
g_Eubacterium	facial ageing	Simple mode	7	0.979076	0.0116724	0.956931	1.00173	0.120008
g_Eubacterium	facial ageing	Weighted mode	7	0.980418	0.0111126	0.959295	1.00201	0.125445
g_Eubacterium	facial ageing	Inverse variance weighted (fixed effects)	7	0.985897	0.00521828	0.975864	0.996032	0.00649051
g_Eubacterium	facial ageing	MR Egger	7	0.98805	0.0297215	0.932136	1.04732	0.702575
g_Eubacterium	facial ageing	Weighted median	7	0.984705	0.00703701	0.971216	0.99838	0.0284994
g_FamilyXIIIUCG001	facial ageing	Inverse variance weighted (fixed effects)	10	0.988573	0.00544809	0.978073	0.999186	0.0348977
g_FamilyXIIIUCG001	facial ageing	MR Egger	10	0.971465	0.0157209	0.941988	1.00186	0.102809
g_FamilyXIIIUCG001	facial ageing	Simple mode	10	0.996928	0.0130798	0.971696	1.02282	0.819325
g_FamilyXIIIUCG001	facial ageing	Weighted mode	10	0.997265	0.0130559	0.97207	1.02311	0.838546
g_FamilyXIIIUCG001	facial ageing	Weighted median	10	0.994532	0.00729509	0.980413	1.00885	0.452251
g_Fusobacterium_A	facial ageing	Simple mode	22	1.00297	0.0210048	0.962522	1.04513	0.888884
g_Fusobacterium_A	facial ageing	MR Egger	22	1.01477	0.015226	0.984936	1.04551	0.346996
g_Fusobacterium_A	facial ageing	Inverse variance weighted (fixed effects)	22	1.01576	0.00659574	1.00271	1.02898	0.0177552
g_Fusobacterium_A	facial ageing	Weighted mode	22	1.00201	0.0189465	0.96548	1.03992	0.916722
g_Fusobacterium_A	facial ageing	Weighted median	22	1.00463	0.0104096	0.984338	1.02534	0.657376
g_Holdemanella	facial ageing	Inverse variance weighted (fixed effects)	14	1.00846	0.00351728	1.00153	1.01544	0.0165835
g_Holdemanella	facial ageing	Weighted median	14	1.00762	0.00486656	0.998053	1.01728	0.11888
g_Holdemanella	facial ageing	Simple mode	14	1.00681	0.00740791	0.992301	1.02154	0.376002
g_Holdemanella	facial ageing	Weighted mode	14	1.00737	0.00756897	0.99254	1.02243	0.349396
g_Holdemanella	facial ageing	MR Egger	14	1.01769	0.0131343	0.991826	1.04423	0.206626
g_Hydrogenophaga	facial ageing	MR Egger	11	0.948054	0.0670552	0.831294	1.08121	0.44678
g_Hydrogenophaga	facial ageing	Simple mode	11	0.96582	0.0437266	0.886493	1.05224	0.444874
g_Hydrogenophaga	facial ageing	Weighted mode	11	0.973948	0.037722	0.904537	1.04869	0.500016
g_Hydrogenophaga	facial ageing	Inverse variance weighted (fixed effects)	11	0.958829	0.0173164	0.926832	0.99193	0.0151857
g_Hydrogenophaga	facial ageing	Weighted median	11	0.960431	0.0249209	0.914646	1.00851	0.105223
g_Hyphomonas	facial ageing	Inverse variance weighted (fixed effects)	8	0.95744	0.019429	0.921666	0.994603	0.0251872
g_Hyphomonas	facial ageing	Weighted mode	8	0.978387	0.0320261	0.918861	1.04177	0.517015
g_Hyphomonas	facial ageing	Simple mode	8	0.911596	0.050758	0.82527	1.00695	0.110992
g_Hyphomonas	facial ageing	Weighted median	8	0.963012	0.0279044	0.911756	1.01715	0.176798
g_Hyphomonas	facial ageing	MR Egger	8	0.954398	0.0487913	0.867357	1.05018	0.375705
g_Lactobacillus	facial ageing	Inverse variance weighted (fixed effects)	10	0.991437	0.00395438	0.983783	0.999151	0.0296482
g_Lactobacillus	facial ageing	Simple mode	10	0.984609	0.0110999	0.96342	1.00626	0.195799
g_Lactobacillus	facial ageing	Weighted mode	10	0.98508	0.0109564	0.964152	1.00646	0.203296
g_Lactobacillus	facial ageing	Weighted median	10	0.990637	0.00572917	0.979576	1.00182	0.100613
g_Lactobacillus	facial ageing	MR Egger	10	0.995589	0.0132819	0.970005	1.02185	0.74779
g_Parasutterella	facial ageing	MR Egger	16	1.01137	0.0135476	0.984868	1.03858	0.418023
g_Parasutterella	facial ageing	Weighted median	16	1.01156	0.0058635	1	1.02325	0.049938
g_Parasutterella	facial ageing	Weighted mode	16	1.01653	0.00942721	0.997917	1.03549	0.102534
g_Parasutterella	facial ageing	Simple mode	16	1.01774	0.0108604	0.996303	1.03963	0.126293
g_Parasutterella	facial ageing	Inverse variance weighted (fixed effects)	16	1.01009	0.00400912	1.00218	1.01806	0.012273
g_Phascolarctobacterium	facial ageing	Weighted mode	13	0.991222	0.0093808	0.973163	1.00962	0.365796
g_Phascolarctobacterium	facial ageing	MR Egger	13	0.983051	0.017276	0.950322	1.01691	0.343701
g_Phascolarctobacterium	facial ageing	Weighted median	13	0.991545	0.00604808	0.979861	1.00337	0.160359
g_Phascolarctobacterium	facial ageing	Simple mode	13	0.991344	0.010015	0.972075	1.011	0.40241
g_Phascolarctobacterium	facial ageing	Inverse variance weighted (fixed effects)	13	0.990542	0.00456587	0.981717	0.999446	0.0374069
g_Prevotella	facial ageing	Simple mode	6	1.00961	0.0108293	0.98841	1.03127	0.41743
g_Prevotella	facial ageing	MR Egger	6	1.04124	0.021914	0.997463	1.08694	0.138942
g_Prevotella	facial ageing	Weighted mode	6	1.00945	0.0101392	0.989591	1.02972	0.395987
g_Prevotella	facial ageing	Inverse variance weighted (fixed effects)	6	1.01054	0.00514642	1.0004	1.02079	0.0415925
g_Prevotella	facial ageing	Weighted median	6	1.00957	0.00696731	0.995873	1.02345	0.171798
g_Prevotella9	facial ageing	Inverse variance weighted (fixed effects)	18	0.992679	0.00349044	0.985911	0.999494	0.035288
g_Prevotella9	facial ageing	Simple mode	18	0.988049	0.00820051	0.972295	1.00406	0.160879
g_Prevotella9	facial ageing	Weighted median	18	0.990386	0.00455322	0.981587	0.999264	0.0338585
g_Prevotella9	facial ageing	MR Egger	18	0.989359	0.00909372	0.971881	1.00715	0.256626
g_Prevotella9	facial ageing	Weighted mode	18	0.988227	0.00685757	0.975033	1.0016	0.102287
g_Prevotellamassilia	facial ageing	MR Egger	14	0.990815	0.00998925	0.971605	1.01041	0.373837
g_Prevotellamassilia	facial ageing	Weighted median	14	0.994633	0.00501671	0.984901	1.00446	0.283447
g_Prevotellamassilia	facial ageing	Weighted mode	14	0.995121	0.00767348	0.980266	1.0102	0.53494
g_Prevotellamassilia	facial ageing	Inverse variance weighted (fixed effects)	14	0.99223	0.00359346	0.985266	0.999243	0.0299445
g_Prevotellamassilia	facial ageing	Simple mode	14	0.996246	0.00795351	0.980836	1.0119	0.644118
g_Ruminiclostridium9	facial ageing	Inverse variance weighted (fixed effects)	13	0.988355	0.00566674	0.977438	0.999393	0.0387269
g_Ruminiclostridium9	facial ageing	Simple mode	13	0.994261	0.0120782	0.971	1.01808	0.642237
g_Ruminiclostridium9	facial ageing	Weighted mode	13	0.994261	0.0116331	0.971847	1.01719	0.629681
g_Ruminiclostridium9	facial ageing	Weighted median	13	0.991133	0.00811268	0.975497	1.00702	0.27225
g_Ruminiclostridium9	facial ageing	MR Egger	13	1.01925	0.0306421	0.95984	1.08234	0.546411
g_Ruminococcus	facial ageing	Weighted mode	14	0.988493	0.00751185	0.974046	1.00315	0.147363
g_Ruminococcus	facial ageing	MR Egger	14	1.00111	0.0182645	0.965905	1.0376	0.952611
g_Ruminococcus	facial ageing	Weighted median	14	0.98931	0.00509762	0.979474	0.999244	0.0349931
g_Ruminococcus	facial ageing	Inverse variance weighted (fixed effects)	14	0.992926	0.00357977	0.985983	0.999917	0.0473428
g_Ruminococcus	facial ageing	Simple mode	14	0.988493	0.00759285	0.973891	1.00331	0.151385
g_Ruminococcus1	facial ageing	Weighted median	13	1.00962	0.00765314	0.994584	1.02487	0.211157
g_Ruminococcus1	facial ageing	Inverse variance weighted (fixed effects)	13	1.0116	0.0054313	1.00089	1.02243	0.033659
g_Ruminococcus1	facial ageing	MR Egger	13	1.0231	0.0166966	0.990163	1.05714	0.19864
g_Ruminococcus1	facial ageing	Weighted mode	13	1.01065	0.01054	0.989982	1.03174	0.334869
g_Ruminococcus1	facial ageing	Simple mode	13	1.01223	0.012065	0.988574	1.03645	0.333586
g_Sorangium	facial ageing	Weighted mode	20	1.00714	0.0211248	0.966294	1.04972	0.739869
g_Sorangium	facial ageing	Weighted median	20	1.00744	0.0136474	0.980852	1.03475	0.586886
g_Sorangium	facial ageing	MR Egger	20	1.00634	0.0234023	0.96122	1.05357	0.790312
g_Sorangium	facial ageing	Simple mode	20	1.01076	0.0259215	0.960687	1.06344	0.684409
g_Sorangium	facial ageing	Inverse variance weighted (fixed effects)	20	1.01879	0.00918172	1.00062	1.03729	0.0425679
o_Aneurinibacillales	facial ageing	MR Egger	17	0.960036	0.0309221	0.903579	1.02002	0.206967
o_Aneurinibacillales	facial ageing	Inverse variance weighted (fixed effects)	17	0.968466	0.0121922	0.945597	0.991888	0.00858735
o_Aneurinibacillales	facial ageing	Weighted median	17	0.970104	0.0176221	0.93717	1.0042	0.0850046
o_Aneurinibacillales	facial ageing	Simple mode	17	0.947338	0.0324547	0.888953	1.00956	0.114984
o_Aneurinibacillales	facial ageing	Weighted mode	17	0.954244	0.0276367	0.903929	1.00736	0.109503
p_Bacteroidetes	facial ageing	MR Egger	11	0.98887	0.00599353	0.977321	1.00055	0.0946801
p_Bacteroidetes	facial ageing	Weighted median	11	0.992804	0.0045274	0.984033	1.00165	0.11068
p_Bacteroidetes	facial ageing	Weighted mode	11	0.99325	0.0042712	0.98497	1.0016	0.14391
p_Bacteroidetes	facial ageing	Inverse variance weighted (fixed effects)	11	0.993356	0.00318504	0.987174	0.999577	0.0363602
p_Bacteroidetes	facial ageing	Simple mode	11	0.998468	0.00727093	0.98434	1.0128	0.837237
p_Proteobacteria	facial ageing	Inverse variance weighted (fixed effects)	13	0.980951	0.00596699	0.969545	0.992491	0.00126748
p_Proteobacteria	facial ageing	Simple mode	13	1.00274	0.0172593	0.969385	1.03724	0.876724
p_Proteobacteria	facial ageing	Weighted mode	13	1.00209	0.0149356	0.973184	1.03186	0.890947
p_Proteobacteria	facial ageing	Weighted median	13	0.992452	0.00905207	0.974999	1.01022	0.402608
p_Proteobacteria	facial ageing	MR Egger	13	0.980467	0.0239173	0.935565	1.02752	0.42702
p_Tenericutes	facial ageing	Inverse variance weighted (fixed effects)	10	1.01149	0.0055511	1.00054	1.02255	0.039613
p_Tenericutes	facial ageing	MR Egger	10	1.01703	0.0315799	0.955989	1.08197	0.607349
p_Tenericutes	facial ageing	Weighted median	10	1.01043	0.00698055	0.996697	1.02435	0.13726
p_Tenericutes	facial ageing	Weighted mode	10	1.00248	0.01096	0.981172	1.02424	0.826453
p_Tenericutes	facial ageing	Simple mode	10	1.00221	0.0115089	0.979853	1.02507	0.852314
p_Verrucomicrobia	facial ageing	Weighted median	12	0.989881	0.00710929	0.976184	1.00377	0.152557
p_Verrucomicrobia	facial ageing	MR Egger	12	0.994103	0.0154103	0.964525	1.02459	0.709143
p_Verrucomicrobia	facial ageing	Simple mode	12	0.99418	0.0120891	0.9709	1.01802	0.638674
p_Verrucomicrobia	facial ageing	Weighted mode	12	0.993176	0.010435	0.973069	1.0137	0.525172
p_Verrucomicrobia	facial ageing	Inverse variance weighted (fixed effects)	12	0.988995	0.00484427	0.979649	0.99843	0.0223483
s_Bacteroides_cellulosilyticus	facial ageing	Weighted median	12	0.995937	0.00381499	0.988518	1.00341	0.285944
s_Bacteroides_cellulosilyticus	facial ageing	Weighted mode	12	0.997295	0.00677595	0.984137	1.01063	0.696958
s_Bacteroides_cellulosilyticus	facial ageing	Simple mode	12	0.997426	0.00727143	0.983312	1.01174	0.72972
s_Bacteroides_cellulosilyticus	facial ageing	Inverse variance weighted (fixed effects)	12	0.994208	0.0027225	0.988917	0.999528	0.032879
s_Bacteroides_cellulosilyticus	facial ageing	MR Egger	12	0.995898	0.0128159	0.971194	1.02123	0.755025
s_Bacteroides_coprocola	facial ageing	Inverse variance weighted (fixed effects)	4	1.00661	0.00318448	1.00035	1.01292	0.0384757
s_Bacteroides_coprocola	facial ageing	Simple mode	4	1.00409	0.00529477	0.993727	1.01457	0.496554
s_Bacteroides_coprocola	facial ageing	Weighted mode	4	1.00395	0.0045724	0.99499	1.01298	0.452315
s_Bacteroides_coprocola	facial ageing	MR Egger	4	1.01111	0.0120012	0.987602	1.03517	0.454492
s_Bacteroides_coprocola	facial ageing	Weighted median	4	1.0047	0.00398122	0.996893	1.01257	0.238669
s_Bacteroides_eggerthii	facial ageing	MR Egger	8	0.988776	0.0127863	0.964305	1.01387	0.411341
s_Bacteroides_eggerthii	facial ageing	Weighted median	8	0.991982	0.00384908	0.984527	0.999494	0.0364856
s_Bacteroides_eggerthii	facial ageing	Weighted mode	8	0.99127	0.00540847	0.980817	1.00183	0.148987
s_Bacteroides_eggerthii	facial ageing	Simple mode	8	0.991168	0.00537172	0.980787	1.00166	0.14261
s_Bacteroides_eggerthii	facial ageing	Inverse variance weighted (fixed effects)	8	0.993396	0.00288331	0.987798	0.999026	0.0215557
s_Bacteroides_plebeius	facial ageing	MR Egger	7	1.00216	0.0102237	0.982281	1.02245	0.840931
s_Bacteroides_plebeius	facial ageing	Weighted mode	7	0.995449	0.0045186	0.986671	1.0043	0.351678
s_Bacteroides_plebeius	facial ageing	Simple mode	7	0.995449	0.00478207	0.986162	1.00482	0.376956
s_Bacteroides_plebeius	facial ageing	Weighted median	7	0.995298	0.00327688	0.988926	1.00171	0.150336
s_Bacteroides_plebeius	facial ageing	Inverse variance weighted (fixed effects)	7	0.994228	0.00250392	0.98936	0.999119	0.0207792
s_Bifidobacterium infantis	facial ageing	Weighted mode	9	1.01971	0.017525	0.985275	1.05534	0.297809
s_Bifidobacterium infantis	facial ageing	MR Egger	9	0.9854	0.0239394	0.940231	1.03274	0.558393
s_Bifidobacterium infantis	facial ageing	Simple mode	9	1.0241	0.0179631	0.988669	1.0608	0.22157
s_Bifidobacterium infantis	facial ageing	Inverse variance weighted (fixed effects)	9	1.01768	0.0070972	1.00362	1.03193	0.0135399
s_Bifidobacterium infantis	facial ageing	Weighted median	9	1.0191	0.0100361	0.999246	1.03934	0.0594571
s_CAG-465 sp000433135	facial ageing	MR Egger	21	1.00144	0.0132951	0.975684	1.02788	0.91479
s_CAG-465 sp000433135	facial ageing	Weighted median	21	0.9894	0.00697257	0.97597	1.00301	0.12642
s_CAG-465 sp000433135	facial ageing	Weighted mode	21	0.995357	0.0127153	0.970857	1.02047	0.718189
s_CAG-465 sp000433135	facial ageing	Inverse variance weighted (fixed effects)	21	0.986014	0.00479736	0.976786	0.995329	0.00332493
s_CAG-465 sp000433135	facial ageing	Simple mode	21	0.993877	0.0128241	0.969207	1.01917	0.637188
s_CAG-510 sp002432425	facial ageing	Inverse variance weighted (fixed effects)	20	0.985444	0.00720634	0.971623	0.999462	0.041882
s_CAG-510 sp002432425	facial ageing	Weighted mode	20	0.975485	0.0187704	0.940249	1.01204	0.201751
s_CAG-510 sp002432425	facial ageing	Simple mode	20	0.978241	0.0178408	0.944625	1.01305	0.232575
s_CAG-510 sp002432425	facial ageing	MR Egger	20	1.00298	0.0171805	0.96977	1.03733	0.86434
s_CAG-510 sp002432425	facial ageing	Weighted median	20	0.977947	0.0105117	0.958004	0.998304	0.0338841
s_Faecalicatena sp000364245	facial ageing	Inverse variance weighted (fixed effects)	13	0.979231	0.0106915	0.958924	0.999968	0.0496421
s_Faecalicatena sp000364245	facial ageing	Weighted median	13	0.97934	0.0135095	0.953749	1.00562	0.122278
s_Faecalicatena sp000364245	facial ageing	Weighted mode	13	0.977989	0.0181668	0.943778	1.01344	0.244021
s_Faecalicatena sp000364245	facial ageing	MR Egger	13	0.98806	0.0314739	0.92895	1.05093	0.709994
s_Faecalicatena sp000364245	facial ageing	Simple mode	13	0.978652	0.0206902	0.939759	1.01915	0.317524
s_Faecalicatena sp002161355	facial ageing	Weighted median	12	1.00624	0.0103999	0.985939	1.02696	0.549558
s_Faecalicatena sp002161355	facial ageing	Simple mode	12	1.00511	0.0180707	0.970136	1.04135	0.783034
s_Faecalicatena sp002161355	facial ageing	Weighted mode	12	1.00476	0.0162064	0.973346	1.03719	0.774944
s_Faecalicatena sp002161355	facial ageing	MR Egger	12	1.03783	0.0200088	0.997915	1.07934	0.0931707
s_Faecalicatena sp002161355	facial ageing	Inverse variance weighted (fixed effects)	12	1.01754	0.00661432	1.00443	1.03082	0.00857039
s_GCA-900066575 sp900066385	facial ageing	Inverse variance weighted (fixed effects)	19	0.967887	0.00853239	0.951835	0.984209	0.000130545
s_GCA-900066575 sp900066385	facial ageing	Weighted mode	19	0.988958	0.0165365	0.957418	1.02154	0.510454
s_GCA-900066575 sp900066385	facial ageing	Simple mode	19	0.990039	0.0197686	0.952413	1.02915	0.618729
s_GCA-900066575 sp900066385	facial ageing	MR Egger	19	0.97538	0.0223354	0.933602	1.01903	0.279917
s_GCA-900066575 sp900066385	facial ageing	Weighted median	19	0.982536	0.0125105	0.958736	1.00693	0.159041
s_GCA-900199385 sp900320755	facial ageing	Inverse variance weighted (fixed effects)	13	0.973017	0.0103579	0.953463	0.992973	0.00827059
s_GCA-900199385 sp900320755	facial ageing	Simple mode	13	0.96816	0.0208654	0.929365	1.00857	0.146915
s_GCA-900199385 sp900320755	facial ageing	MR Egger	13	0.941783	0.0248951	0.896933	0.988877	0.0346565
s_GCA-900199385 sp900320755	facial ageing	Weighted mode	13	0.963664	0.0193059	0.927881	1.00083	0.0793333
s_GCA-900199385 sp900320755	facial ageing	Weighted median	13	0.963794	0.0142431	0.93726	0.991078	0.00962031
s_Holdemania sp900120005	facial ageing	Inverse variance weighted (fixed effects)	19	1.00701	0.00319825	1.00072	1.01334	0.028941
s_Holdemania sp900120005	facial ageing	MR Egger	19	1.00704	0.0106654	0.986205	1.02831	0.51964
s_Holdemania sp900120005	facial ageing	Weighted mode	19	1.01826	0.00903104	1.00039	1.03644	0.0604332
s_Holdemania sp900120005	facial ageing	Weighted median	19	1.01083	0.00513007	1.00072	1.02105	0.0357318
s_Holdemania sp900120005	facial ageing	Simple mode	19	1.02056	0.00886796	1.00298	1.03846	0.0339589
s_Hungatella sp900155545	facial ageing	Simple mode	16	1.0029	0.0204287	0.963534	1.04387	0.889262
s_Hungatella sp900155545	facial ageing	Weighted median	16	1.0054	0.0122211	0.981606	1.02978	0.659293
s_Hungatella sp900155545	facial ageing	Inverse variance weighted (fixed effects)	16	1.01775	0.00832714	1.00128	1.0345	0.0345892
s_Hungatella sp900155545	facial ageing	MR Egger	16	0.995162	0.0262718	0.945215	1.04775	0.856189
s_Hungatella sp900155545	facial ageing	Weighted mode	16	1.00397	0.0155112	0.973907	1.03496	0.801836
s_Lachnospira sp000437735	facial ageing	MR Egger	12	0.989245	0.00832352	0.973237	1.00552	0.223059
s_Lachnospira sp000437735	facial ageing	Simple mode	12	1.00016	0.00821709	0.984176	1.01639	0.985259
s_Lachnospira sp000437735	facial ageing	Weighted mode	12	0.997745	0.0071384	0.983882	1.0118	0.757691
s_Lachnospira sp000437735	facial ageing	Weighted median	12	0.993881	0.00468137	0.984803	1.00304	0.189802
s_Lachnospira sp000437735	facial ageing	Inverse variance weighted (fixed effects)	12	0.9931	0.00320895	0.986873	0.999366	0.0309467
s_Megasphaera sp900066485	facial ageing	Weighted median	20	1.01387	0.00968581	0.994807	1.0333	0.154902
s_Megasphaera sp900066485	facial ageing	Inverse variance weighted (fixed effects)	20	1.01694	0.00665818	1.00375	1.0303	0.0116413
s_Megasphaera sp900066485	facial ageing	Weighted mode	20	1.0141	0.0156394	0.983482	1.04566	0.381999
s_Megasphaera sp900066485	facial ageing	Simple mode	20	1.0242	0.0170777	0.990483	1.05906	0.177611
s_Megasphaera sp900066485	facial ageing	MR Egger	20	1.02241	0.0133327	0.996038	1.04948	0.11378
s_Negativibacillus massiliensis	facial ageing	Inverse variance weighted (fixed effects)	19	0.986982	0.00652853	0.974433	0.999692	0.04473
s_Negativibacillus massiliensis	facial ageing	Simple mode	19	0.972057	0.0180002	0.938361	1.00696	0.132794
s_Negativibacillus massiliensis	facial ageing	Weighted median	19	0.981921	0.00992212	0.96301	1.0012	0.065957
s_Negativibacillus massiliensis	facial ageing	MR Egger	19	1.00547	0.0172549	0.97203	1.04005	0.755904
s_Negativibacillus massiliensis	facial ageing	Weighted mode	19	0.973823	0.0169992	0.941911	1.00682	0.136068
s_Odoribacter laneus	facial ageing	Simple mode	24	0.993482	0.0112577	0.971801	1.01565	0.566964
s_Odoribacter laneus	facial ageing	Inverse variance weighted (fixed effects)	24	0.991384	0.00397284	0.983695	0.999134	0.0294021
s_Odoribacter laneus	facial ageing	Weighted median	24	0.99514	0.00573506	0.984017	1.00639	0.395638
s_Odoribacter laneus	facial ageing	MR Egger	24	1.0024	0.00753651	0.987697	1.01731	0.7539
s_Odoribacter laneus	facial ageing	Weighted mode	24	0.99578	0.00915276	0.978076	1.01381	0.648418
s_Parabacteroides sp000436495	facial ageing	Weighted median	20	1.00826	0.00340157	1.00156	1.015	0.0156312
s_Parabacteroides sp000436495	facial ageing	MR Egger	20	1.01093	0.00507103	1.00093	1.02102	0.0460388
s_Parabacteroides sp000436495	facial ageing	Simple mode	20	1.00469	0.00606672	0.992818	1.01671	0.449701
s_Parabacteroides sp000436495	facial ageing	Weighted mode	20	1.00636	0.00553425	0.995501	1.01733	0.26635
s_Parabacteroides sp000436495	facial ageing	Inverse variance weighted (fixed effects)	20	1.00569	0.00240615	1.00096	1.01045	0.0183197
s_Paraprevotella_clara	facial ageing	Inverse variance weighted (fixed effects)	13	0.992274	0.00260831	0.987214	0.99736	0.00294387
s_Paraprevotella_clara	facial ageing	Weighted median	13	0.99384	0.00359144	0.986869	1.00086	0.085354
s_Paraprevotella_clara	facial ageing	MR Egger	13	0.986658	0.0113471	0.964957	1.00885	0.261488
s_Paraprevotella_clara	facial ageing	Weighted mode	13	0.992198	0.00557864	0.981408	1.00311	0.185644
s_Paraprevotella_clara	facial ageing	Simple mode	13	0.989709	0.00579687	0.978528	1.00102	0.0996435
s_Parasutterella_excrementihominis	facial ageing	Inverse variance weighted (fixed effects)	12	1.0063	0.00289566	1.0006	1.01202	0.0301593
s_Parasutterella_excrementihominis	facial ageing	Simple mode	12	1.00322	0.00618254	0.991134	1.01545	0.613627
s_Parasutterella_excrementihominis	facial ageing	Weighted mode	12	1.00281	0.00616055	0.990771	1.01499	0.658026
s_Parasutterella_excrementihominis	facial ageing	Weighted median	12	1.00457	0.0039541	0.996816	1.01239	0.248665
s_Parasutterella_excrementihominis	facial ageing	MR Egger	12	0.999368	0.014505	0.971356	1.02819	0.966091
s_Pauljensenia sp000411415	facial ageing	Weighted median	17	0.993459	0.00674595	0.980409	1.00668	0.33062
s_Pauljensenia sp000411415	facial ageing	Weighted mode	17	1.00121	0.0108135	0.980217	1.02266	0.912038
s_Pauljensenia sp000411415	facial ageing	Inverse variance weighted (fixed effects)	17	0.988481	0.00468297	0.979449	0.997595	0.013356
s_Pauljensenia sp000411415	facial ageing	Simple mode	17	1.00034	0.0131609	0.974868	1.02648	0.979576
s_Pauljensenia sp000411415	facial ageing	MR Egger	17	0.998569	0.0122103	0.974955	1.02276	0.908209
s_Phascolarctobacterium sp003150755	facial ageing	Weighted mode	18	1.02116	0.00948578	1.00235	1.04032	0.041351
s_Phascolarctobacterium sp003150755	facial ageing	Simple mode	18	1.01869	0.0104053	0.998125	1.03968	0.0930128
s_Phascolarctobacterium sp003150755	facial ageing	Inverse variance weighted (fixed effects)	18	1.01451	0.00474131	1.00513	1.02398	0.0023753
s_Phascolarctobacterium sp003150755	facial ageing	Weighted median	18	1.01605	0.00652602	1.00314	1.02913	0.0146822
s_Phascolarctobacterium sp003150755	facial ageing	MR Egger	18	1.02707	0.0123674	1.00248	1.05228	0.0462852
s_Prevotella sp000434975	facial ageing	MR Egger	14	1.01144	0.00637603	0.998883	1.02416	0.0995959
s_Prevotella sp000434975	facial ageing	Simple mode	14	1.00859	0.00546352	0.997843	1.01944	0.141635
s_Prevotella sp000434975	facial ageing	Inverse variance weighted (fixed effects)	14	1.00753	0.00317018	1.00129	1.01381	0.0179645
s_Prevotella sp000434975	facial ageing	Weighted mode	14	1.00859	0.00537825	0.99801	1.01927	0.135933
s_Prevotella sp000434975	facial ageing	Weighted median	14	1.00857	0.00440963	0.999895	1.01733	0.0528468
s_RUG013 sp001486445	facial ageing	Weighted median	21	1.02112	0.00979987	1.00169	1.04092	0.0329415
s_RUG013 sp001486445	facial ageing	Weighted mode	21	1.01807	0.0130118	0.992434	1.04437	0.183935
s_RUG013 sp001486445	facial ageing	Simple mode	21	1.02583	0.0167051	0.992785	1.05997	0.142544
s_RUG013 sp001486445	facial ageing	MR Egger	21	1.01451	0.0151268	0.984876	1.04504	0.352765
s_RUG013 sp001486445	facial ageing	Inverse variance weighted (fixed effects)	21	1.02203	0.00700916	1.00808	1.03616	0.00188103
s_Roseburia_hominis	facial ageing	Weighted mode	8	0.991043	0.00984882	0.972096	1.01036	0.391353
s_Roseburia_hominis	facial ageing	Simple mode	8	0.991207	0.010081	0.971814	1.01099	0.410041
s_Roseburia_hominis	facial ageing	Inverse variance weighted (fixed effects)	8	0.989942	0.00459464	0.981067	0.998897	0.027791
s_Roseburia_hominis	facial ageing	MR Egger	8	0.96157	0.0507059	0.870602	1.06204	0.468959
s_Roseburia_hominis	facial ageing	Weighted median	8	0.989558	0.00615835	0.977686	1.00158	0.0882992

## Sheet: frailty index
exposure	outcome	method	nsnp	or	se	or_lci95	or_uci95	pval
c_Alphaproteobacteria	frailty index	Weighted mode	9	0.971365	0.0350802	0.906821	1.0405	0.431582
c_Alphaproteobacteria	frailty index	MR Egger	9	0.984931	0.0662963	0.864915	1.1216	0.825393
c_Alphaproteobacteria	frailty index	Weighted median	9	0.968267	0.0218607	0.927656	1.01066	0.140177
c_Alphaproteobacteria	frailty index	Simple mode	9	0.966424	0.0328257	0.906204	1.03065	0.328561
c_Alphaproteobacteria	frailty index	Inverse variance weighted (fixed effects)	9	0.967469	0.0164122	0.936843	0.999097	0.0438992
c_Bacteroidia	frailty index	Simple mode	14	0.967397	0.0441532	0.887198	1.05484	0.466193
c_Bacteroidia	frailty index	MR Egger	14	0.943092	0.0502903	0.854567	1.04079	0.266627
c_Bacteroidia	frailty index	Weighted median	14	0.964025	0.0258555	0.916388	1.01414	0.15647
c_Bacteroidia	frailty index	Weighted mode	14	0.962833	0.0328258	0.902837	1.02682	0.269347
c_Bacteroidia	frailty index	Inverse variance weighted (fixed effects)	14	0.963632	0.0166609	0.932672	0.995619	0.02618
c_Erysipelotrichia	frailty index	Inverse variance weighted (fixed effects)	9	0.967998	0.0144423	0.940981	0.99579	0.024316
c_Erysipelotrichia	frailty index	Simple mode	9	0.953766	0.0320276	0.895735	1.01556	0.177662
c_Erysipelotrichia	frailty index	Weighted mode	9	0.95883	0.0309249	0.902439	1.01874	0.211071
c_Erysipelotrichia	frailty index	Weighted median	9	0.963455	0.0192422	0.927795	1.00049	0.0530154
c_Erysipelotrichia	frailty index	MR Egger	9	0.96138	0.0504962	0.870787	1.0614	0.460964
c_Gammaproteobacteria	frailty index	Inverse variance weighted (fixed effects)	15	0.976459	0.0089514	0.959476	0.993741	0.00778237
c_Gammaproteobacteria	frailty index	Simple mode	15	0.985536	0.0229145	0.942252	1.03081	0.535137
c_Gammaproteobacteria	frailty index	Weighted mode	15	0.982501	0.0200864	0.944572	1.02195	0.394281
c_Gammaproteobacteria	frailty index	Weighted median	15	0.979519	0.0137584	0.953458	1.00629	0.13256
c_Gammaproteobacteria	frailty index	MR Egger	15	1.01294	0.0362648	0.943441	1.08756	0.72862
c_Verrucomicrobiae	frailty index	Weighted mode	13	0.971669	0.0329667	0.91087	1.03653	0.400421
c_Verrucomicrobiae	frailty index	Weighted median	13	0.97394	0.0202489	0.936043	1.01337	0.192212
c_Verrucomicrobiae	frailty index	MR Egger	13	0.950918	0.0585627	0.8478	1.06658	0.408469
c_Verrucomicrobiae	frailty index	Inverse variance weighted (fixed effects)	13	0.971099	0.0144489	0.943983	0.998993	0.0423865
c_Verrucomicrobiae	frailty index	Simple mode	13	0.970366	0.0350601	0.905924	1.03939	0.40769
f_Alcaligenaceae	frailty index	MR Egger	18	1.03786	0.0671123	0.909937	1.18376	0.587442
f_Alcaligenaceae	frailty index	Inverse variance weighted (fixed effects)	18	1.03038	0.0151428	1.00024	1.06142	0.0481396
f_Alcaligenaceae	frailty index	Simple mode	18	1.06378	0.0434197	0.976996	1.15828	0.172541
f_Alcaligenaceae	frailty index	Weighted mode	18	1.06086	0.0433327	0.974479	1.1549	0.190538
f_Alcaligenaceae	frailty index	Weighted median	18	1.03986	0.0222843	0.995418	1.08628	0.0794463
f_Atopobiaceae	frailty index	MR Egger	23	1.01261	0.0406407	0.935082	1.09657	0.760801
f_Atopobiaceae	frailty index	Weighted mode	23	1.01037	0.0459935	0.923274	1.10569	0.824567
f_Atopobiaceae	frailty index	Simple mode	23	1.02028	0.0541701	0.917507	1.13457	0.714441
f_Atopobiaceae	frailty index	Weighted median	23	1.02954	0.0300596	0.970637	1.09202	0.332772
f_Atopobiaceae	frailty index	Inverse variance weighted (fixed effects)	23	1.05861	0.0214196	1.01508	1.10399	0.00783998
f_CAG-433	frailty index	Weighted mode	20	0.944823	0.0334145	0.884927	1.00877	0.10571
f_CAG-433	frailty index	Simple mode	20	0.939704	0.034352	0.878516	1.00515	0.086079
f_CAG-433	frailty index	Weighted median	20	0.971785	0.0171558	0.939651	1.00502	0.0952564
f_CAG-433	frailty index	MR Egger	20	0.976344	0.0318789	0.917206	1.03929	0.462369
f_CAG-433	frailty index	Inverse variance weighted (fixed effects)	20	0.971598	0.0112247	0.950456	0.993211	0.0102608
f_CAG-449	frailty index	Inverse variance weighted (fixed effects)	22	1.02992	0.0141105	1.00183	1.0588	0.0366668
f_CAG-449	frailty index	Simple mode	22	1.01712	0.0332489	0.952947	1.08561	0.615064
f_CAG-449	frailty index	Weighted median	22	1.01943	0.0190439	0.982076	1.0582	0.31237
f_CAG-449	frailty index	Weighted mode	22	1.02961	0.0318864	0.967236	1.09602	0.370442
f_CAG-449	frailty index	MR Egger	22	1.02406	0.031153	0.9634	1.08854	0.454294
f_Erysipelotrichaceae	frailty index	Weighted mode	9	0.95883	0.0309249	0.902439	1.01874	0.211071
f_Erysipelotrichaceae	frailty index	Inverse variance weighted (fixed effects)	9	0.967998	0.0144423	0.940981	0.99579	0.024316
f_Erysipelotrichaceae	frailty index	Simple mode	9	0.953766	0.0320276	0.895735	1.01556	0.177662
f_Erysipelotrichaceae	frailty index	Weighted median	9	0.963455	0.0192422	0.927795	1.00049	0.0530154
f_Erysipelotrichaceae	frailty index	MR Egger	9	0.96138	0.0504962	0.870787	1.0614	0.460964
f_Eubacteriaceae	frailty index	Simple mode	7	0.947024	0.0370465	0.880697	1.01835	0.192156
f_Eubacteriaceae	frailty index	Weighted mode	7	0.948021	0.035072	0.885043	1.01548	0.178842
f_Eubacteriaceae	frailty index	Weighted median	7	0.956108	0.0236963	0.912717	1.00156	0.0582037
f_Eubacteriaceae	frailty index	MR Egger	7	0.994148	0.0894116	0.834339	1.18457	0.950205
f_Eubacteriaceae	frailty index	Inverse variance weighted (fixed effects)	7	0.966163	0.0162369	0.9359	0.997405	0.0340055
f_Ezakiellaceae	frailty index	Simple mode	15	1.08233	0.0488564	0.983493	1.19109	0.12768
f_Ezakiellaceae	frailty index	Weighted median	15	1.06591	0.0293882	1.00625	1.12911	0.0298507
f_Ezakiellaceae	frailty index	MR Egger	15	1.03584	0.0419763	0.954026	1.12466	0.416751
f_Ezakiellaceae	frailty index	Weighted mode	15	1.08233	0.044992	0.990971	1.18211	0.10051
f_Ezakiellaceae	frailty index	Inverse variance weighted (fixed effects)	15	1.04115	0.0197711	1.00157	1.08229	0.0413992
f_Sutterellaceae	frailty index	MR Egger	13	0.962125	0.0439979	0.882633	1.04878	0.398947
f_Sutterellaceae	frailty index	Simple mode	13	0.971971	0.0273083	0.921315	1.02541	0.318376
f_Sutterellaceae	frailty index	Weighted mode	13	0.974508	0.0254066	0.927169	1.02426	0.329504
f_Sutterellaceae	frailty index	Weighted median	13	0.967827	0.0164259	0.937165	0.999493	0.0464973
f_Sutterellaceae	frailty index	Inverse variance weighted (fixed effects)	13	0.964814	0.0121106	0.942182	0.987989	0.00309882
f_Verrucomicrobiaceae	frailty index	Simple mode	13	0.970388	0.0350204	0.906015	1.03933	0.407528
f_Verrucomicrobiaceae	frailty index	Weighted median	13	0.973923	0.0202464	0.936031	1.01335	0.191862
f_Verrucomicrobiaceae	frailty index	Weighted mode	13	0.971691	0.033111	0.910633	1.03684	0.402777
f_Verrucomicrobiaceae	frailty index	Inverse variance weighted (fixed effects)	13	0.97108	0.0144504	0.943962	0.998977	0.0422741
f_Verrucomicrobiaceae	frailty index	MR Egger	13	0.9507	0.0585601	0.84761	1.06633	0.406388
g_Akkermansia	frailty index	Weighted median	13	0.973794	0.0202366	0.935925	1.01319	0.189429
g_Akkermansia	frailty index	MR Egger	13	0.950227	0.0584145	0.84743	1.06549	0.400798
g_Akkermansia	frailty index	Inverse variance weighted (fixed effects)	13	0.971048	0.0144442	0.943942	0.998932	0.041952
g_Akkermansia	frailty index	Weighted mode	13	0.971786	0.0327861	0.911303	1.03628	0.399837
g_Akkermansia	frailty index	Simple mode	13	0.970484	0.0351388	0.905894	1.03968	0.410561
g_CAG-452	frailty index	MR Egger	16	1.0306	0.0244722	0.982329	1.08123	0.238433
g_CAG-452	frailty index	Simple mode	16	1.02856	0.0244286	0.980473	1.07901	0.267058
g_CAG-452	frailty index	Inverse variance weighted (fixed effects)	16	1.02187	0.00922898	1.00355	1.04052	0.019093
g_CAG-452	frailty index	Weighted mode	16	1.02794	0.0220382	0.984481	1.07331	0.230348
g_CAG-452	frailty index	Weighted median	16	1.02436	0.0135862	0.99744	1.052	0.0765097
g_Coprococcus2	frailty index	Simple mode	11	1.00123	0.0353722	0.934162	1.0731	0.973064
g_Coprococcus2	frailty index	Weighted mode	11	0.999766	0.0313026	0.940271	1.06303	0.99418
g_Coprococcus2	frailty index	Inverse variance weighted (fixed effects)	11	1.03311	0.0164926	1.00025	1.06705	0.0482449
g_Coprococcus2	frailty index	MR Egger	11	1.00592	0.0941609	0.836397	1.2098	0.951377
g_Coprococcus2	frailty index	Weighted median	11	1.01209	0.0227216	0.968007	1.05818	0.596862
g_Eisenbergiella	frailty index	Weighted mode	12	1.00192	0.0296527	0.945345	1.06187	0.949705
g_Eisenbergiella	frailty index	MR Egger	12	0.988132	0.111302	0.794461	1.22902	0.9167
g_Eisenbergiella	frailty index	Weighted median	12	1.01737	0.0164814	0.985033	1.05077	0.296027
g_Eisenbergiella	frailty index	Inverse variance weighted (fixed effects)	12	1.02365	0.0110413	1.00173	1.04604	0.0342703
g_Eisenbergiella	frailty index	Simple mode	12	1.00132	0.0328862	0.938813	1.06799	0.968746
g_Eubacterium	frailty index	Inverse variance weighted (fixed effects)	7	0.966173	0.0162376	0.935908	0.997417	0.0340659
g_Eubacterium	frailty index	Simple mode	7	0.946992	0.03754	0.879815	1.0193	0.197015
g_Eubacterium	frailty index	MR Egger	7	0.99446	0.0895853	0.834316	1.18534	0.952955
g_Eubacterium	frailty index	Weighted median	7	0.95608	0.0236992	0.912685	1.00154	0.0580694
g_Eubacterium	frailty index	Weighted mode	7	0.947989	0.0351335	0.884906	1.01557	0.179259
g_Eubacteriumcoprostanoligenesgroup	frailty index	Weighted mode	15	1.07761	0.0368916	1.00244	1.15842	0.0622377
g_Eubacteriumcoprostanoligenesgroup	frailty index	Simple mode	15	1.07832	0.0424311	0.992271	1.17184	0.0972672
g_Eubacteriumcoprostanoligenesgroup	frailty index	Inverse variance weighted (fixed effects)	15	1.03857	0.017019	1.0045	1.0738	0.0261799
g_Eubacteriumcoprostanoligenesgroup	frailty index	MR Egger	15	1.01441	0.0675897	0.888543	1.1581	0.835687
g_Eubacteriumcoprostanoligenesgroup	frailty index	Weighted median	15	1.04563	0.0225228	1.00048	1.09283	0.0475663
g_Faecalicoccus	frailty index	Weighted mode	19	0.931976	0.0321652	0.875035	0.992623	0.0419195
g_Faecalicoccus	frailty index	Inverse variance weighted (fixed effects)	19	0.963169	0.0151028	0.935076	0.992107	0.0129659
g_Faecalicoccus	frailty index	Weighted median	19	0.94655	0.022717	0.905329	0.989648	0.0156033
g_Faecalicoccus	frailty index	Simple mode	19	0.927636	0.0365382	0.863526	0.996505	0.0546003
g_Faecalicoccus	frailty index	MR Egger	19	0.958998	0.0372085	0.891549	1.03155	0.276143
g_Flavonifractor	frailty index	Weighted mode	9	0.9925	0.0330922	0.930169	1.05901	0.825748
g_Flavonifractor	frailty index	Inverse variance weighted (fixed effects)	9	0.957411	0.0169987	0.926038	0.989847	0.0104563
g_Flavonifractor	frailty index	MR Egger	9	0.926216	0.0683475	0.810091	1.05899	0.299094
g_Flavonifractor	frailty index	Weighted median	9	0.987544	0.0223436	0.945229	1.03175	0.574809
g_Flavonifractor	frailty index	Simple mode	9	0.9925	0.0340413	0.92844	1.06098	0.830517
g_GCA-900066495	frailty index	MR Egger	18	0.932997	0.042346	0.858686	1.01374	0.120982
g_GCA-900066495	frailty index	Weighted median	18	0.96036	0.0228755	0.918252	1.0044	0.0770377
g_GCA-900066495	frailty index	Inverse variance weighted (fixed effects)	18	0.960824	0.0157268	0.931658	0.990902	0.0110484
g_GCA-900066495	frailty index	Weighted mode	18	0.958605	0.0336349	0.897447	1.02393	0.225776
g_GCA-900066495	frailty index	Simple mode	18	0.962582	0.038265	0.89303	1.03755	0.332926
g_Howardella	frailty index	MR Egger	11	0.99141	0.0577504	0.88531	1.11023	0.884544
g_Howardella	frailty index	Inverse variance weighted (fixed effects)	11	1.02595	0.00926783	1.00749	1.04476	0.00569734
g_Howardella	frailty index	Simple mode	11	1.02009	0.0197112	0.981433	1.06027	0.336672
g_Howardella	frailty index	Weighted median	11	1.02646	0.0131262	1.00039	1.05321	0.0466134
g_Howardella	frailty index	Weighted mode	11	1.023	0.0189395	0.985719	1.06169	0.257606
g_Porphyromonadaceae	frailty index	Inverse variance weighted (fixed effects)	24	1.01044	0.00468594	1.0012	1.01976	0.0267167
g_Porphyromonadaceae	frailty index	Weighted median	24	1.01988	0.00651842	1.00694	1.033	0.0025224
g_Porphyromonadaceae	frailty index	Weighted mode	24	1.01915	0.00905523	1.00122	1.0374	0.0474076
g_Porphyromonadaceae	frailty index	Simple mode	24	1.00773	0.0137877	0.980865	1.03534	0.581732
g_Porphyromonadaceae	frailty index	MR Egger	24	1.0136	0.00905509	0.995766	1.03175	0.150043
g_Rhodococcus	frailty index	Simple mode	27	1.04072	0.0848673	0.881241	1.22907	0.642038
g_Rhodococcus	frailty index	Weighted mode	27	1.03849	0.0690183	0.907096	1.18892	0.588887
g_Rhodococcus	frailty index	Inverse variance weighted (fixed effects)	27	1.06871	0.0334884	1.00081	1.14121	0.0472338
g_Rhodococcus	frailty index	MR Egger	27	1.02952	0.0650319	0.906317	1.16948	0.658424
g_Rhodococcus	frailty index	Weighted median	27	1.05024	0.0475349	0.956811	1.15279	0.302432
g_Succiniclasticum	frailty index	Weighted mode	49	1.01602	0.0292797	0.959355	1.07603	0.589755
g_Succiniclasticum	frailty index	Simple mode	49	1.0404	0.0423995	0.957433	1.13055	0.35495
g_Succiniclasticum	frailty index	MR Egger	49	1.00916	0.0272376	0.956697	1.0645	0.739321
g_Succiniclasticum	frailty index	Weighted median	49	1.02457	0.0194996	0.986154	1.06449	0.213144
g_Succiniclasticum	frailty index	Inverse variance weighted (fixed effects)	49	1.03593	0.0134816	1.00892	1.06367	0.008831
g_Sutterella	frailty index	MR Egger	4	0.87357	0.167956	0.628537	1.21413	0.505411
g_Sutterella	frailty index	Weighted median	4	1.02568	0.0251363	0.976369	1.07747	0.313165
g_Sutterella	frailty index	Weighted mode	4	1.02232	0.0314045	0.96129	1.08722	0.532761
g_Sutterella	frailty index	Simple mode	4	1.02124	0.0322577	0.95867	1.08789	0.561165
g_Sutterella	frailty index	Inverse variance weighted (fixed effects)	4	1.04014	0.0191042	1.00192	1.07983	0.039372
o_Bacteroidales	frailty index	Weighted median	14	0.964025	0.0258555	0.916388	1.01414	0.15647
o_Bacteroidales	frailty index	Weighted mode	14	0.962833	0.0328258	0.902837	1.02682	0.269347
o_Bacteroidales	frailty index	Simple mode	14	0.967397	0.0441532	0.887198	1.05484	0.466193
o_Bacteroidales	frailty index	Inverse variance weighted (fixed effects)	14	0.963632	0.0166609	0.932672	0.995619	0.02618
o_Bacteroidales	frailty index	MR Egger	14	0.943092	0.0502903	0.854567	1.04079	0.266627
o_Brevibacillales	frailty index	Weighted mode	19	1.08475	0.091433	0.906781	1.29766	0.385329
o_Brevibacillales	frailty index	MR Egger	19	1.16715	0.0888035	0.980695	1.38904	0.0998421
o_Brevibacillales	frailty index	Inverse variance weighted (fixed effects)	19	1.10203	0.0444255	1.01013	1.20229	0.0287552
o_Brevibacillales	frailty index	Weighted median	19	1.07092	0.0615128	0.949281	1.20814	0.265354
o_Brevibacillales	frailty index	Simple mode	19	1.09171	0.100743	0.896091	1.33003	0.395243
o_Burkholderiales	frailty index	Inverse variance weighted (fixed effects)	14	0.970259	0.0116069	0.948435	0.992585	0.00928971
o_Burkholderiales	frailty index	Simple mode	14	0.959336	0.0241532	0.914979	1.00584	0.109361
o_Burkholderiales	frailty index	MR Egger	14	0.985248	0.0567445	0.881543	1.10115	0.797835
o_Burkholderiales	frailty index	Weighted median	14	0.961374	0.016533	0.930721	0.993038	0.0171916
o_Burkholderiales	frailty index	Weighted mode	14	0.962256	0.0257238	0.914944	1.01202	0.158617
o_Erysipelotrichales	frailty index	Weighted mode	9	0.95883	0.0309249	0.902439	1.01874	0.211071
o_Erysipelotrichales	frailty index	Weighted median	9	0.963455	0.0192422	0.927795	1.00049	0.0530154
o_Erysipelotrichales	frailty index	MR Egger	9	0.96138	0.0504962	0.870787	1.0614	0.460964
o_Erysipelotrichales	frailty index	Inverse variance weighted (fixed effects)	9	0.967998	0.0144423	0.940981	0.99579	0.024316
o_Erysipelotrichales	frailty index	Simple mode	9	0.953766	0.0320276	0.895735	1.01556	0.177662
o_Verrucomicrobiales	frailty index	Inverse variance weighted (fixed effects)	13	0.971099	0.0144489	0.943983	0.998993	0.0423865
o_Verrucomicrobiales	frailty index	Simple mode	13	0.970366	0.0350601	0.905924	1.03939	0.40769
o_Verrucomicrobiales	frailty index	Weighted mode	13	0.971669	0.0329667	0.91087	1.03653	0.400421
o_Verrucomicrobiales	frailty index	Weighted median	13	0.97394	0.0202489	0.936043	1.01337	0.192212
o_Verrucomicrobiales	frailty index	MR Egger	13	0.950918	0.0585627	0.8478	1.06658	0.408469
p_Firmicutes_A	frailty index	Simple mode	15	1.27734	0.132349	0.985485	1.65564	0.0856038
p_Firmicutes_A	frailty index	MR Egger	15	1.31186	0.150364	0.976998	1.76149	0.0942389
p_Firmicutes_A	frailty index	Weighted median	15	1.20863	0.0782939	1.03669	1.40909	0.0155103
p_Firmicutes_A	frailty index	Inverse variance weighted (fixed effects)	15	1.1413	0.0528875	1.02891	1.26595	0.0124558
p_Firmicutes_A	frailty index	Weighted mode	15	1.28105	0.1293	0.994269	1.65055	0.0760744
s_Alistipes shahii	frailty index	Weighted median	17	0.990913	0.0133087	0.965399	1.0171	0.492768
s_Alistipes shahii	frailty index	Weighted mode	17	1.01191	0.0243518	0.964746	1.06138	0.63343
s_Alistipes shahii	frailty index	Inverse variance weighted (fixed effects)	17	0.982163	0.00903168	0.96493	0.999704	0.0462889
s_Alistipes shahii	frailty index	MR Egger	17	1.00112	0.0214398	0.959923	1.04409	0.959035
s_Alistipes shahii	frailty index	Simple mode	17	1.01699	0.0273587	0.963891	1.07301	0.54672
s_Anaeromassilibacillus sp001305115	frailty index	Weighted mode	23	1.07966	0.0356826	1.00673	1.15787	0.0429798
s_Anaeromassilibacillus sp001305115	frailty index	MR Egger	23	1.04054	0.0312014	0.978815	1.10616	0.216677
s_Anaeromassilibacillus sp001305115	frailty index	Simple mode	23	1.10268	0.0401406	1.01925	1.19294	0.0234519
s_Anaeromassilibacillus sp001305115	frailty index	Inverse variance weighted (fixed effects)	23	1.04942	0.0151043	1.01881	1.08095	0.00140581
s_Anaeromassilibacillus sp001305115	frailty index	Weighted median	23	1.05392	0.0210577	1.0113	1.09832	0.0126405
s_Bacteroides sp002160055	frailty index	Weighted mode	21	0.956075	0.023271	0.913447	1.00069	0.0678772
s_Bacteroides sp002160055	frailty index	Inverse variance weighted (fixed effects)	21	0.964948	0.0117044	0.943063	0.98734	0.00229943
s_Bacteroides sp002160055	frailty index	MR Egger	21	0.990643	0.0329771	0.928638	1.05679	0.778672
s_Bacteroides sp002160055	frailty index	Simple mode	21	0.956075	0.025255	0.909901	1.00459	0.0905068
s_Bacteroides sp002160055	frailty index	Weighted median	21	0.959036	0.0164694	0.928573	0.990499	0.0110967
s_Bacteroides stercoris	frailty index	Weighted median	10	0.979044	0.0139922	0.952558	1.00627	0.130116
s_Bacteroides stercoris	frailty index	Simple mode	10	0.984194	0.0193289	0.947606	1.0222	0.431094
s_Bacteroides stercoris	frailty index	Inverse variance weighted (fixed effects)	10	0.978352	0.0107009	0.958046	0.999088	0.0408295
s_Bacteroides stercoris	frailty index	MR Egger	10	0.981975	0.0251944	0.934662	1.03168	0.490888
s_Bacteroides stercoris	frailty index	Weighted mode	10	0.982732	0.018759	0.947256	1.01954	0.377359
s_Bacteroides_massiliensis	frailty index	Weighted median	6	1.037	0.0147487	1.00745	1.06742	0.0137568
s_Bacteroides_massiliensis	frailty index	Weighted mode	6	1.04827	0.0238006	1.0005	1.09833	0.104467
s_Bacteroides_massiliensis	frailty index	MR Egger	6	0.958495	0.0585033	0.854655	1.07495	0.508813
s_Bacteroides_massiliensis	frailty index	Inverse variance weighted (fixed effects)	6	1.03151	0.0116656	1.00819	1.05537	0.0078271
s_Bacteroides_massiliensis	frailty index	Simple mode	6	1.04963	0.0239356	1.00152	1.10004	0.0989136
s_Blautia hansenii	frailty index	Inverse variance weighted (fixed effects)	20	1.04036	0.0145955	1.01102	1.07055	0.00670698
s_Blautia hansenii	frailty index	MR Egger	20	1.06326	0.0321195	0.99839	1.13235	0.0722204
s_Blautia hansenii	frailty index	Simple mode	20	1.06413	0.0330032	0.997471	1.13524	0.0750661
s_Blautia hansenii	frailty index	Weighted mode	20	1.05283	0.0295415	0.993601	1.11559	0.0975503
s_Blautia hansenii	frailty index	Weighted median	20	1.04257	0.0208978	1.00073	1.08616	0.04605
s_CAG-822 sp000432855	frailty index	Simple mode	19	0.948845	0.0368637	0.882706	1.01994	0.171427
s_CAG-822 sp000432855	frailty index	MR Egger	19	0.948105	0.0372555	0.881341	1.01993	0.170731
s_CAG-822 sp000432855	frailty index	Inverse variance weighted (fixed effects)	19	0.955379	0.0153441	0.927074	0.984548	0.00293065
s_CAG-822 sp000432855	frailty index	Weighted median	19	0.95846	0.0210132	0.919787	0.998759	0.0434788
s_CAG-822 sp000432855	frailty index	Weighted mode	19	0.944839	0.0311661	0.88885	1.00435	0.0853348
s_CAG-83 sp000435555	frailty index	MR Egger	15	0.998738	0.0260307	0.949061	1.05102	0.962053
s_CAG-83 sp000435555	frailty index	Weighted median	15	1.01895	0.0112139	0.996799	1.04159	0.0941113
s_CAG-83 sp000435555	frailty index	Inverse variance weighted (fixed effects)	15	1.01588	0.00797661	1.00012	1.03188	0.048306
s_CAG-83 sp000435555	frailty index	Weighted mode	15	1.0248	0.0176118	0.990024	1.06079	0.186029
s_CAG-83 sp000435555	frailty index	Simple mode	15	1.02791	0.0221222	0.984292	1.07346	0.233816
s_CHKCI006 sp900018345	frailty index	Simple mode	19	1.00973	0.037608	0.937979	1.08697	0.799726
s_CHKCI006 sp900018345	frailty index	Inverse variance weighted (fixed effects)	19	1.04575	0.0155857	1.01429	1.07819	0.00410036
s_CHKCI006 sp900018345	frailty index	MR Egger	19	1.04175	0.0365869	0.969657	1.11919	0.279189
s_CHKCI006 sp900018345	frailty index	Weighted mode	19	1.03099	0.030187	0.971761	1.09383	0.325379
s_CHKCI006 sp900018345	frailty index	Weighted median	19	1.03272	0.0227844	0.987612	1.07988	0.157689
s_Eisenbergiella sp900066775	frailty index	Weighted median	17	1.01866	0.0186916	0.982017	1.05667	0.322595
s_Eisenbergiella sp900066775	frailty index	Simple mode	17	1.00505	0.0318272	0.944268	1.06974	0.876258
s_Eisenbergiella sp900066775	frailty index	MR Egger	17	1.0165	0.0276633	0.962849	1.07313	0.563037
s_Eisenbergiella sp900066775	frailty index	Weighted mode	17	1.01188	0.0301307	0.953848	1.07343	0.700363
s_Eisenbergiella sp900066775	frailty index	Inverse variance weighted (fixed effects)	17	1.02824	0.0124764	1.0034	1.05369	0.0256213
s_Enterococcus faecalis	frailty index	Simple mode	22	0.978235	0.0527689	0.882116	1.08483	0.680907
s_Enterococcus faecalis	frailty index	Inverse variance weighted (fixed effects)	22	0.959187	0.0212518	0.920054	0.999985	0.0499108
s_Enterococcus faecalis	frailty index	MR Egger	22	0.949324	0.0548856	0.852501	1.05714	0.354681
s_Enterococcus faecalis	frailty index	Weighted mode	22	0.976689	0.0462956	0.891966	1.06946	0.615718
s_Enterococcus faecalis	frailty index	Weighted median	22	0.974211	0.0304265	0.917811	1.03408	0.390495
s_Eubacterium_ventriosum	frailty index	MR Egger	6	1.0547	0.114906	0.842011	1.3211	0.667137
s_Eubacterium_ventriosum	frailty index	Weighted median	6	0.984834	0.0136421	0.958849	1.01152	0.262603
s_Eubacterium_ventriosum	frailty index	Weighted mode	6	0.990344	0.0170347	0.957825	1.02397	0.5936
s_Eubacterium_ventriosum	frailty index	Simple mode	6	0.991035	0.0199008	0.953123	1.03045	0.669845
s_Eubacterium_ventriosum	frailty index	Inverse variance weighted (fixed effects)	6	0.978212	0.00980868	0.959585	0.9972	0.0247118
s_GCA-900066135 sp900066135	frailty index	Weighted mode	19	1.06361	0.0662352	0.934116	1.21105	0.364164
s_GCA-900066135 sp900066135	frailty index	Weighted median	19	1.05175	0.0366081	0.978929	1.12999	0.168119
s_GCA-900066135 sp900066135	frailty index	Simple mode	19	1.09982	0.0658117	0.966723	1.25125	0.165431
s_GCA-900066135 sp900066135	frailty index	Inverse variance weighted (fixed effects)	19	1.06318	0.0252238	1.0119	1.11706	0.0151447
s_GCA-900066135 sp900066135	frailty index	MR Egger	19	1.00114	0.0669664	0.877995	1.14156	0.986617
s_GCA-900066495 sp900066495	frailty index	Weighted mode	20	0.947614	0.0352013	0.884438	1.0153	0.142847
s_GCA-900066495 sp900066495	frailty index	Simple mode	20	0.941746	0.0377531	0.874576	1.01407	0.128381
s_GCA-900066495 sp900066495	frailty index	Inverse variance weighted (fixed effects)	20	0.95172	0.0166045	0.921245	0.983203	0.00288059
s_GCA-900066495 sp900066495	frailty index	Weighted median	20	0.951026	0.0242174	0.906939	0.997256	0.0381274
s_GCA-900066495 sp900066495	frailty index	MR Egger	20	0.932622	0.0432061	0.856895	1.01504	0.123815
s_Lachnospira rogosae	frailty index	Simple mode	20	1.05686	0.0313723	0.993835	1.12389	0.0939984
s_Lachnospira rogosae	frailty index	MR Egger	20	1.02994	0.0309913	0.969243	1.09444	0.35371
s_Lachnospira rogosae	frailty index	Inverse variance weighted (fixed effects)	20	1.03183	0.0098054	1.01219	1.05185	0.00139624
s_Lachnospira rogosae	frailty index	Weighted mode	20	1.0489	0.0281148	0.992666	1.10832	0.105789
s_Lachnospira rogosae	frailty index	Weighted median	20	1.03945	0.0144278	1.01047	1.06926	0.00732272
s_Lactobacillus_delbrueckii	frailty index	Inverse variance weighted (fixed effects)	16	0.987959	0.00435996	0.979552	0.996438	0.00546141
s_Lactobacillus_delbrueckii	frailty index	Simple mode	16	0.996332	0.0106714	0.975709	1.01739	0.735329
s_Lactobacillus_delbrueckii	frailty index	Weighted mode	16	0.996551	0.0101173	0.976985	1.01651	0.737504
s_Lactobacillus_delbrueckii	frailty index	Weighted median	16	0.994792	0.00639092	0.982409	1.00733	0.413915
s_Lactobacillus_delbrueckii	frailty index	MR Egger	16	0.990302	0.0208327	0.950681	1.03158	0.647143
s_Rubneribacter sp002159915	frailty index	Simple mode	15	1.02454	0.0584211	0.913689	1.14883	0.684488
s_Rubneribacter sp002159915	frailty index	MR Egger	15	0.973694	0.0660938	0.855386	1.10836	0.693252
s_Rubneribacter sp002159915	frailty index	Weighted median	15	1.03619	0.0334112	0.970507	1.10632	0.287331
s_Rubneribacter sp002159915	frailty index	Weighted mode	15	1.04082	0.0546	0.935188	1.15838	0.475794
s_Rubneribacter sp002159915	frailty index	Inverse variance weighted (fixed effects)	15	1.05216	0.0228006	1.00618	1.10025	0.0257356
s_Sutterella_wadsworthensis	frailty index	Simple mode	4	1.02158	0.0323595	0.958798	1.08847	0.556537
s_Sutterella_wadsworthensis	frailty index	Weighted mode	4	1.02211	0.0315901	0.960744	1.0874	0.538524
s_Sutterella_wadsworthensis	frailty index	Weighted median	4	1.02568	0.0249503	0.976727	1.07708	0.309543
s_Sutterella_wadsworthensis	frailty index	MR Egger	4	0.884901	0.169887	0.634284	1.23454	0.546413
s_Sutterella_wadsworthensis	frailty index	Inverse variance weighted (fixed effects)	4	1.04007	0.0189304	1.00219	1.07939	0.0379498
s_UBA1777 sp900316255	frailty index	Weighted mode	15	0.913345	0.0819487	0.777819	1.07248	0.287336
s_UBA1777 sp900316255	frailty index	Inverse variance weighted (fixed effects)	15	0.934386	0.0310687	0.879185	0.993054	0.028936
s_UBA1777 sp900316255	frailty index	Weighted median	15	0.930256	0.0446177	0.85236	1.01527	0.105162
s_UBA1777 sp900316255	frailty index	Simple mode	15	0.921149	0.0855733	0.778912	1.08936	0.353436
s_UBA1777 sp900316255	frailty index	MR Egger	15	0.915365	0.0661619	0.804037	1.04211	0.204272
s_UBA2658 sp002841545	frailty index	Inverse variance weighted (fixed effects)	9	1.09732	0.0448894	1.0049	1.19824	0.0385616
s_UBA2658 sp002841545	frailty index	Weighted median	9	1.09337	0.0617048	0.968816	1.23393	0.148015
s_UBA2658 sp002841545	frailty index	Simple mode	9	1.12146	0.0921004	0.936242	1.34333	0.248477
s_UBA2658 sp002841545	frailty index	MR Egger	9	0.921589	0.11218	0.739687	1.14822	0.490299
s_UBA2658 sp002841545	frailty index	Weighted mode	9	1.1398	0.0920263	0.951685	1.36509	0.192853
s_UBA2922 sp900313925	frailty index	Simple mode	18	1.08915	0.0582789	0.971584	1.22095	0.161075
s_UBA2922 sp900313925	frailty index	Weighted median	18	1.0888	0.0372152	1.01221	1.17118	0.0222546
s_UBA2922 sp900313925	frailty index	Inverse variance weighted (fixed effects)	18	1.08791	0.0254922	1.03489	1.14365	0.000949062
s_UBA2922 sp900313925	frailty index	MR Egger	18	1.01519	0.0764633	0.873899	1.17933	0.846166
s_UBA2922 sp900313925	frailty index	Weighted mode	18	1.08554	0.0492939	0.985563	1.19565	0.114235
s_UBA3855 sp900316885	frailty index	Weighted median	16	1.02334	0.0403785	0.94547	1.10762	0.567779
s_UBA3855 sp900316885	frailty index	Inverse variance weighted (fixed effects)	16	1.06035	0.0296091	1.00057	1.12371	0.0478018
s_UBA3855 sp900316885	frailty index	MR Egger	16	0.986177	0.118511	0.781765	1.24404	0.908172
s_UBA3855 sp900316885	frailty index	Simple mode	16	1.00336	0.0665691	0.880631	1.1432	0.960424
s_UBA3855 sp900316885	frailty index	Weighted mode	16	1.00074	0.0584682	0.892388	1.12226	0.990029
s_UBA7177 sp002491225	frailty index	MR Egger	16	0.929561	0.0904027	0.77862	1.10976	0.43262
s_UBA7177 sp002491225	frailty index	Inverse variance weighted (fixed effects)	16	0.935881	0.0293933	0.883488	0.991382	0.0241663
s_UBA7177 sp002491225	frailty index	Simple mode	16	0.972165	0.0863078	0.820868	1.15135	0.74813
s_UBA7177 sp002491225	frailty index	Weighted median	16	0.945125	0.0433771	0.868092	1.02899	0.193224
s_UBA7177 sp002491225	frailty index	Weighted mode	16	0.946678	0.0794377	0.810184	1.10617	0.50085
s_Veillonella rogosae	frailty index	Weighted median	19	0.973955	0.0140275	0.947542	1.0011	0.0599255
s_Veillonella rogosae	frailty index	MR Egger	19	1.00273	0.0244962	0.955722	1.05205	0.912747
s_Veillonella rogosae	frailty index	Inverse variance weighted (fixed effects)	19	0.976472	0.00993545	0.957641	0.995674	0.0165583
s_Veillonella rogosae	frailty index	Weighted mode	19	0.97136	0.0186115	0.936565	1.00745	0.135865
s_Veillonella rogosae	frailty index	Simple mode	19	0.970065	0.020992	0.930962	1.01081	0.164862

## Sheet: telomere length
exposure	outcome	method	nsnp	or	se	or_lci95	or_uci95	pval
c_Erysipelotrichia	telomere length	MR Egger	8	1.01971	0.0401472	0.942543	1.10319	0.644157
c_Erysipelotrichia	telomere length	Weighted median	8	1.02768	0.0131021	1.00163	1.05442	0.0371381
c_Erysipelotrichia	telomere length	Weighted mode	8	1.04378	0.0233362	0.997111	1.09263	0.108979
c_Erysipelotrichia	telomere length	Simple mode	8	1.04581	0.0256532	0.994528	1.09974	0.124293
c_Erysipelotrichia	telomere length	Inverse variance weighted (fixed effects)	8	1.02252	0.00934721	1.00396	1.04143	0.0171876
c_Melainabacteria	telomere length	MR Egger	12	1.01707	0.0190186	0.979858	1.0557	0.394305
c_Melainabacteria	telomere length	Weighted mode	12	1.00236	0.01473	0.973831	1.03172	0.875956
c_Melainabacteria	telomere length	Simple mode	12	1.00212	0.0158761	0.97142	1.0338	0.89616
c_Melainabacteria	telomere length	Inverse variance weighted (fixed effects)	12	1.01483	0.00650367	1.00198	1.02785	0.0235876
c_Melainabacteria	telomere length	Weighted median	12	1.00721	0.00880792	0.989974	1.02475	0.414528
c_Mollicutes	telomere length	Inverse variance weighted (fixed effects)	12	1.01841	0.00908135	1.00044	1.0367	0.0445853
c_Mollicutes	telomere length	Simple mode	12	1.01242	0.02044	0.972664	1.05381	0.558077
c_Mollicutes	telomere length	Weighted mode	12	1.01505	0.0184237	0.979052	1.05238	0.434616
c_Mollicutes	telomere length	Weighted median	12	1.01893	0.0129181	0.993452	1.04505	0.146657
c_Mollicutes	telomere length	MR Egger	12	1.02523	0.0296392	0.967369	1.08655	0.420167
f_Bifidobacteriaceae	telomere length	Simple mode	20	1.0028	0.0216503	0.961132	1.04626	0.898765
f_Bifidobacteriaceae	telomere length	Weighted median	20	1.00916	0.011669	0.986339	1.0325	0.434681
f_Bifidobacteriaceae	telomere length	MR Egger	20	1.08029	0.0362201	1.00626	1.15977	0.0470113
f_Bifidobacteriaceae	telomere length	Inverse variance weighted (fixed effects)	20	1.02511	0.00785246	1.00945	1.04101	0.00158971
f_Bifidobacteriaceae	telomere length	Weighted mode	20	1.00238	0.0212283	0.961526	1.04496	0.912121
f_Erysipelatoclostridiaceae	telomere length	MR Egger	14	1.01285	0.0266039	0.961386	1.06706	0.639991
f_Erysipelatoclostridiaceae	telomere length	Inverse variance weighted (fixed effects)	14	0.977064	0.0103776	0.957391	0.997141	0.0253572
f_Erysipelatoclostridiaceae	telomere length	Weighted median	14	0.973641	0.0145841	0.946204	1.00187	0.0670073
f_Erysipelatoclostridiaceae	telomere length	Weighted mode	14	0.972204	0.0173176	0.939759	1.00577	0.127554
f_Erysipelatoclostridiaceae	telomere length	Simple mode	14	0.965694	0.0213651	0.92609	1.00699	0.126249
f_Erysipelotrichaceae	telomere length	Inverse variance weighted (fixed effects)	8	1.02252	0.00934721	1.00396	1.04143	0.0171876
f_Erysipelotrichaceae	telomere length	Simple mode	8	1.04581	0.0256532	0.994528	1.09974	0.124293
f_Erysipelotrichaceae	telomere length	Weighted mode	8	1.04378	0.0233362	0.997111	1.09263	0.108979
f_Erysipelotrichaceae	telomere length	Weighted median	8	1.02768	0.0131021	1.00163	1.05442	0.0371381
f_Erysipelotrichaceae	telomere length	MR Egger	8	1.01971	0.0401472	0.942543	1.10319	0.644157
f_Porphyromonadaceae	telomere length	Inverse variance weighted (fixed effects)	11	0.970389	0.0122137	0.947435	0.9939	0.0138547
f_Porphyromonadaceae	telomere length	Simple mode	11	0.984494	0.0272536	0.933285	1.03851	0.579041
f_Porphyromonadaceae	telomere length	Weighted mode	11	0.982632	0.0279274	0.930291	1.03792	0.544481
f_Porphyromonadaceae	telomere length	Weighted median	11	0.977251	0.0166618	0.945853	1.00969	0.167251
f_Porphyromonadaceae	telomere length	MR Egger	11	0.953987	0.0495723	0.865657	1.05133	0.366817
g_Alistipes	telomere length	Weighted median	12	1.01097	0.0105646	0.990253	1.03212	0.30167
g_Alistipes	telomere length	Weighted mode	12	1.00196	0.0165735	0.969936	1.03504	0.908054
g_Alistipes	telomere length	MR Egger	12	1.01239	0.0474721	0.922446	1.11112	0.800518
g_Alistipes	telomere length	Inverse variance weighted (fixed effects)	12	1.0156	0.00773162	1.00033	1.03111	0.0452264
g_Alistipes	telomere length	Simple mode	12	1.00412	0.0174909	0.970279	1.03914	0.818502
g_Anaerotruncus	telomere length	Inverse variance weighted (fixed effects)	5	0.986993	0.00498089	0.977404	0.996676	0.00857527
g_Anaerotruncus	telomere length	Simple mode	5	0.98436	0.00806554	0.968921	1.00004	0.122328
g_Anaerotruncus	telomere length	Weighted mode	5	0.984453	0.00817988	0.968795	1.00036	0.127915
g_Anaerotruncus	telomere length	Weighted median	5	0.984657	0.00617884	0.972805	0.996655	0.0123373
g_Anaerotruncus	telomere length	MR Egger	5	0.964356	0.0482185	0.87739	1.05994	0.506298
g_Bifidobacterium	telomere length	Inverse variance weighted (fixed effects)	16	1.0225	0.0081071	1.00638	1.03888	0.0060505
g_Bifidobacterium	telomere length	Simple mode	16	1.00284	0.0172685	0.969462	1.03736	0.871885
g_Bifidobacterium	telomere length	Weighted mode	16	1.00097	0.0160765	0.969924	1.03302	0.952587
g_Bifidobacterium	telomere length	Weighted median	16	1.006	0.0122201	0.982193	1.03039	0.624333
g_Bifidobacterium	telomere length	MR Egger	16	1.04157	0.028647	0.984699	1.10172	0.176991
g_Catenibacterium	telomere length	Inverse variance weighted (fixed effects)	5	0.971356	0.00770413	0.956798	0.986134	0.000161717
g_Catenibacterium	telomere length	Weighted mode	5	0.985139	0.0152687	0.956094	1.01507	0.382313
g_Catenibacterium	telomere length	Weighted median	5	0.98178	0.0112992	0.960276	1.00377	0.103655
g_Catenibacterium	telomere length	MR Egger	5	0.910782	0.0816969	0.776019	1.06895	0.335674
g_Catenibacterium	telomere length	Simple mode	5	0.984947	0.0147765	0.95683	1.01389	0.362701
g_Clostridium_P	telomere length	Inverse variance weighted (fixed effects)	19	1.02737	0.0128113	1.00189	1.05349	0.0350518
g_Clostridium_P	telomere length	MR Egger	19	1.05155	0.0304639	0.990599	1.11625	0.117307
g_Clostridium_P	telomere length	Simple mode	19	1.01656	0.0387365	0.942233	1.09674	0.676659
g_Clostridium_P	telomere length	Weighted median	19	1.01568	0.0189785	0.978595	1.05417	0.412274
g_Clostridium_P	telomere length	Weighted mode	19	1.00272	0.0383085	0.930193	1.08091	0.944154
g_Coprococcus3	telomere length	Inverse variance weighted (fixed effects)	5	0.968961	0.015679	0.939637	0.9992	0.044321
g_Coprococcus3	telomere length	MR Egger	5	1.00702	0.0587279	0.897531	1.12987	0.912662
g_Coprococcus3	telomere length	Weighted median	5	0.987358	0.0209382	0.947658	1.02872	0.543424
g_Coprococcus3	telomere length	Weighted mode	5	0.99244	0.0266842	0.941868	1.04573	0.790227
g_Coprococcus3	telomere length	Simple mode	5	0.991496	0.0299791	0.934915	1.0515	0.789873
g_Eubacteriumbrachygroup	telomere length	Inverse variance weighted (fixed effects)	9	0.984335	0.00636589	0.97213	0.996694	0.0131307
g_Eubacteriumbrachygroup	telomere length	Simple mode	9	0.981726	0.0148214	0.953617	1.01066	0.248596
g_Eubacteriumbrachygroup	telomere length	Weighted mode	9	0.983491	0.0143768	0.956165	1.0116	0.280309
g_Eubacteriumbrachygroup	telomere length	Weighted median	9	0.984158	0.00904117	0.966871	1.00175	0.0773512
g_Eubacteriumbrachygroup	telomere length	MR Egger	9	0.971024	0.0237206	0.926913	1.01724	0.255073
g_Eubacteriumfissicatenagroup	telomere length	Simple mode	9	0.994551	0.0117237	0.971958	1.01767	0.653576
g_Eubacteriumfissicatenagroup	telomere length	Weighted mode	9	0.994888	0.0114371	0.972834	1.01744	0.665946
g_Eubacteriumfissicatenagroup	telomere length	Weighted median	9	0.992365	0.00822319	0.976499	1.00849	0.35131
g_Eubacteriumfissicatenagroup	telomere length	MR Egger	9	1.02297	0.0335295	0.957905	1.09246	0.519937
g_Eubacteriumfissicatenagroup	telomere length	Inverse variance weighted (fixed effects)	9	0.987472	0.00632358	0.975309	0.999787	0.0461936
g_Haemophilus	telomere length	Simple mode	13	1.01052	0.0151498	0.980955	1.04098	0.502867
g_Haemophilus	telomere length	Weighted mode	13	1.01166	0.0151545	0.982054	1.04216	0.459015
g_Haemophilus	telomere length	MR Egger	13	0.998752	0.0178899	0.964339	1.03439	0.945611
g_Haemophilus	telomere length	Inverse variance weighted (fixed effects)	13	1.01572	0.00707714	1.00173	1.02991	0.0274896
g_Haemophilus	telomere length	Weighted median	13	1.01173	0.0095879	0.992891	1.03092	0.224033
g_Herbidospora	telomere length	Weighted median	25	1.02843	0.0224655	0.984132	1.07473	0.212031
g_Herbidospora	telomere length	MR Egger	25	0.967541	0.0420691	0.890963	1.0507	0.440834
g_Herbidospora	telomere length	Inverse variance weighted (fixed effects)	25	1.0418	0.0165854	1.00848	1.07622	0.013554
g_Herbidospora	telomere length	Weighted mode	25	1.02883	0.035055	0.960514	1.102	0.425471
g_Herbidospora	telomere length	Simple mode	25	1.02049	0.0398811	0.943763	1.10346	0.615624
g_Klebsiella	telomere length	Inverse variance weighted (fixed effects)	41	0.986937	0.00569409	0.975984	0.998014	0.0209319
g_Klebsiella	telomere length	MR Egger	41	0.983798	0.012086	0.960767	1.00738	0.184313
g_Klebsiella	telomere length	Weighted mode	41	0.986383	0.0116936	0.964033	1.00925	0.247932
g_Klebsiella	telomere length	Weighted median	41	0.988727	0.0078868	0.973561	1.00413	0.150583
g_Klebsiella	telomere length	Simple mode	41	0.982692	0.0152619	0.953732	1.01253	0.259439
g_Microvirga	telomere length	Simple mode	12	1.04983	0.0610177	0.931495	1.1832	0.442319
g_Microvirga	telomere length	MR Egger	12	1.09927	0.0624189	0.972685	1.24233	0.160398
g_Microvirga	telomere length	Inverse variance weighted (fixed effects)	12	1.05571	0.0256754	1.00389	1.11019	0.0347435
g_Microvirga	telomere length	Weighted mode	12	1.0325	0.0468419	0.941931	1.13179	0.508822
g_Microvirga	telomere length	Weighted median	12	1.02373	0.0369633	0.952187	1.10065	0.525739
g_Parasutterella	telomere length	Simple mode	12	1.01422	0.0132529	0.98821	1.04091	0.309653
g_Parasutterella	telomere length	Inverse variance weighted (fixed effects)	12	1.01188	0.00547446	1.00109	1.0228	0.0309132
g_Parasutterella	telomere length	Weighted mode	12	1.01396	0.0137988	0.986901	1.04175	0.33674
g_Parasutterella	telomere length	Weighted median	12	1.0118	0.00804828	0.995965	1.02789	0.144932
g_Parasutterella	telomere length	MR Egger	12	1.03303	0.0298721	0.974286	1.09532	0.302149
g_Phascolarctobacterium	telomere length	MR Egger	11	1.0098	0.040334	0.933043	1.09287	0.814395
g_Phascolarctobacterium	telomere length	Weighted median	11	1.01925	0.0135876	0.992459	1.04675	0.160644
g_Phascolarctobacterium	telomere length	Weighted mode	11	1.00698	0.0192575	0.969681	1.04572	0.725449
g_Phascolarctobacterium	telomere length	Simple mode	11	1.00741	0.0226838	0.963603	1.05321	0.751495
g_Phascolarctobacterium	telomere length	Inverse variance weighted (fixed effects)	11	1.02736	0.00934753	1.00871	1.04635	0.00388317
g_Photobacterium	telomere length	Weighted median	13	1.0246	0.0399296	0.947468	1.10801	0.542817
g_Photobacterium	telomere length	Weighted mode	13	1.00648	0.0549371	0.903736	1.1209	0.908352
g_Photobacterium	telomere length	Simple mode	13	1.00648	0.0630049	0.889558	1.13877	0.92004
g_Photobacterium	telomere length	MR Egger	13	0.989517	0.0919127	0.826391	1.18484	0.910784
g_Photobacterium	telomere length	Inverse variance weighted (fixed effects)	13	1.06088	0.0276463	1.00492	1.11995	0.0325481
g_Ruminiclostridium9	telomere length	Simple mode	12	0.987018	0.0242345	0.941231	1.03503	0.60051
g_Ruminiclostridium9	telomere length	Weighted mode	12	0.986468	0.0234547	0.942146	1.03288	0.573031
g_Ruminiclostridium9	telomere length	Weighted median	12	0.980363	0.0144703	0.952949	1.00857	0.170514
g_Ruminiclostridium9	telomere length	MR Egger	12	1.0332	0.0531858	0.930921	1.14672	0.552844
g_Ruminiclostridium9	telomere length	Inverse variance weighted (fixed effects)	12	0.977852	0.0111205	0.956769	0.999399	0.0440074
g_Subdoligranulum	telomere length	MR Egger	12	1.02649	0.0229121	0.981411	1.07364	0.280434
g_Subdoligranulum	telomere length	Weighted mode	12	1.00217	0.0176736	0.968052	1.0375	0.904472
g_Subdoligranulum	telomere length	Simple mode	12	1.00051	0.0205437	0.961022	1.04162	0.980705
g_Subdoligranulum	telomere length	Weighted median	12	1.0093	0.0104846	0.988775	1.03026	0.37705
g_Subdoligranulum	telomere length	Inverse variance weighted (fixed effects)	12	1.01355	0.00673853	1.00025	1.02702	0.0458326
g_Succinivibrio	telomere length	Simple mode	49	0.977379	0.0162791	0.946686	1.00907	0.16631
g_Succinivibrio	telomere length	MR Egger	49	0.988745	0.0128711	0.964113	1.01401	0.38364
g_Succinivibrio	telomere length	Weighted mode	49	0.975374	0.0145167	0.948013	1.00352	0.0923141
g_Succinivibrio	telomere length	Weighted median	49	0.979014	0.00763498	0.964473	0.993775	0.00547177
g_Succinivibrio	telomere length	Inverse variance weighted (fixed effects)	49	0.986349	0.00571771	0.975357	0.997465	0.0162164
g_Sutterella	telomere length	Weighted median	4	0.97922	0.0152218	0.950436	1.00887	0.167726
g_Sutterella	telomere length	Weighted mode	4	0.981821	0.0186506	0.946578	1.01838	0.397803
g_Sutterella	telomere length	MR Egger	4	0.839855	0.06951	0.732885	0.962437	0.128704
g_Sutterella	telomere length	Inverse variance weighted (fixed effects)	4	0.975016	0.0115453	0.9532	0.997331	0.028416
g_Sutterella	telomere length	Simple mode	4	0.981821	0.0200123	0.944055	1.0211	0.426876
o_Bifidobacteriales	telomere length	Weighted mode	20	1.00238	0.0212283	0.961526	1.04496	0.912121
o_Bifidobacteriales	telomere length	Simple mode	20	1.0028	0.0216503	0.961132	1.04626	0.898765
o_Bifidobacteriales	telomere length	Inverse variance weighted (fixed effects)	20	1.02511	0.00785246	1.00945	1.04101	0.00158971
o_Bifidobacteriales	telomere length	Weighted median	20	1.00916	0.011669	0.986339	1.0325	0.434681
o_Bifidobacteriales	telomere length	MR Egger	20	1.08029	0.0362201	1.00626	1.15977	0.0470113
o_Borreliales	telomere length	Weighted mode	13	1.12663	0.05656	1.00841	1.25871	0.0567339
o_Borreliales	telomere length	Weighted median	13	1.03909	0.0324936	0.974972	1.10741	0.238021
o_Borreliales	telomere length	Inverse variance weighted (fixed effects)	13	1.05086	0.0216803	1.00714	1.09648	0.0221183
o_Borreliales	telomere length	Simple mode	13	0.999319	0.0583031	0.891406	1.1203	0.990865
o_Borreliales	telomere length	MR Egger	13	1.08619	0.0401684	1.00396	1.17517	0.0640491
o_Erysipelotrichales	telomere length	Inverse variance weighted (fixed effects)	8	1.02252	0.00934721	1.00396	1.04143	0.0171876
o_Erysipelotrichales	telomere length	Weighted median	8	1.02768	0.0131021	1.00163	1.05442	0.0371381
o_Erysipelotrichales	telomere length	MR Egger	8	1.01971	0.0401472	0.942543	1.10319	0.644157
o_Erysipelotrichales	telomere length	Simple mode	8	1.04581	0.0256532	0.994528	1.09974	0.124293
o_Erysipelotrichales	telomere length	Weighted mode	8	1.04378	0.0233362	0.997111	1.09263	0.108979
o_Francisellales	telomere length	MR Egger	12	0.964904	0.0678238	0.844795	1.10209	0.609848
o_Francisellales	telomere length	Inverse variance weighted (fixed effects)	12	0.944006	0.0259546	0.897184	0.993271	0.0264083
o_Francisellales	telomere length	Simple mode	12	0.977531	0.050785	0.884915	1.07984	0.663214
o_Francisellales	telomere length	Weighted median	12	0.956787	0.0368912	0.890047	1.02853	0.231145
o_Francisellales	telomere length	Weighted mode	12	0.970042	0.0481798	0.882631	1.06611	0.540743
p_Tenericutes	telomere length	Inverse variance weighted (fixed effects)	12	1.01841	0.00908135	1.00044	1.0367	0.0445853
p_Tenericutes	telomere length	Weighted mode	12	1.01505	0.0184237	0.979052	1.05238	0.434616
p_Tenericutes	telomere length	MR Egger	12	1.02523	0.0296392	0.967369	1.08655	0.420167
p_Tenericutes	telomere length	Weighted median	12	1.01893	0.0129181	0.993452	1.04505	0.146657
p_Tenericutes	telomere length	Simple mode	12	1.01242	0.02044	0.972664	1.05381	0.558077
s_Alistipes_indistinctus	telomere length	Inverse variance weighted (fixed effects)	12	1.0147	0.00602961	1.00278	1.02676	0.0155124
s_Alistipes_indistinctus	telomere length	Simple mode	12	1.00695	0.0134631	0.980725	1.03387	0.61719
s_Alistipes_indistinctus	telomere length	Weighted mode	12	1.00715	0.0123371	0.98309	1.0318	0.57514
s_Alistipes_indistinctus	telomere length	Weighted median	12	1.0102	0.00809415	0.994301	1.02635	0.209883
s_Alistipes_indistinctus	telomere length	MR Egger	12	0.981501	0.036838	0.913132	1.05499	0.623223
s_Bacteroides thetaiotaomicron	telomere length	Weighted mode	11	1.01933	0.0179627	0.984063	1.05585	0.311643
s_Bacteroides thetaiotaomicron	telomere length	MR Egger	11	1.02558	0.0176262	0.990756	1.06163	0.18564
s_Bacteroides thetaiotaomicron	telomere length	Inverse variance weighted (fixed effects)	11	1.01919	0.00818582	1.00297	1.03568	0.0201984
s_Bacteroides thetaiotaomicron	telomere length	Simple mode	11	1.02027	0.0173277	0.986198	1.05551	0.273811
s_Bacteroides thetaiotaomicron	telomere length	Weighted median	11	1.01947	0.0111912	0.997354	1.04208	0.0848396
s_Bacteroides_caccae	telomere length	Weighted mode	9	1.00534	0.0180569	0.970383	1.04156	0.775482
s_Bacteroides_caccae	telomere length	Simple mode	9	1.00445	0.0177649	0.970082	1.04004	0.808755
s_Bacteroides_caccae	telomere length	Inverse variance weighted (fixed effects)	9	1.01501	0.00748366	1.00023	1.03001	0.0465353
s_Bacteroides_caccae	telomere length	MR Egger	9	0.98283	0.0250967	0.935655	1.03238	0.512368
s_Bacteroides_caccae	telomere length	Weighted median	9	1.00889	0.0100924	0.989124	1.02904	0.38076
s_Bacteroides_salyersiae	telomere length	MR Egger	8	1.02322	0.0136224	0.996259	1.05091	0.142989
s_Bacteroides_salyersiae	telomere length	Inverse variance weighted (fixed effects)	8	1.00999	0.0039444	1.00221	1.01782	0.0117652
s_Bacteroides_salyersiae	telomere length	Simple mode	8	1.01392	0.00765756	0.998818	1.02925	0.113962
s_Bacteroides_salyersiae	telomere length	Weighted mode	8	1.0132	0.00732263	0.998763	1.02785	0.116411
s_Bacteroides_salyersiae	telomere length	Weighted median	8	1.01098	0.00515602	1.00081	1.02125	0.0342332
s_Bifidobacterium breve	telomere length	Weighted median	18	1.02982	0.0125184	1.00486	1.0554	0.0189045
s_Bifidobacterium breve	telomere length	Inverse variance weighted (fixed effects)	18	1.02658	0.00841568	1.00978	1.04365	0.00182721
s_Bifidobacterium breve	telomere length	MR Egger	18	1.02826	0.01919	0.990305	1.06767	0.16574
s_Bifidobacterium breve	telomere length	Simple mode	18	0.993959	0.0239661	0.948349	1.04176	0.803444
s_Bifidobacterium breve	telomere length	Weighted mode	18	1.05584	0.0232855	1.00874	1.10515	0.0321524
s_Bifidobacterium ruminantium	telomere length	Weighted median	15	1.02975	0.0124702	1.00489	1.05523	0.0187136
s_Bifidobacterium ruminantium	telomere length	Simple mode	15	0.994539	0.0227352	0.951194	1.03986	0.813146
s_Bifidobacterium ruminantium	telomere length	Weighted mode	15	0.994968	0.019497	0.957663	1.03373	0.79959
s_Bifidobacterium ruminantium	telomere length	MR Egger	15	1.01296	0.0278146	0.959213	1.06971	0.651122
s_Bifidobacterium ruminantium	telomere length	Inverse variance weighted (fixed effects)	15	1.02617	0.008059	1.01009	1.04251	0.00134674
s_Bifidobacterium_longum	telomere length	MR Egger	11	1.04511	0.0435386	0.959623	1.13821	0.337351
s_Bifidobacterium_longum	telomere length	Weighted median	11	1.0135	0.0105419	0.992776	1.03466	0.203274
s_Bifidobacterium_longum	telomere length	Weighted mode	11	1.0032	0.0170182	0.970291	1.03723	0.854771
s_Bifidobacterium_longum	telomere length	Simple mode	11	1.00388	0.0157114	0.973439	1.03528	0.8102
s_Bifidobacterium_longum	telomere length	Inverse variance weighted (multiplicative random effects)	11	1.0252	0.00961105	1.00607	1.04469	0.00962059
s_Blautia_A sp002159835	telomere length	Weighted mode	17	1.02946	0.0224943	0.985056	1.07586	0.215162
s_Blautia_A sp002159835	telomere length	Weighted median	17	1.02459	0.0150841	0.994744	1.05534	0.107256
s_Blautia_A sp002159835	telomere length	MR Egger	17	1.02536	0.0284746	0.969699	1.08421	0.393044
s_Blautia_A sp002159835	telomere length	Simple mode	17	1.03017	0.0247721	0.981347	1.08142	0.247647
s_Blautia_A sp002159835	telomere length	Inverse variance weighted (fixed effects)	17	1.02297	0.0113704	1.00043	1.04603	0.0457655
s_Blautia_A sp900066145	telomere length	Inverse variance weighted (fixed effects)	21	1.02184	0.00965021	1.00269	1.04135	0.0251718
s_Blautia_A sp900066145	telomere length	Simple mode	21	1.00721	0.0229641	0.962884	1.05358	0.757542
s_Blautia_A sp900066145	telomere length	Weighted mode	21	1.00796	0.0198283	0.96954	1.04791	0.693437
s_Blautia_A sp900066145	telomere length	MR Egger	21	1.02071	0.0227665	0.976166	1.06729	0.379165
s_Blautia_A sp900066145	telomere length	Weighted median	21	1.01287	0.0136737	0.986087	1.04038	0.349618
s_CAG-448 sp003150135	telomere length	Weighted mode	19	1.01375	0.0131381	0.987978	1.04019	0.312376
s_CAG-448 sp003150135	telomere length	Inverse variance weighted (fixed effects)	19	1.01685	0.00638994	1.00419	1.02967	0.00892244
s_CAG-448 sp003150135	telomere length	MR Egger	19	1.01617	0.0140053	0.98866	1.04446	0.267813
s_CAG-448 sp003150135	telomere length	Weighted median	19	1.0135	0.008927	0.99592	1.03139	0.133082
s_CAG-448 sp003150135	telomere length	Simple mode	19	1.01309	0.0149759	0.983785	1.04327	0.396601
s_CAG-83 sp002392625	telomere length	Weighted mode	19	1.03208	0.0216629	0.989177	1.07685	0.162165
s_CAG-83 sp002392625	telomere length	MR Egger	19	1.03533	0.0263156	0.983286	1.09014	0.204496
s_CAG-83 sp002392625	telomere length	Simple mode	19	1.04007	0.0257455	0.988885	1.0939	0.144424
s_CAG-83 sp002392625	telomere length	Inverse variance weighted (fixed effects)	19	1.02983	0.00994706	1.00994	1.0501	0.00313091
s_CAG-83 sp002392625	telomere length	Weighted median	19	1.02826	0.0152679	0.997942	1.05949	0.0679948
s_Clostridium_M sp001304855	telomere length	Inverse variance weighted (fixed effects)	13	1.04066	0.0154447	1.00962	1.07264	0.00987427
s_Clostridium_M sp001304855	telomere length	Weighted median	13	1.03834	0.0219512	0.994614	1.08399	0.0865373
s_Clostridium_M sp001304855	telomere length	Simple mode	13	1.08204	0.0390391	1.00233	1.16808	0.0663283
s_Clostridium_M sp001304855	telomere length	Weighted mode	13	1.07569	0.0376058	0.999252	1.15797	0.0762311
s_Clostridium_M sp001304855	telomere length	MR Egger	13	1.08337	0.0338199	1.01389	1.15762	0.0372971
s_Enterococcus faecalis	telomere length	MR Egger	24	0.957632	0.0281791	0.906175	1.01201	0.138722
s_Enterococcus faecalis	telomere length	Weighted median	24	0.964206	0.0178285	0.931094	0.998494	0.0409031
s_Enterococcus faecalis	telomere length	Weighted mode	24	0.952392	0.0323521	0.893876	1.01474	0.145239
s_Enterococcus faecalis	telomere length	Simple mode	24	0.952392	0.0375268	0.884856	1.02508	0.20654
s_Enterococcus faecalis	telomere length	Inverse variance weighted (fixed effects)	24	0.971521	0.0124939	0.94802	0.995606	0.020751
s_Holdemania massiliensis	telomere length	Weighted mode	24	0.977877	0.0132107	0.952882	1.00353	0.10388
s_Holdemania massiliensis	telomere length	MR Egger	24	0.959401	0.0167855	0.928351	0.99149	0.0217837
s_Holdemania massiliensis	telomere length	Weighted median	24	0.980919	0.00982502	0.96221	0.999991	0.0498911
s_Holdemania massiliensis	telomere length	Inverse variance weighted (fixed effects)	24	0.985361	0.0068026	0.97231	0.998587	0.0301694
s_Holdemania massiliensis	telomere length	Simple mode	24	0.983669	0.015998	0.953303	1.015	0.314067
s_Lachnospira sp000437735	telomere length	Weighted mode	13	1.0185	0.0128103	0.99325	1.0444	0.177881
s_Lachnospira sp000437735	telomere length	Inverse variance weighted (fixed effects)	13	1.01239	0.00578109	1.00099	1.02393	0.0331196
s_Lachnospira sp000437735	telomere length	Simple mode	13	1.01955	0.0136807	0.992573	1.04726	0.182466
s_Lachnospira sp000437735	telomere length	Weighted median	13	1.01632	0.0082026	1.00011	1.03279	0.0484505
s_Lachnospira sp000437735	telomere length	MR Egger	13	0.993761	0.0139029	0.967047	1.02121	0.661339
s_Negativibacillus massiliensis	telomere length	Inverse variance weighted (fixed effects)	19	1.02648	0.0125809	1.00148	1.0521	0.0377833
s_Negativibacillus massiliensis	telomere length	Weighted median	19	1.03477	0.0171901	1.00049	1.07023	0.0467785
s_Negativibacillus massiliensis	telomere length	Simple mode	19	1.04895	0.0284468	0.992062	1.10909	0.11026
s_Negativibacillus massiliensis	telomere length	MR Egger	19	1.01431	0.0281225	0.959911	1.07179	0.619954
s_Negativibacillus massiliensis	telomere length	Weighted mode	19	1.04806	0.0255237	0.996921	1.10183	0.0824411
s_Parasutterella_excrementihominis	telomere length	MR Egger	12	1.07499	0.0274841	1.01861	1.13448	0.0251229
s_Parasutterella_excrementihominis	telomere length	Weighted mode	12	1.01267	0.0124833	0.988196	1.03776	0.334734
s_Parasutterella_excrementihominis	telomere length	Simple mode	12	1.01267	0.0132721	0.98667	1.03936	0.363071
s_Parasutterella_excrementihominis	telomere length	Weighted median	12	1.01179	0.00791801	0.996212	1.02762	0.138682
s_Parasutterella_excrementihominis	telomere length	Inverse variance weighted (fixed effects)	12	1.0137	0.00549388	1.00284	1.02468	0.0132502
s_Prevotella_sp000436915	telomere length	Inverse variance weighted (fixed effects)	18	0.986167	0.00610245	0.974441	0.998033	0.0224486
s_Prevotella_sp000436915	telomere length	Simple mode	18	0.97813	0.0147077	0.950336	1.00674	0.151073
s_Prevotella_sp000436915	telomere length	Weighted median	18	0.98126	0.00826087	0.9655	0.997277	0.0220172
s_Prevotella_sp000436915	telomere length	MR Egger	18	0.967275	0.013667	0.941708	0.993536	0.0269958
s_Prevotella_sp000436915	telomere length	Weighted mode	18	0.979061	0.0130466	0.954342	1.00442	0.123205
s_RUG013 sp001486445	telomere length	Weighted mode	21	0.982213	0.0273494	0.930948	1.0363	0.519159
s_RUG013 sp001486445	telomere length	Simple mode	21	0.99713	0.031054	0.938249	1.05971	0.92718
s_RUG013 sp001486445	telomere length	MR Egger	21	0.987841	0.0333176	0.925394	1.0545	0.71754
s_RUG013 sp001486445	telomere length	Weighted median	21	0.98355	0.0194899	0.946687	1.02185	0.394737
s_RUG013 sp001486445	telomere length	Inverse variance weighted (fixed effects)	21	0.973829	0.0134345	0.948521	0.999812	0.0483824
s_Roseburia_intestinalis	telomere length	Weighted mode	8	1.01564	0.0167181	0.982903	1.04947	0.384056
s_Roseburia_intestinalis	telomere length	Weighted median	8	1.01441	0.0110467	0.992685	1.03662	0.195197
s_Roseburia_intestinalis	telomere length	MR Egger	8	1.04398	0.0336472	0.977355	1.11515	0.248049
s_Roseburia_intestinalis	telomere length	Simple mode	8	1.01626	0.0158505	0.985178	1.04833	0.342627
s_Roseburia_intestinalis	telomere length	Inverse variance weighted (fixed effects)	8	1.01871	0.00779386	1.00327	1.03439	0.0173887
s_Streptococcus sanguinis	telomere length	Weighted median	15	0.98078	0.0189775	0.94497	1.01795	0.30649
s_Streptococcus sanguinis	telomere length	Inverse variance weighted (fixed effects)	15	0.973369	0.0132393	0.948436	0.998957	0.0414688
s_Streptococcus sanguinis	telomere length	MR Egger	15	0.99527	0.0340276	0.931056	1.06391	0.891311
s_Streptococcus sanguinis	telomere length	Simple mode	15	0.964413	0.0334184	0.903268	1.0297	0.296546
s_Streptococcus sanguinis	telomere length	Weighted mode	15	0.96528	0.0325629	0.905597	1.0289	0.296165
s_Sutterella_wadsworthensis	telomere length	Weighted median	4	0.979583	0.0150029	0.951197	1.00882	0.169138
s_Sutterella_wadsworthensis	telomere length	Weighted mode	4	0.98203	0.0187383	0.946617	1.01877	0.40456
s_Sutterella_wadsworthensis	telomere length	Simple mode	4	0.98203	0.0196548	0.944918	1.0206	0.424254
s_Sutterella_wadsworthensis	telomere length	Inverse variance weighted (fixed effects)	4	0.975137	0.011441	0.953514	0.997251	0.0277625
s_Sutterella_wadsworthensis	telomere length	MR Egger	4	0.839316	0.0685564	0.733786	0.960024	0.125076
s_UBA1375 sp002305795	telomere length	Simple mode	17	1.03294	0.0296144	0.97469	1.09467	0.290011
s_UBA1375 sp002305795	telomere length	Weighted median	17	1.02771	0.0175729	0.992911	1.06372	0.119914
s_UBA1375 sp002305795	telomere length	Weighted mode	17	1.03126	0.0274809	0.977179	1.08832	0.279274
s_UBA1375 sp002305795	telomere length	MR Egger	17	1.01617	0.0278593	0.962169	1.0732	0.573334
s_UBA1375 sp002305795	telomere length	Inverse variance weighted (fixed effects)	17	1.03237	0.012725	1.00694	1.05844	0.0122909
s_UBA1448 sp002329405	telomere length	Simple mode	13	0.975054	0.0400361	0.901466	1.05465	0.539881
s_UBA1448 sp002329405	telomere length	MR Egger	13	0.988833	0.0477463	0.900494	1.08584	0.818383
s_UBA1448 sp002329405	telomere length	Weighted median	13	0.960019	0.0257071	0.912846	1.00963	0.11247
s_UBA1448 sp002329405	telomere length	Weighted mode	13	0.965225	0.0340959	0.902829	1.03193	0.319705
s_UBA1448 sp002329405	telomere length	Inverse variance weighted (fixed effects)	13	0.960351	0.0194331	0.92446	0.997635	0.0373587
s_UBA1777 sp900319275	telomere length	Weighted median	9	1.03814	0.0369631	0.96559	1.11614	0.311209
s_UBA1777 sp900319275	telomere length	Weighted mode	9	0.991356	0.0451491	0.907399	1.08308	0.852313
s_UBA1777 sp900319275	telomere length	Inverse variance weighted (fixed effects)	9	1.06773	0.0263083	1.01407	1.12423	0.0127393
s_UBA1777 sp900319275	telomere length	Simple mode	9	1.13574	0.0677069	0.994597	1.29692	0.0969077
s_UBA1777 sp900319275	telomere length	MR Egger	9	1.03769	0.073657	0.898193	1.19885	0.63087
s_UBA3855 sp900316885	telomere length	Simple mode	16	0.912995	0.0415863	0.84153	0.99053	0.0448426
s_UBA3855 sp900316885	telomere length	Inverse variance weighted (fixed effects)	16	0.962966	0.0167124	0.931934	0.995032	0.0239444
s_UBA3855 sp900316885	telomere length	Weighted mode	16	0.924428	0.0367867	0.860121	0.993543	0.0495619
s_UBA3855 sp900316885	telomere length	MR Egger	16	0.94735	0.0426557	0.871367	1.02996	0.225483
s_UBA3855 sp900316885	telomere length	Weighted median	16	0.958312	0.0244887	0.913402	1.00543	0.0820624
s_UBA9475 sp002161675	telomere length	Simple mode	15	0.99751	0.0497904	0.904763	1.09976	0.960765
s_UBA9475 sp002161675	telomere length	Weighted median	15	1.03481	0.0279614	0.979628	1.09311	0.220985
s_UBA9475 sp002161675	telomere length	Inverse variance weighted (fixed effects)	15	1.06419	0.0190834	1.02512	1.10474	0.00111435
s_UBA9475 sp002161675	telomere length	MR Egger	15	1.02245	0.0415263	0.942529	1.10915	0.601895
s_UBA9475 sp002161675	telomere length	Weighted mode	15	0.996575	0.0467322	0.909349	1.09217	0.942515
