# Supplementary material for: Causal Analysis Between Gut Microbes, Aging Indicator, and Age‐Related Disease, Involving the Discovery and Validation of Biomarkers
Source: Aging Cell. 2025 Apr 9;24(7):e70057. doi: 10.1111/acel.70057 (PMC12266770; doi:10.1111/acel.70057)
Supplement: Supplementary file 1 — Appendix S1 [file ACEL-24-e70057-s001.zip › acel70057-sup-0009-TableS8.xlsx]

## Sheet: CKD
exposure	outcome	egger_intercept	egger_se	egger_pval	method	Cochran’s Q statistic	Cochran’s Q statistic P-value	MR-PRESSO_pvalue
s_Escherichia_coli	CKD	0.0220027	0.0135275	0.138284	Inverse variance weighted	10.5659	0.392324	0.433
s_Eubacterium_ventriosum	CKD	-0.0486573	0.107661	0.681981	Inverse variance weighted	6.6709	0.154336	0.227
s_Bacteroides_plebeius	CKD	-0.00980112	0.026828	0.729809	Inverse variance weighted	9.6431	0.140509	0.178
p_Firmicutes	CKD	-0.0140898	0.0229615	0.572641	Inverse variance weighted	6.66627	0.246666	0.3065
s_Bacteroides_intestinalis	CKD	0.0340915	0.0228827	0.274726	Inverse variance weighted	2.53873	0.468333	0.521
s_Bacteroides_cellulosilyticus	CKD	0.0126545	0.01748	0.485692	Inverse variance weighted	15.6087	0.156289	0.1745
s_Clostridium_asparagiforme	CKD	0.0148966	0.0293156	0.623571	Inverse variance weighted	17.19	0.0702643	0.1415
s_Butyrivibrio_crossotus	CKD	0.00372675	0.0179289	0.839964	Inverse variance weighted	16.2584	0.0924703	0.105
s_Coprobacter_fastidiosus	CKD	0.0380335	0.025422	0.194881	Inverse variance weighted	5.7349	0.453532	0.4905
s_Bacteroides_eggerthii	CKD	0.028726	0.0148077	0.100451	Inverse variance weighted	10.672	0.153581	0.2005
o_Lactobacillales	CKD	-0.00631017	0.0212059	0.772123	Inverse variance weighted	15.2579	0.170992	0.187
f_Veillonellaceae	CKD	0.0245132	0.0159761	0.15931	Inverse variance weighted	8.3262	0.597008	0.4425
s_Alistipes_putredinis	CKD	-0.00357791	0.0210059	0.87302	Inverse variance weighted	0.590796	0.988421	0.993
g_Bacillus	CKD	-0.00856626	0.00819869	0.31514	Inverse variance weighted	12.6906	0.551015	0.555
g_Bacteroides_A	CKD	-0.0121883	0.0118868	0.325416	Inverse variance weighted	19.1802	0.117622	0.174
s_Bifidobacterium breve	CKD	-0.00232337	0.00760772	0.764262	Inverse variance weighted	11.6568	0.767246	0.7905
s_Blautia_A sp900066145	CKD	-0.00438457	0.00768422	0.574962	Inverse variance weighted	23.3999	0.269589	0.2915
g_CAG-177	CKD	-0.00751092	0.0118257	0.54115	Inverse variance weighted	16.9798	0.0748132	0.1395
f_CAG-449	CKD	-0.00514071	0.00786841	0.520981	Inverse variance weighted	17.4114	0.685888	0.718
g_CAG-822	CKD	0.00441174	0.00839584	0.605672	Inverse variance weighted	13.6851	0.801727	0.8265
g_CAG-877	CKD	-0.00186098	0.00980475	0.851059	Inverse variance weighted	31.9163	0.160447	0.1715
s_CHKCI006 sp900018345	CKD	0.00657368	0.00682288	0.347413	Inverse variance weighted	11.4905	0.932498	0.9265
g_Citrobacter_A	CKD	-0.0154672	0.00789	0.0656193	Inverse variance weighted	18.6841	0.477266	0.497
p_Elusimicrobiota	CKD	-0.0104853	0.00556222	0.0627183	Inverse variance weighted	110.726	0.0592437	0.055
p_Eremiobacterota	CKD	0.00748391	0.0101077	0.469772	Inverse variance weighted	13.626	0.693378	0.6945
g_Escherichia	CKD	0.00221395	0.00949835	0.819323	Inverse variance weighted	15.3308	0.355921	0.3785
f_Fervidobacteriaceae	CKD	0.00835596	0.0131049	0.531329	Inverse variance weighted	28.275	0.103047	0.09
g_Fusobacterium_A	CKD	-0.00564131	0.00719707	0.4428	Inverse variance weighted	16.9816	0.654168	0.671
o_Haloplasmatales	CKD	-0.0115379	0.00744814	0.135625	Inverse variance weighted	21.5154	0.549642	0.6095
f_Jiangellaceae	CKD	0.00656546	0.0120635	0.595489	Inverse variance weighted	17.0376	0.25418	0.278
g_Klebsiella	CKD	-0.00754057	0.00696931	0.285746	Inverse variance weighted	35.6363	0.707394	0.7065
s_Klebsiella pneumoniae	CKD	-0.00345009	0.00757784	0.651797	Inverse variance weighted	42.2865	0.18529	0.173
o_Lachnospirales	CKD	-0.0045909	0.0105602	0.67038	Inverse variance weighted	12.8898	0.610807	0.6605
g_Leclercia	CKD	-0.0094678	0.00742535	0.219438	Inverse variance weighted	7.96535	0.979148	0.98
c_Peptococcia	CKD	0.00299326	0.00689834	0.670529	Inverse variance weighted	18.5445	0.292989	0.353
g_Phocea	CKD	-0.00954684	0.0104755	0.381648	Inverse variance weighted	17.4336	0.134	0.053
s_Ruminococcus_C sp000437255	CKD	0.0097861	0.00919273	0.300423	Inverse variance weighted	17.0965	0.6467	0.6485
s_Ruminococcus_E sp900100595	CKD	-0.00507951	0.00946905	0.599039	Inverse variance weighted	20.002	0.274129	0.313
g_Succiniclasticum	CKD	-0.00462158	0.00527284	0.38542	Inverse variance weighted	45.8384	0.478976	0.495
g_Treponema_D	CKD	-0.00177064	0.00527037	0.737618	Inverse variance weighted	99.1864	0.475826	0.4905
f_Treponemataceae	CKD	-0.00781034	0.00474007	0.102427	Inverse variance weighted	97.8301	0.677317	0.687
c_UBP9	CKD	-0.0146055	0.00942628	0.135541	Inverse variance weighted	28.94	0.182308	0.214
c_Gammaproteobacteria	CKD	-0.00176913	0.0133922	0.896927	Inverse variance weighted	15.3451	0.354977	0.399
g_Subdoligranulum	CKD	0.000429908	0.0117959	0.971723	Inverse variance weighted	8.57385	0.572967	0.5935
f_Lachnospiraceae	CKD	-0.00430646	0.0157718	0.789105	Inverse variance weighted	10.8236	0.699834	0.71
g_Firmicutes	CKD	-0.0134518	0.0220238	0.568038	Inverse variance weighted	11.7076	0.0688196	0.116
g_RuminococcaceaeNK4A214group	CKD	0.0186163	0.00989004	0.0793377	Inverse variance weighted	18.448	0.298321	0.3185
c_Deltaproteobacteria	CKD	0.00274187	0.00921844	0.771222	Inverse variance weighted	6.44173	0.92859	0.938
g_LachnospiraceaeUCG010	CKD	-0.0081349	0.00983651	0.427524	Inverse variance weighted	10.7105	0.467823	0.517
f_Peptostreptococcaceae	CKD	4.09926e-05	0.00756006	0.995756	Inverse variance weighted	11.4401	0.651168	0.623
g_Ruminococcustorquesgroup	CKD	-0.00528152	0.00923617	0.577191	Inverse variance weighted	11.3653	0.657127	0.6595
g_RuminococcaceaeUCG002	CKD	0.00272587	0.00907953	0.766827	Inverse variance weighted	29.5651	0.162299	0.1505
g_FamilyXIIIAD3011group	CKD	0.0365206	0.0193751	0.0819901	Inverse variance weighted	20.312	0.120606	0.127
g_Veillonella	CKD	0.0439752	0.0338489	0.230077	Inverse variance weighted	3.498	0.94125	0.9565
f_Desulfovibrionaceae	CKD	0.00710514	0.0094193	0.46805	Inverse variance weighted	4.03223	0.968965	0.979
o_Desulfovibrionales	CKD	0.00861169	0.00905839	0.362185	Inverse variance weighted	4.69409	0.967424	0.976
f_Peptococcaceae	CKD	0.0147342	0.0108316	0.210824	Inverse variance weighted	11.8646	0.22105	0.2375
facial ageing	CKD	-0.00126061	0.00287845	0.662651	Inverse variance weighted	83.3998	0.317093	0.443
telomere length	CKD	7.04009e-05	0.00192269	0.97083	Inverse variance weighted	212.862	0.122483	0.1015
CKD	c_Bacilli	0.00232936	0.00805936	0.773349	Inverse variance weighted	69.5176	0.715479	0.6395
CKD	g_Prevotella	0.00406242	0.00709097	0.568403	Inverse variance weighted	84.0359	0.272948	0.2775
CKD	g_Butyrivibrio	-0.0174616	0.0136915	0.206066	Inverse variance weighted	78.0518	0.445092	0.485
CKD	o_Lactobacillales	0.00293692	0.00811493	0.718419	Inverse variance weighted	67.9844	0.758867	0.6515
CKD	s_Collinsella_aerofaciens	0.000275422	0.00688432	0.968192	Inverse variance weighted	91.3304	0.12652	0.078
CKD	s_Alistipes_onderdonkii	-0.00451131	0.00608125	0.460471	Inverse variance weighted	71.9081	0.642694	0.618
CKD	s_Bacteroides_caccae	-0.00961682	0.00750867	0.204223	Inverse variance weighted	88.0936	0.161903	0.168
CKD	s_Bacteroides_plebeius	0.0176881	0.0122522	0.15289	Inverse variance weighted	66.5857	0.818221	0.816
CKD	s_Bacteroides_salyersiae	-0.0132159	0.0141098	0.351989	Inverse variance weighted	68.0803	0.701414	0.6295
CKD	s_Butyrivibrio_crossotus	-0.0182003	0.0137794	0.190522	Inverse variance weighted	79.0727	0.413255	0.452
CKD	s_Blautia_A sp000285855	-1.12586e-05	0.00200321	0.995526	Inverse variance weighted	92.3287	0.85921	0.885
CKD	s_CAG-194 sp002441865	0.00196996	0.0020961	0.349427	Inverse variance weighted	119.486	0.211732	0.2285
CKD	s_CAG-274 sp000432155	0.0017595	0.00614543	0.775195	Inverse variance weighted	129.032	0.0819427	0.1025
CKD	s_CAG-485 sp002362485	-0.00126313	0.00317808	0.691826	Inverse variance weighted	115.733	0.288008	0.292
CKD	g_Collinsella	-0.0022798	0.0047135	0.629605	Inverse variance weighted	96.0377	0.788224	0.7435
CKD	g_Emergencia	0.00327976	0.00203169	0.109408	Inverse variance weighted	75.0626	0.99332	0.996
CKD	s_Flavonifractor sp002159265	-0.00174889	0.00206971	0.400001	Inverse variance weighted	93.1591	0.844763	0.859
CKD	s_Holdemania sp900120005	0.000468868	0.00429546	0.913285	Inverse variance weighted	115.156	0.300948	0.308
CKD	g_Klebsiella_A	-0.00330842	0.0026726	0.218462	Inverse variance weighted	123.125	0.151615	0.169
CKD	s_Lawsonibacter sp002161175	-0.000781877	0.00196015	0.690772	Inverse variance weighted	90.0944	0.893797	0.879
CKD	g_Olsenella_C	-0.0021233	0.00226996	0.351693	Inverse variance weighted	98.7633	0.726292	0.696
CKD	g_Streptacidiphilus	-0.00153032	0.00136749	0.265616	Inverse variance weighted	124.596	0.131163	0.157
CKD	f_UBA1611	0.00279464	0.00147726	0.0612254	Inverse variance weighted	104.27	0.583652	0.574
CKD	f_Lachnospiraceae	0.00636895	0.00576469	0.272816	Inverse variance weighted	67.4569	0.720022	0.622
CKD	g_Clostridium_XlVa	-0.000304816	0.00767923	0.968449	Inverse variance weighted	91.7027	0.0585946	0.105
CKD	g_Lachnospiraceae	0.00788794	0.00598456	0.191553	Inverse variance weighted	80.98	0.298065	0.265
CKD	f_ClostridialesvadinBB60group	0.0010149	0.0051621	0.844668	Inverse variance weighted	67.1257	0.756547	0.646
CKD	f_Peptococcaceae	-0.00464882	0.00510867	0.365745	Inverse variance weighted	69.8943	0.675329	0.57
CKD	f_Streptococcaceae	-0.00136256	0.00422924	0.748215	Inverse variance weighted	79.3046	0.375181	0.233
CKD	f_Verrucomicrobiaceae	0.00280091	0.004841	0.564605	Inverse variance weighted	63.4157	0.848101	0.8545
CKD	g_Akkermansia	0.00278579	0.00484117	0.566718	Inverse variance weighted	63.2359	0.851943	0.8595
CKD	g_Slackia	-0.00537661	0.00674598	0.42803	Inverse variance weighted	64.9708	0.764027	0.7795
CKD	telomere length	0.000601013	0.0015083	0.695243	Inverse variance weighted	23.4029	0.175577	0.238

## Sheet: COPD
exposure	outcome	egger_intercept	egger_se	egger_pval	method	Cochran’s Q statistic	Cochran’s Q statistic P-value	MR-PRESSO_pvalue
s_Parasutterella_excrementihominis	COPD	-0.0164135	0.0268757	0.555011	Inverse variance weighted	14.8205	0.190862	0.218
g_Parasutterella	COPD	-0.0229717	0.0236665	0.354617	Inverse variance weighted	14.5864	0.202227	0.229
s_Bacteroides_dorei	COPD	0.00826465	0.0191524	0.672662	Inverse variance weighted	7.71706	0.934624	0.9375
s_Eubacterium_eligens	COPD	-0.0261855	0.0217759	0.254416	Inverse variance weighted	12.2837	0.423175	0.4415
s_Butyrivibrio_crossotus	COPD	-0.00615767	0.0156267	0.701817	Inverse variance weighted	6.89683	0.807376	0.827
s_Coprococcus_sp_ART55_1	COPD	0.00367648	0.0268518	0.903635	Inverse variance weighted	1.82363	0.609806	0.6635
s_Prevotella_copri	COPD	-0.0258124	0.0183051	0.188841	Inverse variance weighted	9.70801	0.556828	0.301
s_Adlercreutzia_equolifaciens	COPD	-0.0405024	0.0202756	0.102254	Inverse variance weighted	5.89263	0.435324	0.4755
g_Adlercreutzia	COPD	-0.0408892	0.0203215	0.100375	Inverse variance weighted	5.88143	0.436602	0.476
s_Anaeromassilibacillus sp001305115	COPD	-0.00583158	0.00971093	0.554299	Inverse variance weighted	20.7381	0.59708	0.526
s_Bifidobacterium angulatum	COPD	0.00788945	0.00791766	0.328979	Inverse variance weighted	22.0753	0.631389	0.6485
f_Bin127	COPD	-0.00750737	0.0117	0.530781	Inverse variance weighted	7.04866	0.972312	0.9745
s_CAG-1000 sp000434555	COPD	-0.00734069	0.00992037	0.467148	Inverse variance weighted	21.071	0.576749	0.6
g_CAG-1031	COPD	-0.00276764	0.0115294	0.813339	Inverse variance weighted	22.2114	0.176724	0.197
g_CAG-145	COPD	-0.00376471	0.0173469	0.833621	Inverse variance weighted	15.5789	0.0762137	0.0915
g_CAG-452	COPD	-0.0156478	0.0113382	0.186537	Inverse variance weighted	20.1052	0.268882	0.2855
f_CAG-552	COPD	-0.0110522	0.0121697	0.374089	Inverse variance weighted	28.8526	0.149118	0.099
f_CAG-698	COPD	0.00900441	0.0104024	0.395645	Inverse variance weighted	27.8123	0.268037	0.2605
s_CAG-81 sp000435795	COPD	-0.0120879	0.00955204	0.223819	Inverse variance weighted	18.2234	0.374878	0.404
g_Cetobacterium_A	COPD	0.00748055	0.00904505	0.415468	Inverse variance weighted	29.5475	0.385168	0.385
s_Clostridium_M clostridioforme	COPD	0.016129	0.00805477	0.057718	Inverse variance weighted	18.6412	0.721845	0.6575
s_DTU024 sp002411105	COPD	-0.00451504	0.0114618	0.698537	Inverse variance weighted	22.8584	0.196091	0.1895
g_Ensifer	COPD	-0.0101937	0.0140643	0.480519	Inverse variance weighted	6.29929	0.97427	0.9845
f_Enterobacteriaceae	COPD	0.0180818	0.0117687	0.14397	Inverse variance weighted	13.0546	0.732524	0.7695
s_Faecalibacterium prausnitzii_E	COPD	0.0111754	0.0107712	0.315928	Inverse variance weighted	10.9375	0.813328	0.8175
p_Firmicutes_A	COPD	-0.000613774	0.0103451	0.953381	Inverse variance weighted	13.8133	0.741178	0.7425
g_Gillisia	COPD	0.0306919	0.0206574	0.163137	Inverse variance weighted	10.6782	0.63776	0.6605
s_Kandleria vitulina	COPD	-0.00401975	0.0138711	0.776222	Inverse variance weighted	20.8822	0.140636	0.1765
s_KLE1615 sp900066985	COPD	-0.0151057	0.0103108	0.163553	Inverse variance weighted	12.3179	0.721822	0.7245
g_Klebsiella_A	COPD	0.00608378	0.00803399	0.452759	Inverse variance weighted	65.9119	0.0356176	0.051
s_Lachnospira rogosae	COPD	0.0124759	0.0102932	0.238952	Inverse variance weighted	12.1434	0.954347	0.963
f_Mycobacteriaceae	COPD	-0.000530793	0.0127427	0.967187	Inverse variance weighted	31.3718	0.0676883	0.062
o_Mycoplasmatales	COPD	0.0178226	0.0140682	0.225872	Inverse variance weighted	13.377	0.573206	0.4655
g_Paenibacillus_J	COPD	-0.00273687	0.0089444	0.76382	Inverse variance weighted	8.94015	0.915858	0.931
g_Pandoraea	COPD	-0.00101045	0.0119384	0.933483	Inverse variance weighted	11.9696	0.88692	0.9025
s_Prevotella bivia	COPD	-0.0102341	0.0102504	0.337785	Inverse variance weighted	10.1369	0.682707	0.709
s_Prevotella sp002437285	COPD	-0.00689346	0.00946567	0.477671	Inverse variance weighted	12.7329	0.69218	0.695
g_Proteus	COPD	0.00174778	0.00765142	0.821036	Inverse variance weighted	23.163	0.724842	0.488
g_Rhodococcus	COPD	0.00384386	0.00907129	0.675113	Inverse variance weighted	35.4844	0.156204	0.179
s_RUG013 sp001486445	COPD	-0.00242529	0.0106847	0.822738	Inverse variance weighted	26.7082	0.180722	0.1875
s_RUG420 sp900317985	COPD	-0.00302146	0.0105333	0.77791	Inverse variance weighted	17.3932	0.428052	0.4715
s_UBA1033 sp001695555	COPD	0.00164458	0.0129223	0.900419	Inverse variance weighted	24.5191	0.0787639	0.0925
f_Prevotellaceae	COPD	-0.00935881	0.0297853	0.7614	Inverse variance weighted	13.8868	0.126411	0.145
g_Holdemanella	COPD	0.013737	0.0162842	0.416873	Inverse variance weighted	10.8612	0.540853	0.5815
g_Howardella	COPD	-0.0271894	0.0249935	0.304929	Inverse variance weighted	15.1163	0.127879	0.1435
g_Coprococcus1	COPD	0.0205754	0.0111359	0.0916965	Inverse variance weighted	15.7799	0.201524	0.1955
o_Clostridiales	COPD	0.00357718	0.020191	0.861915	Inverse variance weighted	21.4517	0.123009	0.129
c_Clostridia	COPD	-0.00114319	0.0197937	0.95476	Inverse variance weighted	20.1452	0.166434	0.166
f_FamilyXIII	COPD	0.0302028	0.0182859	0.132989	Inverse variance weighted	4.28428	0.933612	0.7485
g_Eubacteriumcoprostanoligenesgroup	COPD	0.00246378	0.0206577	0.906887	Inverse variance weighted	22.3366	0.0719572	0.073
g_Haemophilus	COPD	0.0196985	0.0131567	0.162468	Inverse variance weighted	18.4918	0.101552	0.104
o_Pasteurellales	COPD	0.0140112	0.0104457	0.199767	Inverse variance weighted	10.6788	0.828861	0.225
f_Pasteurellaceae	COPD	0.0140112	0.0104457	0.199767	Inverse variance weighted	10.6788	0.828861	0.225
f_Clostridiaceae1	COPD	0.0133295	0.0156612	0.416773	Inverse variance weighted	12.4133	0.258347	0.287
o_NB1n	COPD	1.65949e-05	0.014544	0.999107	Inverse variance weighted	11.7619	0.62542	0.6575
g_Victivallis	COPD	0.0102301	0.0248517	0.689284	Inverse variance weighted	5.1178	0.925328	0.8695
p_Cyanobacteria	COPD	0.00189739	0.0255807	0.942948	Inverse variance weighted	12.1059	0.14654	0.197
g_RuminococcaceaeUCG010	COPD	0.00244709	0.017244	0.891797	Inverse variance weighted	1.90105	0.965114	0.968
g_Allisonella	COPD	-0.0387636	0.0395728	0.359941	Inverse variance weighted	13.0976	0.108537	0.132
COPD	f_Ruminococcaceae	-0.0030921	0.00937896	0.742938	Inverse variance weighted	46.9576	0.740424	0.4375
COPD	s_Alistipes_putredinis	-0.00206347	0.00945234	0.828032	Inverse variance weighted	46.0406	0.770987	0.367
COPD	s_Lactobacillus_delbrueckii	-0.0218329	0.0226168	0.338601	Inverse variance weighted	50.6252	0.677791	0.7205
COPD	s_Bacteroides_clarus	0.0291535	0.0207464	0.165787	Inverse variance weighted	61.1755	0.234049	0.2475
COPD	s_Bacteroides_nordii	-0.00978093	0.0282695	0.730672	Inverse variance weighted	58.8697	0.370908	0.463
COPD	f_Aneurinibacillaceae	2.95266e-05	0.00163831	0.985664	Inverse variance weighted	82.5038	0.556487	0.4865
COPD	s_CAG-485 sp002404675	-0.00103437	0.00312491	0.741462	Inverse variance weighted	83.8737	0.514179	0.3675
COPD	p_Desulfobacterota_A	0.00493379	0.00367764	0.183353	Inverse variance weighted	95.3432	0.207857	0.1755
COPD	c_Desulfovibrionia	0.00599368	0.00451789	0.188219	Inverse variance weighted	94.9382	0.216205	0.1785
COPD	g_Ensifer	-0.00346734	0.00292939	0.239895	Inverse variance weighted	61.9636	0.971626	0.97
COPD	f_Enterococcaceae	-0.00140626	0.00184046	0.446959	Inverse variance weighted	99.6527	0.132318	0.054
COPD	g_Enterococcus_B	-0.000814977	0.00231231	0.725382	Inverse variance weighted	101.65	0.105218	0.1465
COPD	s_Faecalibacterium prausnitzii_E	0.00146421	0.00331556	0.659901	Inverse variance weighted	89.9662	0.335554	0.374
COPD	s_Faecalibacterium sp002160895	0.0017111	0.00204301	0.404668	Inverse variance weighted	82.501	0.556573	0.5725
COPD	g_Gluconobacter	0.00270469	0.00188626	0.155315	Inverse variance weighted	102.78	0.0919156	0.133
COPD	g_K10	0.00242141	0.0046455	0.603572	Inverse variance weighted	93.395	0.249977	0.2665
COPD	s_K10 sp001941205	0.0016864	0.00393082	0.669008	Inverse variance weighted	88.3481	0.380378	0.4245
COPD	o_Parachlamydiales	0.00152219	0.00141097	0.283757	Inverse variance weighted	83.6359	0.521517	0.5245
COPD	s_Prevotella sp900317685	-0.00120433	0.00397386	0.76259	Inverse variance weighted	84.9766	0.480313	0.516
COPD	s_Prevotellamassilia sp000437675	-0.00103134	0.00512884	0.841117	Inverse variance weighted	79.3458	0.652552	0.6755
COPD	s_RUG420 sp900317985	0.000102296	0.00184736	0.955972	Inverse variance weighted	76.5073	0.733296	0.7525
COPD	g_Succiniclasticum	0.00184707	0.00247456	0.457496	Inverse variance weighted	63.8272	0.958202	0.967
COPD	s_UBA3855 sp900316885	-0.00382744	0.00218697	0.0837507	Inverse variance weighted	87.464	0.405853	0.4575
COPD	g_UBA6398	0.000682308	0.00529146	0.897709	Inverse variance weighted	92.464	0.271821	0.241
COPD	g_Clostridium_XlVa	-0.000499087	0.0107727	0.963216	Inverse variance weighted	41.5376	0.925262	0.9755
COPD	g_Firmicutes	-0.0115228	0.0108433	0.292577	Inverse variance weighted	45.5989	0.838218	0.367
COPD	g_Ruminococcus	-0.00824107	0.0109623	0.455457	Inverse variance weighted	63.7458	0.195946	0.1115
COPD	c_Mollicutes	-0.00219887	0.00792902	0.782521	Inverse variance weighted	37.7185	0.986025	0.991
COPD	f_Oxalobacteraceae	-0.0109281	0.0119206	0.363281	Inverse variance weighted	48.6786	0.745606	0.5125
COPD	g_Eggerthella	-0.00197267	0.0119293	0.869264	Inverse variance weighted	47.7161	0.776734	0.765
COPD	g_Enterorhabdus	0.00203256	0.00970129	0.834807	Inverse variance weighted	52.0008	0.662645	0.308
COPD	g_Lactococcus	0.00231703	0.0135281	0.864636	Inverse variance weighted	43.0388	0.897976	0.826
COPD	g_Oxalobacter	-0.0117905	0.0125608	0.352003	Inverse variance weighted	43.978	0.877992	0.7235
COPD	g_Paraprevotella	0.00684518	0.0101039	0.50089	Inverse variance weighted	37.647	0.977619	0.8335
COPD	g_Prevotella9	-0.00670856	0.00851778	0.434141	Inverse variance weighted	59.8655	0.444079	0.36
COPD	g_RuminococcaceaeUCG010	0.00593813	0.0080842	0.465582	Inverse variance weighted	68.7879	0.179789	0.3325
COPD	p_Tenericutes	-0.00219887	0.00792902	0.782521	Inverse variance weighted	37.7185	0.986025	0.991
COPD	facial ageing	0.00137066	0.00232454	0.573957	Inverse variance weighted	8.43258	0.392394	0.396
COPD	frailty index	-0.0029571	0.00605668	0.64271	Inverse variance weighted	5.44153	0.606246	0.6615
COPD	telomere length	-0.00278856	0.00217537	0.224099	Inverse variance weighted	21.2566	0.0680066	0.1215

## Sheet: CHD
exposure	outcome	egger_intercept	egger_se	egger_pval	method	Cochran’s Q statistic	Cochran’s Q statistic P-value	MR-PRESSO_pvalue
p_Firmicutes	CHD	0.00921574	0.0204755	0.675963	Inverse variance weighted	2.13245	0.830532	0.8395
o_Selenomonadales	CHD	0.0022175	0.0314642	0.947197	Inverse variance weighted	4.91468	0.426382	0.455
c_Negativicutes	CHD	0.00221657	0.0314616	0.947215	Inverse variance weighted	4.91461	0.42639	0.455
g_Paraprevotella	CHD	-0.0310516	0.0198008	0.155471	Inverse variance weighted	9.50383	0.392123	0.54
f_Oscillospiraceae	CHD	-0.0197099	0.0225508	0.415715	Inverse variance weighted	6.90324	0.439024	0.516
s_Clostridium_asparagiforme	CHD	-0.00320153	0.0233424	0.893927	Inverse variance weighted	8.81496	0.54975	0.4215
s_Eubacterium_rectale	CHD	-0.0150496	0.0207307	0.484507	Inverse variance weighted	9.19555	0.603848	0.7255
s_Ruminococcus_lactaris	CHD	0.0541687	0.0375904	0.245227	Inverse variance weighted	8.67263	0.0698239	0.1345
s_Parabacteroides_distasonis	CHD	0.0249144	0.0166176	0.177482	Inverse variance weighted	9.7113	0.285877	0.267
g_Alloprevotella	CHD	0.00604191	0.0104531	0.571309	Inverse variance weighted	19.8583	0.281541	0.2995
s_Blautia_A sp000285855	CHD	-0.0131794	0.0117829	0.282172	Inverse variance weighted	16.2393	0.366327	0.341
g_CAG-110	CHD	-0.00139203	0.00887141	0.877407	Inverse variance weighted	10.7676	0.8236	0.8285
s_CAG-177 sp003514385	CHD	-0.00916228	0.00979832	0.366789	Inverse variance weighted	14.6679	0.401228	0.373
f_CAG-449	CHD	0.00529523	0.00980904	0.595929	Inverse variance weighted	19.3293	0.4359	0.4535
s_CAG-465 sp000433135	CHD	-0.00407898	0.00949963	0.67274	Inverse variance weighted	20.1398	0.386208	0.424
s_CAG-83 sp002392625	CHD	0.0114451	0.00758234	0.150679	Inverse variance weighted	20.3207	0.258156	0.2845
f_Dysgonomonadaceae	CHD	-0.0151313	0.010132	0.152649	Inverse variance weighted	19.1716	0.44588	0.46
s_Eisenbergiella sp900066775	CHD	-0.0139653	0.007484	0.081714	Inverse variance weighted	19.3244	0.252198	0.22
f_Francisellaceae	CHD	0.0102282	0.0178636	0.582664	Inverse variance weighted	15.1717	0.0863268	0.1365
f_Gemmatimonadaceae	CHD	0.0080887	0.0117954	0.501154	Inverse variance weighted	18.524	0.552933	0.5645
s_Gordonibacter pamelaeae	CHD	-0.00525676	0.00973534	0.596656	Inverse variance weighted	14.5163	0.630277	0.6425
f_Marinilabiliaceae	CHD	-0.0078581	0.0126473	0.544368	Inverse variance weighted	12.8819	0.611417	0.628
s_Odoribacter laneus	CHD	0.00879764	0.00846282	0.313998	Inverse variance weighted	4.87537	0.998101	0.998
g_Phocea	CHD	-0.000535824	0.0101621	0.958894	Inverse variance weighted	10.4755	0.574318	0.5435
s_Phocea massiliensis	CHD	-0.00310628	0.0139863	0.827975	Inverse variance weighted	15.9356	0.252625	0.0625
g_Providencia	CHD	-0.00202231	0.00820634	0.807859	Inverse variance weighted	11.1891	0.958977	0.971
s_UBA7177 sp002491225	CHD	-0.00724321	0.0131288	0.58833	Inverse variance weighted	26.2949	0.0932038	0.103
g_Firmicutes	CHD	-0.0195242	0.0205022	0.394873	Inverse variance weighted	2.81928	0.727824	0.5965
g_Butyricicoccus	CHD	0.00911941	0.00921282	0.355216	Inverse variance weighted	7.23118	0.511908	0.5865
g_CandidatusSoleaferrea	CHD	0.0128812	0.0171356	0.469542	Inverse variance weighted	19.3614	0.0549063	0.1185
f_Rhodospirillaceae	CHD	-0.0126005	0.0195089	0.528797	Inverse variance weighted	10.2252	0.805342	0.808
f_ClostridialesvadinBB60group	CHD	0.015461	0.0108731	0.176937	Inverse variance weighted	19.4181	0.19541	0.17
c_Alphaproteobacteria	CHD	-0.0121703	0.0206583	0.57429	Inverse variance weighted	2.67191	0.953232	0.709
f_Peptostreptococcaceae	CHD	-0.0082038	0.00835925	0.344306	Inverse variance weighted	10.2172	0.74614	0.779
g_Butyricimonas	CHD	0.00392374	0.0126621	0.760916	Inverse variance weighted	13.3265	0.64875	0.588
frailty index	CHD	0.0189716	0.0384841	0.631725	Inverse variance weighted	15.5409	0.21318	0.2545
CHD	g_Blautia	0.00367951	0.00679707	0.589901	Inverse variance weighted	93.8226	0.0697352	0.051
CHD	s_Bilophila_wadsworthia	0.00643931	0.00680969	0.347425	Inverse variance weighted	78.041	0.382355	0.3625
CHD	s_Bacteroides_salyersiae	0.0112456	0.0133631	0.402754	Inverse variance weighted	65.5349	0.774245	0.7635
CHD	s_Coprococcus_comes	-0.00639364	0.00695699	0.361069	Inverse variance weighted	82.3878	0.261572	0.2545
CHD	g_Alistipes	-6.67684e-05	0.00425678	0.987522	Inverse variance weighted	86.176	0.474379	0.4685
CHD	s_Alistipes shahii	0.0056728	0.0047019	0.230975	Inverse variance weighted	74.3399	0.810925	0.7805
CHD	s_Bacteroides_A plebeius_A	-0.00807312	0.00577012	0.165414	Inverse variance weighted	99.106	0.157957	0.0825
CHD	s_Blautia_A sp000285855	0.00109787	0.00204169	0.59217	Inverse variance weighted	78.5875	0.702316	0.6405
CHD	s_Butyricimonas sp900258545	0.000324001	0.00392065	0.934332	Inverse variance weighted	82.9134	0.574253	0.523
CHD	g_CAG-1031	0.0026493	0.00502749	0.599592	Inverse variance weighted	99.2329	0.155845	0.111
CHD	s_Eisenbergiella sp900066775	0.000552617	0.00336486	0.869939	Inverse variance weighted	69.5001	0.902728	0.899
CHD	f_Erysipelatoclostridiaceae	2.69733e-05	0.00333177	0.99356	Inverse variance weighted	102.473	0.0953937	0.1125
CHD	s_Eubacterium_I ramulus_A	0.00387236	0.00255057	0.132666	Inverse variance weighted	87.8992	0.422882	0.4285
CHD	g_Eubacterium_Q	-0.000253041	0.00118559	0.831503	Inverse variance weighted	81.2678	0.624216	0.47
CHD	c_Fimbriimonadia	-0.00073938	0.0011337	0.516043	Inverse variance weighted	71.6398	0.86672	0.8575
CHD	p_Firmicutes_A	0.00107465	0.000946533	0.259418	Inverse variance weighted	74.3988	0.809583	0.757
CHD	f_Fusobacteriaceae	0.000246585	0.00163155	0.880227	Inverse variance weighted	104.914	0.0810184	0.084
CHD	g_Fusobacterium_A	-0.000537874	0.00201976	0.790648	Inverse variance weighted	102.258	0.111374	0.1225
CHD	s_GCA-900066575 sp900066385	-0.000189229	0.00190697	0.921189	Inverse variance weighted	96.156	0.212951	0.2095
CHD	g_Herbinix	0.00083133	0.00174574	0.635149	Inverse variance weighted	100.457	0.136495	0.094
CHD	g_Microvirga	0.00204205	0.00130427	0.12114	Inverse variance weighted	88.321	0.410541	0.4515
CHD	g_Paraglaciecola	0.00167527	0.00171204	0.330592	Inverse variance weighted	94.2586	0.254281	0.23
CHD	s_Pauljensenia sp000411415	0.0018503	0.00314166	0.557454	Inverse variance weighted	70.078	0.893723	0.914
CHD	f_Poseidoniaceae	0.000223564	0.00100439	0.824391	Inverse variance weighted	77.8743	0.72206	0.738
CHD	s_Prevotella sp900317685	-0.00106859	0.00332918	0.749016	Inverse variance weighted	94.3057	0.253199	0.3135
CHD	s_QALR01_sp003150035	-0.00111235	0.00258362	0.667892	Inverse variance weighted	81.35	0.621744	0.4615
CHD	g_Raoultella	-0.00112306	0.0021253	0.598582	Inverse variance weighted	87.3265	0.439821	0.475
CHD	s_Ruminococcus_C sp000437255	0.000866773	0.0044233	0.845112	Inverse variance weighted	89.0398	0.389808	0.3325
CHD	g_Succiniclasticum	0.00159398	0.00197969	0.422969	Inverse variance weighted	81.0745	0.63001	0.5935
CHD	f_UBA8517	4.36284e-05	0.00161239	0.978477	Inverse variance weighted	62.1101	0.975704	0.9775
CHD	s_Veillonella rogosae	-0.00252651	0.0041907	0.548191	Inverse variance weighted	63.6272	0.966323	0.9615
CHD	g_Barnesiella	0.00686941	0.00664644	0.30501	Inverse variance weighted	52.9805	0.923402	0.946
CHD	c_Gammaproteobacteria	-0.00782017	0.0043703	0.0781404	Inverse variance weighted	76.7885	0.193637	0.192
CHD	f_Clostridiaceae1	-0.00642	0.00438933	0.148312	Inverse variance weighted	61.4267	0.669111	0.619
CHD	f_Enterobacteriaceae	-0.00772375	0.00464457	0.101062	Inverse variance weighted	73.3342	0.278254	0.1975
CHD	g_Anaerotruncus	-0.00512522	0.00407051	0.212426	Inverse variance weighted	63.2222	0.60826	0.699
CHD	g_Clostridiumsensustricto1	-0.00642118	0.00440885	0.150014	Inverse variance weighted	63.2845	0.606114	0.5995
CHD	g_Coprococcus1	0.00297956	0.00404606	0.464091	Inverse variance weighted	62.5352	0.631813	0.5575
CHD	g_LachnospiraceaeUCG008	0.00300581	0.00631804	0.635823	Inverse variance weighted	67.946	0.444762	0.521
CHD	g_Methanobrevibacter	0.0165924	0.0097836	0.0947579	Inverse variance weighted	57.8332	0.723817	0.7305
CHD	g_Parabacteroides	0.00175943	0.00399204	0.660846	Inverse variance weighted	51.8187	0.914236	0.8685
CHD	g_RuminococcaceaeUCG004	-0.00251646	0.00534144	0.639108	Inverse variance weighted	59.6022	0.727761	0.845
CHD	g_RuminococcaceaeUCG009	-0.00447824	0.00619411	0.472245	Inverse variance weighted	70.2953	0.367857	0.431
CHD	g_RuminococcaceaeUCG011	0.00241223	0.00919795	0.793953	Inverse variance weighted	75.5521	0.197171	0.0915
CHD	g_Veillonella	0.00147481	0.00567243	0.795676	Inverse variance weighted	71.1312	0.341953	0.547
CHD	o_Enterobacteriales	-0.00772375	0.00464457	0.101062	Inverse variance weighted	73.3342	0.278254	0.1975
CHD	p_Euryarchaeota	0.0148174	0.00943515	0.121242	Inverse variance weighted	60.2312	0.644332	0.716

## Sheet: HF
exposure	outcome	egger_intercept	egger_se	egger_pval	method	Cochran’s Q statistic	Cochran’s Q statistic P-value	MR-PRESSO_pvalue
s_Bacteroides_dorei	HF	0.0245828	0.0145153	0.11612	Inverse variance weighted	15.1406	0.298657	0.3265
s_Eubacterium_eligens	HF	-0.0118764	0.0198872	0.5651	Inverse variance weighted	14.9152	0.135183	0.255
g_Escherichia	HF	-0.00279808	0.0132423	0.838675	Inverse variance weighted	10.4142	0.237146	0.335
o_Burkholderiales	HF	0.017198	0.0154997	0.293154	Inverse variance weighted	16.2944	0.130547	0.21
f_Veillonellaceae	HF	0.00718934	0.0138592	0.61798	Inverse variance weighted	8.90288	0.446287	0.492
s_Ruminococcus_callidus	HF	0.00421722	0.0343331	0.910007	Inverse variance weighted	4.61215	0.329456	0.3685
s_Prevotella_copri	HF	-0.00405188	0.0135701	0.772863	Inverse variance weighted	4.85044	0.847146	0.4295
g_Prevotella	HF	0.006515	0.016746	0.723211	Inverse variance weighted	2.24693	0.690448	0.2435
s_Alistipes_putredinis	HF	-0.00145915	0.022397	0.953981	Inverse variance weighted	2.76966	0.428519	0.625
f_Acetobacteraceae	HF	0.0112309	0.0108456	0.324812	Inverse variance weighted	5.44176	0.907902	0.9415
g_Bacillus	HF	-0.00985896	0.00932527	0.313072	Inverse variance weighted	18.0432	0.114384	0.2225
s_Blautia sp001304935	HF	-0.00634	0.0096762	0.530714	Inverse variance weighted	8.69398	0.465988	0.6565
s_CAG-245 sp000435175	HF	0.0157667	0.0108405	0.173761	Inverse variance weighted	13.8491	0.310446	0.2285
s_CAG-269 sp001916065	HF	0.00166514	0.00960413	0.867262	Inverse variance weighted	5.71727	0.678868	0.842
s_CHKCI006 sp900018345	HF	0.0049363	0.00577403	0.403834	Inverse variance weighted	19.0209	0.455494	0.54
g_Demequina	HF	-0.0054328	0.00781719	0.497693	Inverse variance weighted	23.518	0.100574	0.1355
f_Demequinaceae	HF	-0.0028236	0.0118	0.815715	Inverse variance weighted	18.0325	0.0808303	0.1285
g_Escherichia	HF	-0.00946119	0.00722626	0.214955	Inverse variance weighted	12.574	0.481229	0.5385
g_F0428	HF	0.00279655	0.00824074	0.740207	Inverse variance weighted	9.21617	0.756428	0.4225
s_Faecalibacterium sp002160895	HF	0.000239751	0.00628201	0.970001	Inverse variance weighted	18.9492	0.39496	0.264
f_Fibrobacteraceae	HF	-0.00341316	0.00779932	0.669433	Inverse variance weighted	14.8073	0.319534	0.139
s_Raoultibacter massiliensis	HF	-0.00237771	0.00592888	0.694906	Inverse variance weighted	6.00681	0.966319	0.964
o_Haloplasmatales	HF	0.00123589	0.0079139	0.877467	Inverse variance weighted	30.7981	0.0770848	0.112
s_Lactobacillus_B ruminis	HF	0.00696883	0.00653881	0.301434	Inverse variance weighted	26.2052	0.0951581	0.1865
g_Leclercia	HF	-0.00555934	0.00640946	0.399406	Inverse variance weighted	11.2384	0.794535	0.5585
g_Leuconostoc	HF	0.00350605	0.00796714	0.667118	Inverse variance weighted	17.1193	0.249876	0.2645
g_Prevotellamassilia	HF	-0.0158959	0.00850364	0.0884167	Inverse variance weighted	16.6124	0.164769	0.19
g_Roseibacillus	HF	-0.00282396	0.0101647	0.799197	Inverse variance weighted	1.12539	0.890224	0.853
g_Saccharomonospora	HF	-0.000983486	0.00962366	0.91962	Inverse variance weighted	25.0838	0.243553	0.3825
s_Terrisporobacter othiniensis	HF	0.00650614	0.00835927	0.456357	Inverse variance weighted	11.8611	0.294457	0.3295
c_Clostridia	HF	-0.00603173	0.01136	0.601017	Inverse variance weighted	15.3085	0.84866	0.333
g_Alphaproteobacteria	HF	0.00496977	0.0152597	0.755726	Inverse variance weighted	3.47525	0.83784	0.5675
f_Sutterellaceae	HF	0.00598127	0.00910956	0.524941	Inverse variance weighted	12.0146	0.444509	0.467
g_Barnesiella	HF	-0.0157495	0.0205037	0.464476	Inverse variance weighted	15.8989	0.0690233	0.1025
o_Clostridiales	HF	-0.00250673	0.0101995	0.809191	Inverse variance weighted	11.2932	0.791035	0.275
o_Bacillales	HF	0.00632134	0.0155873	0.697187	Inverse variance weighted	2.87034	0.942229	0.901
f_FamilyXIII	HF	0.0128791	0.0147542	0.411653	Inverse variance weighted	11.2111	0.190024	0.2785
g_Anaerostipes	HF	-0.002869	0.00990419	0.777452	Inverse variance weighted	10.0579	0.610885	0.452
g_LachnospiraceaeNK4A136group	HF	-0.00151419	0.00679027	0.827006	Inverse variance weighted	22.5442	0.0681031	0.103
g_Eubacteriumbrachygroup	HF	-0.0113046	0.0161477	0.506472	Inverse variance weighted	10.0227	0.263434	0.267
c_Negativicutes	HF	-0.00769871	0.00906715	0.415702	Inverse variance weighted	5.18045	0.922113	0.953
o_Selenomonadales	HF	-0.00769871	0.00906715	0.415702	Inverse variance weighted	5.18045	0.922113	0.953
g_Flavonifractor	HF	0.00239023	0.018147	0.903547	Inverse variance weighted	2.93673	0.568469	0.2755
f_Peptococcaceae	HF	0.00739562	0.00842635	0.405705	Inverse variance weighted	6.64964	0.673544	0.689
g_Eubacteriumoxidoreducensgroup	HF	-0.00268304	0.0166929	0.887074	Inverse variance weighted	2.48349	0.478282	0.6255
g_Eubacteriumeligensgroup	HF	-0.0382579	0.017317	0.0781762	Inverse variance weighted	6.42868	0.376918	0.568
g_LachnospiraceaeND3007group	HF	0.184015	0.0859658	0.278227	Inverse variance weighted	4.80919	0.0903022	0.1115
frailty index	HF	-0.00225045	0.0104905	0.833741	Inverse variance weighted	10.5721	0.646611	0.6895
HF	facial ageing	0.000260197	0.00212468	0.907302	Inverse variance weighted	9.80766	0.132989	0.1925
HF	frailty index	0.00114889	0.00491114	0.822812	Inverse variance weighted	6.4658	0.48653	0.116

## Sheet: Hypertension
exposure	outcome	egger_intercept	egger_se	egger_pval	method	Cochran’s Q statistic	Cochran’s Q statistic P-value	MR-PRESSO_pvalue
f_Clostridiaceae	Hypertension	0.00712974	0.0109307	0.538399	Inverse variance weighted	10.8088	0.14718	0.1955
o_Selenomonadales	Hypertension	-0.0109872	0.0171531	0.550021	Inverse variance weighted	12.4218	0.0531947	0.084
c_Negativicutes	Hypertension	-0.0109912	0.0171518	0.54985	Inverse variance weighted	12.4225	0.0531814	0.084
g_Butyrivibrio	Hypertension	-0.0125634	0.00755475	0.134889	Inverse variance weighted	10.632	0.301781	0.3565
s_Butyrivibrio_crossotus	Hypertension	-0.00595035	0.00654375	0.384574	Inverse variance weighted	7.92906	0.719644	0.7845
s_Haemophilus_parainfluenzae	Hypertension	0.0281298	0.0211584	0.25444	Inverse variance weighted	3.02902	0.695511	0.7525
s_Bifidobacterium_catenulatum	Hypertension	-0.0204164	0.014414	0.229599	Inverse variance weighted	6.69922	0.243987	0.0655
g_Alloprevotella	Hypertension	-0.00155897	0.00446836	0.730818	Inverse variance weighted	25.1052	0.242637	0.246
s_Bacillus velezensis	Hypertension	0.00258414	0.00710653	0.72246	Inverse variance weighted	22.5374	0.047575	0.0545
s_Bacteroides clarus	Hypertension	-0.00568198	0.00608822	0.367689	Inverse variance weighted	20.4087	0.117774	0.134
f_Barnesiellaceae	Hypertension	0.00878011	0.00643618	0.19755	Inverse variance weighted	15.8886	0.2552	0.299
g_CAG-177	Hypertension	-0.00712767	0.0062887	0.283484	Inverse variance weighted	19.3707	0.0547555	5e-04
s_CAG-273 sp003534295	Hypertension	-0.00397571	0.00485137	0.425331	Inverse variance weighted	19.4547	0.245788	5e-04
s_CAG-274 sp000432155	Hypertension	-0.00272272	0.00533343	0.615904	Inverse variance weighted	26.1193	0.1269	0.1285
s_CAG-83 sp000435555	Hypertension	-0.00267816	0.0118608	0.825158	Inverse variance weighted	23.5801	0.0352195	0.058
p_Desulfobacterota_A	Hypertension	-0.00187109	0.00598473	0.758855	Inverse variance weighted	8.96844	0.914708	0.782
c_Desulfovibrionia	Hypertension	-0.00191341	0.00600894	0.754552	Inverse variance weighted	8.95555	0.915233	0.7825
f_Erysipelatoclostridiaceae	Hypertension	0.00384731	0.00695102	0.589322	Inverse variance weighted	23.3164	0.0553124	5e-04
g_GCA-900066755	Hypertension	0.00550522	0.00361052	0.14095	Inverse variance weighted	27.0419	0.302504	0.3035
g_Gluconobacter	Hypertension	-0.00635846	0.00438515	0.163366	Inverse variance weighted	15.216	0.763918	0.7575
s_Kandleria vitulina	Hypertension	-0.00801717	0.00661113	0.24532	Inverse variance weighted	24.0198	0.0647573	0.0805
c_koll11	Hypertension	-0.000252921	0.0046094	0.957076	Inverse variance weighted	20.5454	0.113863	0.1325
s_Monoglobus pectinilyticus	Hypertension	0.00371013	0.0038188	0.340968	Inverse variance weighted	26.3343	0.389933	0.3265
g_Psychroserpens	Hypertension	-0.00783855	0.00546384	0.171915	Inverse variance weighted	23.1244	0.11045	0.1615
s_QALR01_sp003150035	Hypertension	-0.0135317	0.00722654	0.103298	Inverse variance weighted	8.77404	0.361715	0.0625
g_Saccharomonospora	Hypertension	-0.00224759	0.0050761	0.661587	Inverse variance weighted	37.4569	0.0868507	0.102
g_Streptacidiphilus	Hypertension	8.90449e-05	0.00544505	0.987183	Inverse variance weighted	13.4355	0.568699	0.5735
g_UBA6398	Hypertension	-0.00265672	0.00543446	0.629775	Inverse variance weighted	30.9639	0.123684	0.1305
g_V9D3004	Hypertension	-0.000634378	0.00410648	0.879049	Inverse variance weighted	22.2745	0.220026	0.2415
s_Victivallis sp002998355	Hypertension	0.00410886	0.00532747	0.455472	Inverse variance weighted	8.52225	0.807993	0.8295
g_Parasutterella	Hypertension	0.00809532	0.0106637	0.469541	Inverse variance weighted	12.7979	0.171966	0.227
g_Prevotella	Hypertension	-0.00959554	0.00505059	0.0782443	Inverse variance weighted	14.0126	0.524572	0.3165
f_Rikenellaceae	Hypertension	0.00431485	0.00915097	0.644056	Inverse variance weighted	25.5075	0.0613638	0.0775
g_Howardella	Hypertension	-0.00474233	0.0144961	0.751954	Inverse variance weighted	14.2839	0.112579	0.1455
g_Butyricicoccus	Hypertension	-0.00798878	0.00598415	0.230299	Inverse variance weighted	10.2288	0.175972	0.225
f_Porphyromonadaceae	Hypertension	-0.0124614	0.00795541	0.155886	Inverse variance weighted	5.60655	0.778558	0.7835
g_ErysipelotrichaceaeUCG003	Hypertension	-0.000771534	0.00686655	0.911935	Inverse variance weighted	28.4678	0.0397599	0.0505
g_Oxalobacter	Hypertension	0.000754528	0.0101366	0.942292	Inverse variance weighted	11.1466	0.346208	0.389
g_Anaerostipes	Hypertension	-0.000655642	0.00578473	0.911493	Inverse variance weighted	16.5307	0.282053	0.3135
g_Haemophilus	Hypertension	0.00267143	0.00577341	0.652589	Inverse variance weighted	16.9275	0.152346	0.203
g_Ruminiclostridium6	Hypertension	0.00793963	0.00581421	0.192207	Inverse variance weighted	23.4851	0.101369	0.11
g_LachnospiraceaeNK4A136group	Hypertension	-0.00149222	0.00348489	0.676772	Inverse variance weighted	10.8634	0.540663	0.597
g_FamilyXIIIAD3011group	Hypertension	-0.0118685	0.0115868	0.325894	Inverse variance weighted	21.2552	0.0680328	0.0885
g_Blautia	Hypertension	0.00197355	0.00529382	0.716378	Inverse variance weighted	8.88823	0.712446	0.73
g_Desulfovibrio	Hypertension	-0.00320341	0.00837625	0.71101	Inverse variance weighted	16.0731	0.09756	0.1805
g_Eggerthella	Hypertension	-0.0156902	0.00939044	0.133292	Inverse variance weighted	11.6311	0.234912	0.2695
o_Desulfovibrionales	Hypertension	0.00217382	0.00623386	0.733889	Inverse variance weighted	20.5948	0.056639	0.078
f_Desulfovibrionaceae	Hypertension	0.00316622	0.00674132	0.648663	Inverse variance weighted	20.2393	0.0421649	0.0665
g_Coprobacter	Hypertension	0.00988405	0.00945733	0.326516	Inverse variance weighted	14.6442	0.101186	0.1375
g_LachnospiraceaeNC2004group	Hypertension	0.000330116	0.0107135	0.976174	Inverse variance weighted	11.4263	0.247615	0.282
p_Cyanobacteria	Hypertension	-0.000229563	0.00769406	0.976928	Inverse variance weighted	6.37698	0.701676	0.7245
g_RuminococcaceaeUCG010	Hypertension	0.00117682	0.00643675	0.860954	Inverse variance weighted	6.56973	0.475009	0.58
f_Lactobacillaceae	Hypertension	-0.00600926	0.00612328	0.3591	Inverse variance weighted	7.62312	0.471123	0.257
Hypertension	s_Parabacteroides_merdae	0.00264194	0.00392545	0.501405	Inverse variance weighted	315.22	0.684212	0.657
Hypertension	s_Alistipes_putredinis	0.0066453	0.00366971	0.0710844	Inverse variance weighted	364.081	0.0771706	0.061
Hypertension	s_Ruminococcus_bromii	-0.00604906	0.00449892	0.179714	Inverse variance weighted	360.917	0.0717156	0.086
Hypertension	s_Bacteroides_massiliensis	0.00708491	0.00527573	0.180263	Inverse variance weighted	301.574	0.710961	0.6055
Hypertension	s_Bacteroides_stercoris	0.00727487	0.00425397	0.088192	Inverse variance weighted	305.769	0.794652	0.7535
Hypertension	f_Acetobacteraceae	-0.00060678	0.000505516	0.230707	Inverse variance weighted	439.228	0.170669	0.1535
Hypertension	o_Acetobacterales	-0.000444554	0.000468284	0.343013	Inverse variance weighted	450.784	0.0911084	0.0805
Hypertension	g_CAG-345	-0.00544604	0.00327739	0.0973348	Inverse variance weighted	384.315	0.83237	0.8445
Hypertension	s_CAG-345 sp000433315	-0.00513907	0.00305275	0.093053	Inverse variance weighted	390.065	0.774815	0.772
Hypertension	g_CAG-448	0.00212107	0.00274361	0.43991	Inverse variance weighted	440.636	0.159027	0.1655
Hypertension	s_CAG-590 sp000431135	0.00170547	0.00154795	0.27121	Inverse variance weighted	434.483	0.214024	0.2375
Hypertension	g_Cetobacterium_A	-0.00104876	0.00118723	0.377557	Inverse variance weighted	434.795	0.210975	0.162
Hypertension	g_Citrobacter_A	-0.00125067	0.00127192	0.326044	Inverse variance weighted	426.08	0.305658	0.277
Hypertension	f_Enterococcaceae	1.35454e-05	0.000822902	0.986875	Inverse variance weighted	421.072	0.368088	0.3515
Hypertension	g_Enterococcus_B	0.000291159	0.00104399	0.78047	Inverse variance weighted	440.417	0.160801	0.1015
Hypertension	s_Eubacterium callanderi	-0.000178401	0.00119852	0.881744	Inverse variance weighted	396.987	0.693637	0.629
Hypertension	f_Gemmatimonadaceae	-0.000313836	0.000777583	0.686714	Inverse variance weighted	367.637	0.943092	0.8965
Hypertension	g_Hydrogenophaga	-0.00133679	0.000776784	0.0860193	Inverse variance weighted	439.867	0.156888	0.1165
Hypertension	f_Jiangellaceae	-6.76228e-05	0.000848571	0.936522	Inverse variance weighted	438.139	0.180062	0.1785
Hypertension	g_Klebsiella	-0.000931709	0.00187415	0.619358	Inverse variance weighted	435.723	0.20208	0.198
Hypertension	s_Lachnospira rogosae	-0.000715692	0.00275387	0.795082	Inverse variance weighted	394.409	0.725227	0.7315
Hypertension	g_Leuconostoc	0.000121573	0.00217811	0.955516	Inverse variance weighted	434.836	0.210578	0.221
Hypertension	s_Leuconostoc mesenteroides	0.000170054	0.00243745	0.944413	Inverse variance weighted	438.707	0.175125	0.1505
Hypertension	s_Parabacteroides sp000436495	0.000714709	0.0035845	0.842057	Inverse variance weighted	393.895	0.731349	0.654
Hypertension	o_Pseudomonadales	-0.000424379	0.000385384	0.271461	Inverse variance weighted	421.711	0.359845	0.419
Hypertension	g_Roseibacillus	-0.000468582	0.000892396	0.599809	Inverse variance weighted	405.812	0.576683	0.562
Hypertension	s_Ruminococcus_C sp000437255	0.00117119	0.00259444	0.651924	Inverse variance weighted	412.378	0.485488	0.5015
Hypertension	g_Saccharomonospora	0.00164395	0.000869567	0.0593887	Inverse variance weighted	371.602	0.924035	0.9445
Hypertension	f_Tepidanaerobacteraceae	0.000340023	0.00115193	0.768009	Inverse variance weighted	396.612	0.698331	0.5985
Hypertension	f_UBA8517	0.000633657	0.00096636	0.512374	Inverse variance weighted	381.998	0.852754	0.8675
Hypertension	f_Ruminococcaceae	-0.00279723	0.00358407	0.435754	Inverse variance weighted	298.108	0.3903	0.203
Hypertension	g_Paraprevotella	0.00109793	0.00606909	0.856568	Inverse variance weighted	283.98	0.651896	0.626
Hypertension	f_Bacteroidaceae	-0.00105554	0.0023706	0.656453	Inverse variance weighted	283.618	0.729976	0.878
Hypertension	f_Pasteurellaceae	0.00407866	0.00332007	0.220253	Inverse variance weighted	275.943	0.755251	0.933
Hypertension	g_Eubacteriumxylanophilumgroup	0.00113422	0.00278338	0.683937	Inverse variance weighted	266.458	0.882502	0.8085
Hypertension	g_Alistipes	-0.000586106	0.00245347	0.811356	Inverse variance weighted	306.71	0.366988	0.542
Hypertension	g_Bacteroides	-0.00105554	0.0023706	0.656453	Inverse variance weighted	283.618	0.729976	0.878
Hypertension	g_Haemophilus	0.0042951	0.00337157	0.203705	Inverse variance weighted	277.929	0.727721	0.898
Hypertension	o_Pasteurellales	0.00407866	0.00332007	0.220253	Inverse variance weighted	275.943	0.755251	0.933

## Sheet: stroke
exposure	outcome	egger_intercept	egger_se	egger_pval	method	Cochran’s Q statistic	Cochran’s Q statistic P-value	MR-PRESSO_pvalue
s_Bilophila_wadsworthia	stroke	-0.0108871	0.0160295	0.527175	Inverse variance weighted	2.87641	0.824191	0.848
s_Alistipes_indistinctus	stroke	0.0347653	0.0221715	0.147948	Inverse variance weighted	9.5454	0.571681	0.6235
s_Coprococcus_comes	stroke	-0.0088494	0.0247716	0.730153	Inverse variance weighted	5.41257	0.796964	0.8035
f_Sutterellaceae	stroke	-0.023399	0.0183127	0.242079	Inverse variance weighted	9.87277	0.274069	0.3075
s_Coprobacter_fastidiosus	stroke	0.017302	0.0273156	0.554301	Inverse variance weighted	2.81408	0.831794	0.8545
s_Bacteroides_salyersiae	stroke	0.00600242	0.0173769	0.741564	Inverse variance weighted	3.21187	0.864735	0.8685
s_Clostridium_leptum	stroke	0.0204861	0.029184	0.514023	Inverse variance weighted	6.54078	0.365407	0.4305
s_Alistipes shahii	stroke	0.0089007	0.0103484	0.404222	Inverse variance weighted	17.3094	0.300708	0.386
g_Aureimonas	stroke	0.00971562	0.0119164	0.428545	Inverse variance weighted	12.7941	0.6182	0.608
s_Blautia sp001304935	stroke	-0.00506748	0.0131049	0.704802	Inverse variance weighted	23.9994	0.0651045	0.111
s_Butyricimonas sp900258545	stroke	0.02145	0.014886	0.175179	Inverse variance weighted	20.1375	0.0918343	0.1105
g_CAG-475	stroke	0.00786604	0.0118532	0.516383	Inverse variance weighted	20.2982	0.259261	0.287
g_CAG-488	stroke	0.00169239	0.00788027	0.831695	Inverse variance weighted	21.7388	0.702898	0.413
s_Clostridium_E sporosphaeroides	stroke	0.00445372	0.00888706	0.622695	Inverse variance weighted	19.1795	0.380851	0.3955
s_Clostridium_M clostridioforme	stroke	-0.00202796	0.00785425	0.798767	Inverse variance weighted	21.7603	0.474271	0.5105
s_Clostridium saudiense	stroke	-0.00294912	0.0147709	0.84443	Inverse variance weighted	24.8219	0.0730277	0.082
s_Faecalicatena sp002397985	stroke	-0.0018878	0.0096851	0.84847	Inverse variance weighted	2.84055	0.999324	0.9995
s_Lawsonibacter sp000492175	stroke	-0.00894473	0.0108261	0.427951	Inverse variance weighted	12.6369	0.317717	0.324
s_Megasphaera sp900066485	stroke	-0.00472131	0.0104641	0.657555	Inverse variance weighted	20.3353	0.314263	0.361
g_Pararhizobium	stroke	-0.00602998	0.00720735	0.411046	Inverse variance weighted	21.3609	0.672325	0.6695
s_Prevotella sp002437285	stroke	-0.00824356	0.00794819	0.316092	Inverse variance weighted	8.46648	0.933751	0.9255
s_Prevotella sp002933775	stroke	0.0124914	0.0100127	0.234201	Inverse variance weighted	11.9508	0.610257	0.632
s_Provencibacterium massiliense	stroke	0.00484612	0.0131973	0.718277	Inverse variance weighted	22.4054	0.169628	0.183
o_Pseudomonadales	stroke	0.00122836	0.00960735	0.899606	Inverse variance weighted	16.2493	0.701045	0.662
c_SAR324	stroke	0.00126131	0.00978706	0.899429	Inverse variance weighted	12.5609	0.561355	0.5495
c_Syntrophorhabdia	stroke	0.0180396	0.0105876	0.119232	Inverse variance weighted	12.7437	0.310408	0.1225
s_Terrisporobacter othiniensis	stroke	-0.0144582	0.0102018	0.184117	Inverse variance weighted	14.0973	0.294539	0.335
f_UBA1611	stroke	0.00765717	0.0121287	0.540723	Inverse variance weighted	9.32888	0.674612	0.701
g_Veillonella	stroke	-0.0184183	0.0225962	0.446153	Inverse variance weighted	9.54158	0.216074	0.1665
g_Intestinimonas	stroke	0.00781344	0.00810232	0.34765	Inverse variance weighted	17.3818	0.564018	0.575
g_Streptococcus	stroke	0.0212519	0.0132718	0.127733	Inverse variance weighted	21.1039	0.274201	0.287
p_Lentisphaerae	stroke	0.00148174	0.0169363	0.932199	Inverse variance weighted	8.66619	0.564049	0.578
c_Clostridia	stroke	0.00591536	0.015676	0.711199	Inverse variance weighted	4.99163	0.995795	0.9975
o_Clostridiales	stroke	-0.00466323	0.0154699	0.767219	Inverse variance weighted	7.2759	0.967569	0.974
g_Paraprevotella	stroke	0.00398016	0.0131653	0.768047	Inverse variance weighted	12.2049	0.429371	0.474
f_Clostridiaceae1	stroke	0.00988044	0.012474	0.448687	Inverse variance weighted	6.03217	0.812554	0.858
g_LachnospiraceaeNK4A136group	stroke	-0.0104736	0.00667115	0.138741	Inverse variance weighted	13.1955	0.587201	0.594
g_Barnesiella	stroke	-0.00362858	0.0134323	0.790735	Inverse variance weighted	15.6552	0.477276	0.4905
c_Gammaproteobacteria	stroke	0.00549172	0.0190596	0.781589	Inverse variance weighted	10.2509	0.247853	0.2815
g_Allisonella	stroke	0.015178	0.0325894	0.655548	Inverse variance weighted	10.0106	0.264282	0.345
stroke	f_Micrococcaceae	0.000745432	0.0223264	0.973491	Inverse variance weighted	42.294	0.875854	0.881
stroke	f_Oscillospiraceae	-0.0136866	0.0113867	0.234817	Inverse variance weighted	51.1935	0.544787	0.5655
stroke	g_Rothia	0.00105397	0.0221653	0.962253	Inverse variance weighted	42.7179	0.865775	0.873
stroke	g_Oscillibacter	-0.0135146	0.011387	0.240682	Inverse variance weighted	51.2098	0.544146	0.5655
stroke	o_Actinomycetales	-0.0118243	0.0210192	0.576115	Inverse variance weighted	43.211	0.853451	0.8565
stroke	s_Parabacteroides_merdae	-0.0133373	0.0125845	0.294033	Inverse variance weighted	51.5034	0.57126	0.5625
stroke	s_Alistipes_finegoldii	0.0104919	0.0127077	0.412784	Inverse variance weighted	59.7062	0.245125	0.2605
stroke	s_Bacteroides_stercoris	0.00848625	0.0135894	0.534994	Inverse variance weighted	34.8983	0.979736	0.9815
stroke	s_Roseburia_hominis	0.0108384	0.0128172	0.40164	Inverse variance weighted	60.1701	0.232269	0.2395
stroke	g_Bacillus_U	0.00453397	0.00311358	0.150467	Inverse variance weighted	55.518	0.706527	0.705
stroke	g_Bacteroides_A	0.00336121	0.010091	0.740208	Inverse variance weighted	67.6309	0.290953	0.3305
stroke	s_Bacteroides sp002160055	-0.000382406	0.00683964	0.955596	Inverse variance weighted	73.517	0.150239	0.203
stroke	g_Barnesiella	-0.01527	0.0101835	0.138903	Inverse variance weighted	63.031	0.439627	0.505
stroke	f_Barnesiellaceae	-0.0143526	0.00973967	0.145724	Inverse variance weighted	63.4365	0.425511	0.492
stroke	s_Bifidobacterium catenulatum	0.00226882	0.00905526	0.803002	Inverse variance weighted	59.213	0.576908	0.6115
stroke	s_Bifidobacterium kashiwanohense	0.0010958	0.00694182	0.875093	Inverse variance weighted	54.4512	0.741186	0.781
stroke	s_Blautia_A sp000285855	0.00515513	0.00341037	0.135798	Inverse variance weighted	63.0834	0.437794	0.506
stroke	f_Brevibacillaceae	0.00323787	0.00203773	0.117239	Inverse variance weighted	71.9819	0.181012	0.2185
stroke	o_Brevibacillales	0.00291297	0.00185469	0.12145	Inverse variance weighted	70.7867	0.207868	0.263
stroke	g_Brevibacillus_B	0.00137136	0.00425922	0.748573	Inverse variance weighted	66.981	0.310163	0.336
stroke	s_CAG-822 sp000432855	0.00548218	0.00497769	0.27507	Inverse variance weighted	42.7153	0.970727	0.951
stroke	s_CAG-83 sp002392625	0.00640586	0.00425546	0.1374	Inverse variance weighted	47.5174	0.912642	0.9375
stroke	g_CAG-877	0.00469855	0.00617628	0.449743	Inverse variance weighted	53.0481	0.783935	0.836
stroke	s_CAG-877 sp000433455	0.00517802	0.00557698	0.356826	Inverse variance weighted	51.7028	0.821408	0.861
stroke	s_Faecalitalea cylindroides	0.00463129	0.00450021	0.307483	Inverse variance weighted	46.6134	0.927149	0.927
stroke	o_Fibrobacterales	-0.000396115	0.00134301	0.769038	Inverse variance weighted	46.9298	0.922277	0.8665
stroke	c_Fibrobacteria	-0.000532394	0.00123762	0.668585	Inverse variance weighted	47.6455	0.910439	0.857
stroke	s_Flavonifractor sp002159265	-0.00246135	0.00352345	0.487481	Inverse variance weighted	54.8301	0.72907	0.666
stroke	s_Raoultibacter massiliensis	0.000983291	0.00282505	0.728993	Inverse variance weighted	56.4855	0.673769	0.625
stroke	s_Lawsonibacter sp000492175	0.00293215	0.0026785	0.277953	Inverse variance weighted	56.6814	0.667006	0.7345
stroke	s_Lawsonibacter sp900066645	0.000605918	0.00436192	0.889978	Inverse variance weighted	70.9982	0.20293	0.266
stroke	s_Leuconostoc mesenteroides	0.00268841	0.00657531	0.684071	Inverse variance weighted	56.8204	0.662183	0.6695
stroke	s_Pseudomonas aeruginosa	-0.000496168	0.00263787	0.851427	Inverse variance weighted	56.047	0.688757	0.611
stroke	g_Rhodovulum	-0.000882798	0.00240497	0.714836	Inverse variance weighted	50.0906	0.861243	0.805
stroke	s_Staphylococcus_A fleurettii	0.00232675	0.00680742	0.733679	Inverse variance weighted	66.7774	0.316321	0.3465
stroke	s_UBA1033 sp001695555	0.000299133	0.00261795	0.909405	Inverse variance weighted	46.2746	0.932127	0.9165
stroke	g_UBA11471	-0.00437038	0.00743217	0.558679	Inverse variance weighted	53.3246	0.775792	0.774
stroke	s_UBA11471 sp000434215	-0.00318301	0.0065579	0.629152	Inverse variance weighted	50.9551	0.840594	0.8245
stroke	g_UBA11963	-0.00125581	0.00468604	0.789627	Inverse variance weighted	69.6134	0.210238	0.2345
stroke	s_UBA1417 sp003531055	0.00909969	0.00557334	0.107681	Inverse variance weighted	65.8539	0.345028	0.403
stroke	s_UBA9475 sp002161675	0.00307916	0.00305311	0.317184	Inverse variance weighted	71.8013	0.184907	0.108
stroke	g_UNC496MF	0.000835064	0.00224427	0.711118	Inverse variance weighted	63.6915	0.416707	0.289
stroke	c_Actinobacteria	-0.00483765	0.0074953	0.521603	Inverse variance weighted	36.3363	0.939741	0.9775
stroke	c_Methanobacteria	-0.0104491	0.0197115	0.598593	Inverse variance weighted	59.0587	0.111536	0.177
stroke	f_Clostridiaceae1	0.0146439	0.00823107	0.0814267	Inverse variance weighted	48.1782	0.546771	0.5005
stroke	f_Methanobacteriaceae	-0.0104491	0.0197115	0.598593	Inverse variance weighted	59.0587	0.111536	0.177
stroke	g_Clostridiumsensustricto1	0.0159676	0.00826828	0.0592552	Inverse variance weighted	48.0475	0.552073	0.5405
stroke	g_ErysipelotrichaceaeUCG003	0.0126293	0.00854973	0.146032	Inverse variance weighted	57.9036	0.206657	0.2395
stroke	g_Lactococcus	0.0217907	0.0176564	0.223282	Inverse variance weighted	58.1155	0.150413	0.0905
stroke	g_Methanobrevibacter	-0.0123899	0.01893	0.516044	Inverse variance weighted	53.3023	0.244735	0.3225
stroke	o_Methanobacteriales	-0.0104491	0.0197115	0.598593	Inverse variance weighted	59.0587	0.111536	0.177
stroke	p_Euryarchaeota	-0.0100467	0.0188049	0.595735	Inverse variance weighted	55.8985	0.175317	0.263
stroke	facial ageing	-0.00359451	0.00435171	0.446413	Inverse variance weighted	8.24238	0.220879	0.283
stroke	frailty index	-0.00924634	0.0112893	0.450027	Inverse variance weighted	4.25626	0.642042	0.697
stroke	telomere length	-0.0080387	0.00853449	0.399571	Inverse variance weighted	7.58608	0.180572	0.249

## Sheet: Cirrhosis
exposure	outcome	egger_intercept	egger_se	egger_pval	method	Cochran’s Q statistic	Cochran’s Q statistic P-value	MR-PRESSO_pvalue
s_Bifidobacterium_adolescentis	Cirrhosis	-0.0192476	0.0555846	0.73931	Inverse variance weighted	4.99698	0.757899	0.7935
p_Firmicutes	Cirrhosis	-0.068334	0.0704628	0.387068	Inverse variance weighted	2.57035	0.765864	0.783
s_Parabacteroides_merdae	Cirrhosis	-0.0406681	0.0694974	0.583842	Inverse variance weighted	6.50841	0.368706	0.496
o_Selenomonadales	Cirrhosis	-0.0966219	0.0774433	0.267407	Inverse variance weighted	6.29619	0.390842	0.4725
c_Negativicutes	Cirrhosis	-0.0966229	0.0774378	0.267373	Inverse variance weighted	6.29634	0.390826	0.4725
s_Eubacterium_siraeum	Cirrhosis	-0.0302459	0.0462535	0.525499	Inverse variance weighted	9.64483	0.722688	0.6615
s_Clostridium_asparagiforme	Cirrhosis	0.158071	0.086531	0.101014	Inverse variance weighted	16.6377	0.0827748	0.0665
s_Lactobacillus_delbrueckii	Cirrhosis	0.0993777	0.0461416	0.0542911	Inverse variance weighted	10.4274	0.578523	0.463
o_Coriobacteriales	Cirrhosis	-0.0407021	0.0994163	0.694476	Inverse variance weighted	11.9207	0.154777	0.175
f_Coriobacteriaceae	Cirrhosis	-0.0407461	0.0993948	0.694104	Inverse variance weighted	11.9214	0.154744	0.175
o_Erysipelotrichales	Cirrhosis	0.0756585	0.0830553	0.397446	Inverse variance weighted	8.93018	0.257708	0.324
f_Erysipelotrichaceae	Cirrhosis	0.0756226	0.08297	0.3972	Inverse variance weighted	8.92822	0.257851	0.323
c_Erysipelotrichia	Cirrhosis	0.0756766	0.0830592	0.397361	Inverse variance weighted	8.93012	0.257712	0.324
f_Atopobiaceae	Cirrhosis	0.044849	0.0264542	0.104788	Inverse variance weighted	34.0463	0.048594	0.052
s_Bacteroides clarus	Cirrhosis	-0.0370946	0.0383402	0.350944	Inverse variance weighted	18.1984	0.197892	0.2185
f_Bin127	Cirrhosis	0.0395979	0.0414007	0.354005	Inverse variance weighted	20.6908	0.190704	0.212
s_CAG-145 sp002320005	Cirrhosis	-0.0148613	0.0400826	0.720436	Inverse variance weighted	5.1812	0.818235	0.84
s_CAG-273 sp003507395	Cirrhosis	-0.0047556	0.0296754	0.874373	Inverse variance weighted	23.7167	0.254985	0.27
f_CAG-433	Cirrhosis	-0.0108063	0.0285093	0.709089	Inverse variance weighted	11.6335	0.90069	0.918
s_CAG-452 sp000434035	Cirrhosis	0.0291259	0.0293868	0.334081	Inverse variance weighted	14.1804	0.821233	0.8065
s_CAG-822 sp000432855	Cirrhosis	0.0551651	0.0290368	0.0745543	Inverse variance weighted	14.1653	0.718252	0.7785
o_Chromatiales	Cirrhosis	-0.0121867	0.026369	0.648956	Inverse variance weighted	17.5886	0.67487	0.698
p_Elusimicrobiota	Cirrhosis	0.0113544	0.0174884	0.517809	Inverse variance weighted	87.4448	0.614911	0.6145
f_Enterobacteriaceae	Cirrhosis	0.053422	0.0397668	0.19584	Inverse variance weighted	26.8777	0.107535	0.103
f_Erysipelatoclostridiaceae	Cirrhosis	-0.0114435	0.0353942	0.751235	Inverse variance weighted	13.252	0.582839	0.5795
s_Faecalicatena glycyrrhizinilyticum	Cirrhosis	-0.0429299	0.0319392	0.194742	Inverse variance weighted	10.5592	0.956863	0.9495
g_Gluconobacter	Cirrhosis	0.0126234	0.0300241	0.67888	Inverse variance weighted	15.3152	0.758097	0.756
g_Helicobacter	Cirrhosis	0.0107242	0.0331955	0.750831	Inverse variance weighted	17.5368	0.41861	0.5635
g_Hydrogenophaga	Cirrhosis	-0.0276812	0.0412183	0.517067	Inverse variance weighted	13.7442	0.247473	0.2905
g_K10	Cirrhosis	0.0372886	0.0428508	0.402784	Inverse variance weighted	13.6012	0.326896	0.358
g_Leuconostoc	Cirrhosis	0.0375239	0.0271414	0.184702	Inverse variance weighted	16.6256	0.54897	0.562
o_Mycoplasmatales	Cirrhosis	-0.038789	0.0360654	0.300329	Inverse variance weighted	10.339	0.797888	0.809
g_Negativibacillus	Cirrhosis	0.0399199	0.0562256	0.493931	Inverse variance weighted	18.6662	0.0673551	0.091
c_Paceibacteria	Cirrhosis	-0.0218265	0.0352086	0.54527	Inverse variance weighted	18.3566	0.244383	0.268
s_Pauljensenia sp000411415	Cirrhosis	0.0298167	0.0338195	0.39188	Inverse variance weighted	20.4701	0.199789	0.214
g_Rhodococcus	Cirrhosis	-0.00604773	0.0234463	0.798409	Inverse variance weighted	20.1968	0.857183	0.858
s_Rubneribacter sp002159915	Cirrhosis	0.00293602	0.0320063	0.92821	Inverse variance weighted	17.0253	0.317352	0.3045
g_RUG472	Cirrhosis	-0.0313795	0.0325599	0.349513	Inverse variance weighted	18.4991	0.358027	0.3735
c_UBP9	Cirrhosis	-0.0311306	0.027152	0.262879	Inverse variance weighted	26.4492	0.383949	0.399
g_Faecalibacterium	Cirrhosis	0.00119243	0.0232839	0.960074	Inverse variance weighted	17.1278	0.144851	0.264
g_Holdemanella	Cirrhosis	0.0564202	0.0498559	0.281843	Inverse variance weighted	17.9261	0.117953	0.141
g_RuminococcaceaeUCG011	Cirrhosis	0.059895	0.0705606	0.428529	Inverse variance weighted	3.31328	0.854589	0.858
g_Actinomyces	Cirrhosis	0.0274018	0.0459125	0.572439	Inverse variance weighted	7.07371	0.421245	0.4615
f_Coriobacteriaceae	Cirrhosis	0.00705903	0.0433584	0.87259	Inverse variance weighted	14.0655	0.724812	0.6665
c_Coriobacteriia	Cirrhosis	0.00705903	0.0433584	0.87259	Inverse variance weighted	14.0655	0.724812	0.6665
o_Coriobacteriales	Cirrhosis	0.00705903	0.0433584	0.87259	Inverse variance weighted	14.0655	0.724812	0.6665
g_Butyricimonas	Cirrhosis	0.0138859	0.0444642	0.759117	Inverse variance weighted	12.0007	0.74393	0.6435
f_Defluviitaleaceae	Cirrhosis	-0.00348378	0.0556718	0.951336	Inverse variance weighted	11.8638	0.373964	0.389
g_Sutterella	Cirrhosis	-0.0731119	0.0534406	0.201235	Inverse variance weighted	13.9298	0.236901	0.2735
g_RikenellaceaeRC9gutgroup	Cirrhosis	-0.0221185	0.078394	0.783585	Inverse variance weighted	10.2254	0.510238	0.326
g_Veillonella	Cirrhosis	0.167256	0.144677	0.291602	Inverse variance weighted	9.96971	0.190296	0.241
g_Erysipelatoclostridium	Cirrhosis	0.0212987	0.0410058	0.611591	Inverse variance weighted	12.0847	0.672604	0.688
telomere length	Cirrhosis	0.00842855	0.00672367	0.211494	Inverse variance weighted	220.644	0.11903	0.0605
Cirrhosis	g_Eggerthella	-0.00311439	0.0229385	0.893935	Inverse variance weighted	6.82009	0.962451	0.965
Cirrhosis	s_Bacteroides_clarus	-0.00346769	0.0247362	0.890509	Inverse variance weighted	10.5047	0.786849	0.788
Cirrhosis	c_Actinobacteria	0.00314295	0.00542376	0.5679	Inverse variance weighted	34.1294	0.0823946	0.091
Cirrhosis	p_Actinobacteriota	0.00206227	0.00371452	0.584124	Inverse variance weighted	28.396	0.243693	0.2555
Cirrhosis	o_Actinomycetales	0.00635936	0.00777712	0.421919	Inverse variance weighted	31.2457	0.146823	0.1585
Cirrhosis	g_An7	0.00540211	0.00497939	0.28921	Inverse variance weighted	24.665	0.424142	0.453
Cirrhosis	f_Atopobiaceae	0.0005291	0.0042714	0.902494	Inverse variance weighted	18.8362	0.760667	0.7805
Cirrhosis	c_Bacilli_A	-0.000283416	0.0011485	0.807274	Inverse variance weighted	13.6503	0.954158	0.961
Cirrhosis	s_Bacteroides thetaiotaomicron	7.98672e-05	0.0114521	0.994496	Inverse variance weighted	30.8123	0.15927	0.152
Cirrhosis	s_Bifidobacterium bifidum	0.0253804	0.0135446	0.0737124	Inverse variance weighted	28.7712	0.22886	0.2415
Cirrhosis	s_Bifidobacterium ruminantium	0.0184817	0.00963117	0.0674838	Inverse variance weighted	32.0978	0.124587	0.14
Cirrhosis	s_CAG-177 sp002451755	-0.0203402	0.0119104	0.101145	Inverse variance weighted	19.923	0.701149	0.705
Cirrhosis	g_CAG-302	-0.00181904	0.0151929	0.905737	Inverse variance weighted	23.2028	0.507853	0.4895
Cirrhosis	f_CAG-449	0.0050737	0.00687512	0.46799	Inverse variance weighted	17.5663	0.823526	0.8385
Cirrhosis	s_CAG-590 sp000431135	0.00666268	0.00654434	0.319229	Inverse variance weighted	30.8874	0.157056	0.1625
Cirrhosis	f_CAG-826	0.00101092	0.00515221	0.846168	Inverse variance weighted	17.5293	0.825229	0.845
Cirrhosis	s_CAG-83 sp000435555	-0.0245803	0.0159127	0.136069	Inverse variance weighted	30.6128	0.165264	0.1565
Cirrhosis	s_CAG-882 sp003486385	-0.000680142	0.0131817	0.959295	Inverse variance weighted	24.6644	0.424177	0.402
Cirrhosis	s_Clostridium_E sporosphaeroides	0.00386077	0.0041803	0.365302	Inverse variance weighted	15.474	0.906122	0.9155
Cirrhosis	g_Dorea	0.00921318	0.00612623	0.148238	Inverse variance weighted	24.8441	0.253978	0.262
Cirrhosis	f_Fervidobacteriaceae	0.0024664	0.0033625	0.470663	Inverse variance weighted	12.3959	0.975069	0.9725
Cirrhosis	p_Firmicutes_I	-0.000127907	0.000907587	0.889152	Inverse variance weighted	15.5751	0.902798	0.913
Cirrhosis	g_Geobacter_C	0.00364743	0.00314501	0.258049	Inverse variance weighted	20.6224	0.660889	0.6455
Cirrhosis	g_Gillisia	0.00642354	0.00436714	0.155483	Inverse variance weighted	25.9843	0.301606	0.2695
Cirrhosis	g_Halarcobacter	-0.00203274	0.00443717	0.651168	Inverse variance weighted	19.4795	0.725959	0.717
Cirrhosis	s_Megasphaera elsdenii	0.00345115	0.00835071	0.683232	Inverse variance weighted	15.4444	0.907079	0.9195
Cirrhosis	g_Negativibacillus	-0.00875222	0.00820716	0.297304	Inverse variance weighted	27.9951	0.260248	0.267
Cirrhosis	s_Phascolarctobacterium sp003150755	-0.00390636	0.00772232	0.617774	Inverse variance weighted	11.0197	0.988871	0.9885
Cirrhosis	f_Poseidoniaceae	-0.00289703	0.00230482	0.22139	Inverse variance weighted	21.3827	0.616061	0.653
Cirrhosis	s_Prevotellamassilia sp000437675	-0.0121166	0.0100057	0.238204	Inverse variance weighted	27.6276	0.276059	0.3005
Cirrhosis	s_RC9 sp900317925	-0.0041021	0.00539597	0.454848	Inverse variance weighted	11.3872	0.985973	0.985
Cirrhosis	s_Rubneribacter sp002159915	0.00367344	0.00532212	0.496962	Inverse variance weighted	20.0594	0.693391	0.69
Cirrhosis	s_RUG147 sp900315495	0.00455324	0.00342223	0.196399	Inverse variance weighted	21.6502	0.600134	0.6305
Cirrhosis	s_Turicibacter sp001543345	0.00249474	0.00956145	0.796479	Inverse variance weighted	20.1006	0.69104	0.7005
Cirrhosis	g_UBA6398	0.00550094	0.00926042	0.558292	Inverse variance weighted	22.1376	0.571052	0.5765
Cirrhosis	c_Gammaproteobacteria	0.00100375	0.0175563	0.955277	Inverse variance weighted	19.6807	0.140535	0.2335
Cirrhosis	f_Porphyromonadaceae	0.0123334	0.0306683	0.69464	Inverse variance weighted	14.6928	0.326924	0.373
Cirrhosis	g_Prevotellaceae	0.0131923	0.0304366	0.671805	Inverse variance weighted	17.9472	0.209197	0.148
Cirrhosis	g_Faecalibacterium	0.00637422	0.00955141	0.515393	Inverse variance weighted	22.2891	0.100445	0.1195
Cirrhosis	g_Lachnoclostridium	0.00831705	0.0083354	0.335311	Inverse variance weighted	17.4665	0.291749	0.219
Cirrhosis	g_Ruminiclostridium9	-0.00867465	0.00956702	0.379894	Inverse variance weighted	21.1804	0.131165	0.19
Cirrhosis	g_RuminococcaceaeUCG009	0.00839927	0.0119397	0.493295	Inverse variance weighted	7.348	0.947264	0.968
Cirrhosis	g_Subdoligranulum	-0.0123152	0.00899328	0.194072	Inverse variance weighted	17.9197	0.210464	0.2

## Sheet: LF
exposure	outcome	egger_intercept	egger_se	egger_pval	method	Cochran’s Q statistic	Cochran’s Q statistic P-value	MR-PRESSO_pvalue
s_Coprococcus_catus	LF	0.189269	0.514881	0.748429	Inverse variance weighted	1.17226	0.759664	0.795
c_Bacilli	LF	-0.19326	0.132085	0.169121	Inverse variance weighted	11.6234	0.558744	0.5935
s_Bifidobacterium_bifidum	LF	0.143774	0.127373	0.277971	Inverse variance weighted	18.6498	0.230045	0.283
g_Paraprevotella	LF	0.0326983	0.165748	0.84853	Inverse variance weighted	7.48075	0.587197	0.5475
s_Ruminococcus_bromii	LF	-0.0937864	0.454148	0.846478	Inverse variance weighted	7.66211	0.175867	0.245
g_Eggerthella	LF	-0.203497	0.204567	0.39317	Inverse variance weighted	2.26113	0.687855	0.7085
s_Paraprevotella_clara	LF	-0.112145	0.166586	0.514715	Inverse variance weighted	13.8014	0.313573	0.33
g_Aliivibrio	LF	0.227674	0.121999	0.0866336	Inverse variance weighted	16.3808	0.229177	0.2875
f_Bacillaceae_A	LF	0.0866935	0.105323	0.426496	Inverse variance weighted	8.87173	0.782561	0.803
s_Bifidobacterium angulatum	LF	-0.0237378	0.0652975	0.71939	Inverse variance weighted	26.0738	0.403668	0.431
s_CAG-145 sp002320005	LF	-0.07609	0.113494	0.521461	Inverse variance weighted	6.39385	0.699944	0.703
g_CAG-245	LF	-0.0992437	0.0828565	0.250889	Inverse variance weighted	14.2195	0.508949	0.509
s_CAG-245 sp000435175	LF	-0.15264	0.0896329	0.107921	Inverse variance weighted	13.5071	0.70163	0.706
g_CAG-452	LF	-0.0389358	0.0863899	0.658255	Inverse variance weighted	10.8162	0.865955	0.8755
s_CAG-884 sp000433875	LF	0.133732	0.0738993	0.0861982	Inverse variance weighted	14.9286	0.78048	0.7745
g_Clostridium_I	LF	0.165635	0.087468	0.0848549	Inverse variance weighted	12.5271	0.404325	0.436
s_Clostridium tertium	LF	0.0245728	0.0990216	0.80789	Inverse variance weighted	9.87098	0.771554	0.781
s_Dorea phocaeense	LF	0.023125	0.0888481	0.797971	Inverse variance weighted	15.3538	0.570013	0.6555
s_Escherichia flexneri	LF	0.0704333	0.0827043	0.403596	Inverse variance weighted	25.9423	0.303598	0.309
g_Fusobacterium_A	LF	-0.000466316	0.0720858	0.99489	Inverse variance weighted	17.2724	0.900623	0.905
g_Gluconobacter	LF	-0.0117863	0.0839655	0.889844	Inverse variance weighted	19.6277	0.481422	0.4885
g_Monoglobus	LF	0.00899161	0.0715708	0.901218	Inverse variance weighted	21.3116	0.501559	0.5755
s_Monoglobus pectinilyticus	LF	-0.031893	0.0717223	0.66054	Inverse variance weighted	22.0683	0.631798	0.688
s_Negativibacillus sp000435195	LF	0.0192101	0.0670744	0.777251	Inverse variance weighted	21.0341	0.579008	0.592
s_Pauljensenia sp000411415	LF	-0.0844297	0.0841359	0.331538	Inverse variance weighted	16.5599	0.414615	0.425
s_Prevotella sp002933775	LF	0.111714	0.0873226	0.221578	Inverse variance weighted	10.8644	0.762145	0.7715
g_Sorangium	LF	0.0322549	0.0893416	0.721864	Inverse variance weighted	24.1382	0.286411	0.2955
s_UBA1206 sp000433115	LF	0.0104246	0.0834633	0.901849	Inverse variance weighted	13.4921	0.890413	0.8945
s_UBA1777 sp900319275	LF	0.0138131	0.113584	0.906206	Inverse variance weighted	6.93728	0.64365	0.7515
s_UBA2922 sp900313925	LF	0.170721	0.0957485	0.0935632	Inverse variance weighted	18.9751	0.329964	0.3555
p_Firmicutes	LF	0.071697	0.114959	0.555793	Inverse variance weighted	11.7253	0.109963	0.172
f_Lachnospiraceae	LF	0.0394541	0.163229	0.812775	Inverse variance weighted	11.8832	0.615685	0.613
g_Firmicutes	LF	-0.0238166	0.1529	0.881326	Inverse variance weighted	1.97513	0.961204	0.904
g_Clostridiales	LF	0.0498293	0.107458	0.655212	Inverse variance weighted	12.7824	0.172703	0.263
g_Coprococcus1	LF	-0.0384403	0.0853918	0.660617	Inverse variance weighted	10.0252	0.691874	0.7375
o_Bacillales	LF	0.127788	0.21157	0.564898	Inverse variance weighted	10.7283	0.217577	0.265
g_Eubacteriumnodatumgroup	LF	-0.143192	0.168413	0.417235	Inverse variance weighted	7.56942	0.670814	0.6945
f_FamilyXI	LF	0.0684523	0.173546	0.703567	Inverse variance weighted	7.01589	0.635465	0.664
g_Ruminococcustorquesgroup	LF	-0.102437	0.106258	0.352619	Inverse variance weighted	13.2107	0.510003	0.5115
g_RuminococcaceaeUCG004	LF	-0.0636228	0.197251	0.75368	Inverse variance weighted	7.67977	0.74167	0.7655
g_FamilyXIIIAD3011group	LF	0.0957374	0.173963	0.591422	Inverse variance weighted	10.7691	0.704075	0.7295
f_Oxalobacteraceae	LF	0.0642229	0.16228	0.698706	Inverse variance weighted	17.8953	0.211592	0.229
o_NB1n	LF	-0.00352569	0.139874	0.980273	Inverse variance weighted	14.4082	0.419761	0.442

## Sheet: NAFLD
exposure	outcome	egger_intercept	egger_se	egger_pval	method	Cochran’s Q statistic	Cochran’s Q statistic P-value	MR-PRESSO_pvalue
g_Collinsella	NAFLD	0.0466503	0.0907446	0.6291	Inverse variance weighted	6.40012	0.379892	0.4625
s_Bacteroides_intestinalis	NAFLD	-0.00842645	0.0902276	0.940717	Inverse variance weighted	0.799037	0.670643	0.603
o_Selenomonadales	NAFLD	-0.00208956	0.0886408	0.982322	Inverse variance weighted	9.5389	0.0894057	0.1475
c_Negativicutes	NAFLD	-0.0020897	0.0886314	0.982319	Inverse variance weighted	9.53883	0.089408	0.1475
g_Parabacteroides	NAFLD	0.0457142	0.0418188	0.294171	Inverse variance weighted	13.9843	0.450883	0.488
s_Ruminococcus_bromii	NAFLD	-0.0345729	0.0925265	0.727623	Inverse variance weighted	6.19216	0.287968	0.3415
s_Oxalobacter_formigenes	NAFLD	0.0624151	0.0735244	0.424011	Inverse variance weighted	10.2779	0.246063	0.2865
g_Oxalobacter	NAFLD	0.0745759	0.0631111	0.267621	Inverse variance weighted	11.2963	0.334903	0.377
f_Oxalobacteraceae	NAFLD	0.0635502	0.0733588	0.415033	Inverse variance weighted	10.2926	0.245086	0.285
s_Coprococcus_sp_ART55_1	NAFLD	-0.0732497	0.0720028	0.416042	Inverse variance weighted	4.31265	0.229623	0.4285
s_Ruminococcus_lactaris	NAFLD	0.11294	0.0661829	0.16311	Inverse variance weighted	6.74852	0.240025	0.309
s_Agathobacter sp000434275	NAFLD	0.0157752	0.0283876	0.587848	Inverse variance weighted	23.0472	0.0595065	0.0715
g_Aliivibrio	NAFLD	0.00655498	0.0407981	0.875267	Inverse variance weighted	16.0931	0.187011	0.2235
s_Bacteroides_sp003545565	NAFLD	0.00313641	0.0235653	0.896522	Inverse variance weighted	7.81047	0.79976	0.8075
s_Blautia_A sp000285855	NAFLD	-0.0465509	0.036522	0.224763	Inverse variance weighted	23.1578	0.0577502	0.074
s_Butyricimonas sp900258545	NAFLD	-0.0383695	0.0253763	0.154452	Inverse variance weighted	13.2965	0.503319	0.517
g_CAG-110	NAFLD	0.0177653	0.02405	0.471501	Inverse variance weighted	18.7659	0.280991	0.306
g_CAG-145	NAFLD	-0.00474553	0.0263599	0.861607	Inverse variance weighted	7.88286	0.545993	0.572
s_CAG-273 sp003534295	NAFLD	-0.00505555	0.0212073	0.81443	Inverse variance weighted	19.4913	0.362176	0.367
s_CAG-83 sp002392625	NAFLD	-0.0250371	0.0165461	0.147595	Inverse variance weighted	15.9099	0.663283	0.694
g_Clostridium_I	NAFLD	0.00998885	0.0276589	0.724832	Inverse variance weighted	18.1221	0.112034	0.1235
s_Dialister sp000434475	NAFLD	0.00615776	0.0149964	0.684718	Inverse variance weighted	25.104	0.568636	0.569
g_Enterococcus_B	NAFLD	0.000873118	0.0165212	0.958192	Inverse variance weighted	38.0525	0.213092	0.203
f_Ezakiellaceae	NAFLD	0.0022599	0.0215914	0.918027	Inverse variance weighted	18.3146	0.305801	0.327
s_Faecalicatena sp000364245	NAFLD	-0.0562004	0.0276698	0.0671224	Inverse variance weighted	13.5323	0.331565	0.374
c_Fimbriimonadia	NAFLD	0.014805	0.0190932	0.446355	Inverse variance weighted	24.7112	0.365345	0.3785
g_Halarcobacter	NAFLD	0.0161204	0.0246116	0.523893	Inverse variance weighted	17.5588	0.227619	0.2445
s_Kandleria vitulina	NAFLD	-0.0260421	0.0253468	0.321642	Inverse variance weighted	13.2409	0.583699	0.589
s_Klebsiella pneumoniae	NAFLD	0.0338304	0.0175497	0.0622812	Inverse variance weighted	33.3142	0.549621	0.57
c_Leptospirae	NAFLD	-0.0130298	0.0164979	0.437079	Inverse variance weighted	24.1012	0.570177	0.589
o_Leptospirales	NAFLD	0.000324236	0.0189143	0.986478	Inverse variance weighted	25.7135	0.314575	0.323
g_Negativibacillus	NAFLD	0.023366	0.0349489	0.5189	Inverse variance weighted	14.8132	0.191208	0.2185
s_Phocea massiliensis	NAFLD	0.000192671	0.0258158	0.994159	Inverse variance weighted	10.7167	0.708136	0.7145
s_Ruminococcus_A sp000432335	NAFLD	0.0538354	0.0294898	0.08664	Inverse variance weighted	20.5082	0.249065	0.279
c_Syntrophomonadia	NAFLD	0.0202211	0.0199748	0.326443	Inverse variance weighted	11.9486	0.803242	0.81
g_UBA1066	NAFLD	0.00248057	0.0178066	0.890755	Inverse variance weighted	11.1221	0.919664	0.9185
s_UBA1777 sp900319835	NAFLD	0.00639558	0.0250829	0.802203	Inverse variance weighted	21.0365	0.177111	0.1935
g_UBA7703	NAFLD	0.0189944	0.0227208	0.419493	Inverse variance weighted	14.8379	0.31758	0.35
f_Prevotellaceae	NAFLD	-0.0309366	0.0717819	0.67786	Inverse variance weighted	18.5636	0.0291703	0.055
g_Senegalimassilia	NAFLD	-0.0776221	0.0521172	0.23315	Inverse variance weighted	3.87849	0.4227	0.298
f_Prevotellaceae	NAFLD	-0.0129109	0.0230999	0.583958	Inverse variance weighted	13.0556	0.732459	0.764
g_ErysipelotrichaceaeUCG003	NAFLD	-0.0088694	0.0293359	0.766545	Inverse variance weighted	20.7415	0.188661	0.207
g_RuminococcaceaeUCG014	NAFLD	0.0293179	0.020323	0.16969	Inverse variance weighted	12.2736	0.72494	0.717
g_Haemophilus	NAFLD	-0.0180948	0.022429	0.436901	Inverse variance weighted	11.1718	0.514255	0.536
g_RuminococcaceaeUCG010	NAFLD	0.0237359	0.04123	0.58575	Inverse variance weighted	12.388	0.0884997	0.1325
NAFLD	c_Negativicutes	0.00113414	0.0104747	0.914643	Inverse variance weighted	26.676	0.426472	0.479
NAFLD	c_Deltaproteobacteria	0.00218617	0.00970674	0.823638	Inverse variance weighted	21.298	0.72642	0.691
NAFLD	f_Veillonellaceae	0.00244237	0.0116366	0.835457	Inverse variance weighted	27.2619	0.3957	0.4595
NAFLD	f_Desulfovibrionaceae	0.00220395	0.00970672	0.822229	Inverse variance weighted	21.3103	0.725773	0.6905
NAFLD	g_Dialister	0.01833	0.0147011	0.224008	Inverse variance weighted	21.0667	0.738511	0.6905
NAFLD	o_Selenomonadales	0.00113135	0.0104749	0.914854	Inverse variance weighted	26.6772	0.426409	0.479
NAFLD	o_Desulfovibrionales	0.00218753	0.00970674	0.82353	Inverse variance weighted	21.2914	0.726771	0.691
NAFLD	s_Streptococcus_thermophilus	5.64429e-05	0.0181566	0.997544	Inverse variance weighted	11.5339	0.993508	0.9895
NAFLD	s_Dialister_invisus	0.0169457	0.0152148	0.275974	Inverse variance weighted	21.2486	0.729018	0.5935
NAFLD	s_Bilophila_wadsworthia	0.00749714	0.0116552	0.525922	Inverse variance weighted	29.1774	0.303077	0.375
NAFLD	f_Aneurinibacillaceae	0.00362343	0.00238713	0.137773	Inverse variance weighted	40.8806	0.303912	0.268
NAFLD	g_Barnesiella	-0.00905057	0.0116064	0.44061	Inverse variance weighted	42.6869	0.239901	0.2375
NAFLD	f_Barnesiellaceae	-0.00791388	0.0108783	0.471628	Inverse variance weighted	41.0776	0.29648	0.289
NAFLD	f_CAG-449	-0.00510187	0.00528174	0.340516	Inverse variance weighted	28.2966	0.847295	0.857
NAFLD	s_CAG-465 sp000433135	0.00617945	0.00508602	0.23228	Inverse variance weighted	32.0073	0.702036	0.6225
NAFLD	g_Caloranaerobacter	0.000533615	0.00322148	0.869365	Inverse variance weighted	31.301	0.732798	0.757
NAFLD	f_Caloranaerobacteraceae	0.000204059	0.00302281	0.946552	Inverse variance weighted	31.4754	0.725313	0.7545
NAFLD	s_Clostridium_E sporosphaeroides	-0.00241267	0.00321129	0.45735	Inverse variance weighted	32.3606	0.686247	0.6755
NAFLD	g_Enterococcus_B	0.00133739	0.00313576	0.672286	Inverse variance weighted	40.4125	0.32199	0.3345
NAFLD	s_GCA-900199385 sp900320755	-0.00375765	0.00290891	0.204668	Inverse variance weighted	36.6553	0.485058	0.2995
NAFLD	g_Negativibacillus	-0.00666623	0.00588854	0.265091	Inverse variance weighted	37.7174	0.436309	0.481
NAFLD	s_Negativibacillus sp000435195	-0.00519104	0.00754052	0.495601	Inverse variance weighted	38.4688	0.402886	0.452
NAFLD	s_Pauljensenia sp000411415	-0.00704289	0.00553868	0.211675	Inverse variance weighted	30.6048	0.761893	0.694
NAFLD	g_Stappia	0.00212587	0.00254687	0.409393	Inverse variance weighted	39.552	0.35671	0.377
NAFLD	c_Alphaproteobacteria	0.00378273	0.0152972	0.807091	Inverse variance weighted	16.4367	0.793636	0.672
NAFLD	c_Erysipelotrichia	-0.00192941	0.00916045	0.835036	Inverse variance weighted	23.1078	0.513439	0.1355
NAFLD	f_Erysipelotrichaceae	-0.00192941	0.00916045	0.835036	Inverse variance weighted	23.1078	0.513439	0.1355
NAFLD	g_Alphaproteobacteria	0.010178	0.0158202	0.526959	Inverse variance weighted	18.927	0.649834	0.5355
NAFLD	g_Catenibacterium	0.020862	0.0237013	0.388262	Inverse variance weighted	18.698	0.718607	0.812
NAFLD	o_Erysipelotrichales	-0.00192941	0.00916045	0.835036	Inverse variance weighted	23.1078	0.513439	0.1355
NAFLD	c_Alphaproteobacteria	-0.0104443	0.00842841	0.228337	Inverse variance weighted	17.1929	0.799679	0.7915
NAFLD	f_Bacteroidaceae	0.000596784	0.0060732	0.922573	Inverse variance weighted	9.22218	0.997082	0.9995
NAFLD	f_Christensenellaceae	0.00473072	0.00633706	0.462919	Inverse variance weighted	12.7395	0.970222	0.986
NAFLD	f_Rhodospirillaceae	-0.000788172	0.00940654	0.933981	Inverse variance weighted	24.2494	0.390109	0.4305
NAFLD	g_Eubacteriumnodatumgroup	0.00685597	0.0171191	0.693043	Inverse variance weighted	28.3502	0.130495	0.226
NAFLD	g_Bacteroides	0.000596784	0.0060732	0.922573	Inverse variance weighted	9.22218	0.997082	0.9995
NAFLD	g_Butyrivibrio	4.28168e-05	0.0139854	0.997588	Inverse variance weighted	15.7763	0.782084	0.494
NAFLD	g_ChristensenellaceaeR.7group	0.0065643	0.00643547	0.31833	Inverse variance weighted	19.0278	0.750505	0.8465
NAFLD	g_Flavonifractor	-0.00915636	0.00792089	0.26009	Inverse variance weighted	22.7555	0.475125	0.5095
NAFLD	g_Holdemania	0.00568068	0.00863475	0.517437	Inverse variance weighted	15.6956	0.867988	0.8095
NAFLD	g_RuminococcaceaeUCG010	-0.00169428	0.00726324	0.817617	Inverse variance weighted	20.2881	0.680282	0.8035
NAFLD	g_Ruminococcus1	0.00806812	0.00638196	0.218818	Inverse variance weighted	20.9357	0.642518	0.6415
NAFLD	o_Rhodospirillales	-0.00362448	0.00960459	0.709515	Inverse variance weighted	25.786	0.311071	0.3545
NAFLD	facial ageing	-0.00198727	0.00129445	0.222297	Inverse variance weighted	2.94134	0.56769	0.4645

## Sheet: AD
exposure	outcome	egger_intercept	egger_se	egger_pval	method	Cochran’s Q statistic	Cochran’s Q statistic P-value	MR-PRESSO_pvalue
s_Bacteroides_faecis	AD	0.00440709	0.0227853	0.849867	Inverse variance weighted	20.3778	0.0861831	0.123
s_Ruminococcus_callidus	AD	0.0274375	0.0523913	0.63671	Inverse variance weighted	3.62106	0.459712	0.546
s_Alistipes_putredinis	AD	0.0282573	0.0400203	0.531036	Inverse variance weighted	5.25002	0.262592	0.0975
s_Parabacteroides_distasonis	AD	0.0169087	0.0224394	0.475708	Inverse variance weighted	4.10447	0.847577	0.671
o_Acetobacterales	AD	0.00203818	0.0201527	0.920781	Inverse variance weighted	18.9376	0.271915	0.2905
p_Actinobacteriota	AD	-0.00328429	0.0181605	0.8601	Inverse variance weighted	4.70938	0.94442	0.92
f_Alteromonadaceae	AD	0.0124374	0.0220417	0.580912	Inverse variance weighted	18.9719	0.270121	0.495
g_An7	AD	-0.00665532	0.0152564	0.671106	Inverse variance weighted	9.4474	0.664315	0.5005
s_Bacteroides stercoris	AD	-0.0121308	0.0159255	0.471107	Inverse variance weighted	6.32951	0.610374	0.6395
s_Bifidobacterium adolescentis	AD	-0.0034874	0.0153038	0.822054	Inverse variance weighted	22.6915	0.360643	0.484
s_Bifidobacterium infantis	AD	-0.0211583	0.0208234	0.339333	Inverse variance weighted	9.94445	0.355001	0.077
s_Bifidobacterium ruminantium	AD	0.000115485	0.0228723	0.996048	Inverse variance weighted	19.6884	0.140276	0.2085
s_Blautia_A sp000285855	AD	-0.017358	0.0192997	0.391873	Inverse variance weighted	10.7362	0.378433	0.6135
s_Blautia_A sp900066145	AD	0.00037665	0.0108733	0.972824	Inverse variance weighted	11.5476	0.774491	0.608
g_CAG-349	AD	-0.0023267	0.012771	0.857591	Inverse variance weighted	18.5578	0.419512	0.3785
g_CAG-822	AD	-0.00699535	0.0160423	0.668622	Inverse variance weighted	21.4557	0.206568	0.326
g_CAG-877	AD	0.0104764	0.0135819	0.448706	Inverse variance weighted	19.5164	0.670878	0.64
s_CAG-882 sp003486385	AD	0.00707735	0.0172766	0.6907	Inverse variance weighted	7.62426	0.746514	0.88
g_CAG-884	AD	0.0051304	0.0131353	0.702433	Inverse variance weighted	9.79646	0.776908	0.92
s_CAG-884 sp000433875	AD	0.00117886	0.0120004	0.922832	Inverse variance weighted	11.9435	0.888027	0.9165
s_Coprobacillus cateniformis	AD	0.00583182	0.016549	0.72979	Inverse variance weighted	21.4136	0.124127	0.109
p_Cyanobacteria	AD	0.00985117	0.0106739	0.368964	Inverse variance weighted	19.0037	0.391598	0.404
g_Ensifer	AD	0.00316419	0.0185164	0.867416	Inverse variance weighted	5.11527	0.954018	0.96
f_Enterobacteriaceae	AD	-0.00347139	0.0154027	0.824944	Inverse variance weighted	11.7422	0.698429	0.675
g_Enterococcus_A	AD	-0.00619336	0.0108527	0.574579	Inverse variance weighted	18.9791	0.586478	0.6585
p_Eremiobacterota	AD	0.0166474	0.0167089	0.336004	Inverse variance weighted	10.6715	0.775516	0.8215
f_Gemmatimonadaceae	AD	-0.0385318	0.0197818	0.0663632	Inverse variance weighted	28.4719	0.0986911	0.124
s_Klebsiella pneumoniae	AD	0.00939393	0.0128953	0.472162	Inverse variance weighted	39.5463	0.113954	0.0975
s_Lachnospira rogosae	AD	-0.0082677	0.0138115	0.556893	Inverse variance weighted	16.9913	0.590455	0.555
s_Lawsonibacter sp002161175	AD	-0.0128079	0.0197674	0.537692	Inverse variance weighted	2.90118	0.940405	0.396
f_Marinilabiliaceae	AD	-0.000483752	0.0153937	0.975345	Inverse variance weighted	11.8119	0.756822	0.74
s_Megasphaera sp900066485	AD	-0.0171994	0.0136322	0.227682	Inverse variance weighted	8.70179	0.892587	0.776
f_Mycobacteriaceae	AD	-0.00834714	0.0151119	0.589414	Inverse variance weighted	13.8373	0.5379	0.2055
p_Omnitrophota	AD	0.00293616	0.0126596	0.819208	Inverse variance weighted	15.2357	0.707504	0.6775
s_Pseudomonas aeruginosa	AD	0.0172819	0.0125672	0.192319	Inverse variance weighted	16.8321	0.265234	0.483
g_RUG147	AD	0.0160795	0.0324598	0.669417	Inverse variance weighted	1.73534	0.629107	0.178
s_UBA1066 sp900317515	AD	0.00625809	0.0215783	0.778374	Inverse variance weighted	12.9198	0.228193	0.197
c_Alphaproteobacteria	AD	0.00141309	0.0305395	0.964229	Inverse variance weighted	13.1954	0.153962	0.16
g_Clostridiales	AD	0.00996781	0.0126964	0.455021	Inverse variance weighted	8.50542	0.48412	0.5965
g_Ruminococcus1	AD	0.0248444	0.0194532	0.237373	Inverse variance weighted	6.92417	0.645014	0.613
c_Deltaproteobacteria	AD	-0.0130744	0.0159678	0.430284	Inverse variance weighted	13.9603	0.30325	0.2655
g_Lactococcus	AD	0.0266729	0.0276286	0.3665	Inverse variance weighted	2.11176	0.977393	0.915
p_Actinobacteria	AD	-0.0227909	0.0202961	0.281783	Inverse variance weighted	18.3402	0.191725	0.2715
c_Actinobacteria	AD	0.0118426	0.016929	0.494917	Inverse variance weighted	22.1279	0.139109	0.222
g_Turicibacter	AD	0.0205063	0.0287129	0.49542	Inverse variance weighted	8.48574	0.48603	0.6085
c_Betaproteobacteria	AD	-0.0283307	0.0213947	0.214907	Inverse variance weighted	14.3036	0.216647	0.051
o_Desulfovibrionales	AD	-0.00785875	0.0152272	0.617004	Inverse variance weighted	11.6399	0.391308	0.325
f_Desulfovibrionaceae	AD	-0.00304554	0.0166248	0.859204	Inverse variance weighted	9.30768	0.409371	0.263
g_Oscillospira	AD	0.00277105	0.032329	0.934483	Inverse variance weighted	6.12052	0.52575	0.3435
o_Burkholderiales	AD	-0.0377324	0.0193104	0.0864565	Inverse variance weighted	10.5935	0.304606	0.5145
AD	c_Negativicutes	-0.00846711	0.0113449	0.460057	Inverse variance weighted	45.6264	0.215893	0.187
AD	f_Oxalobacteraceae	-0.001408	0.0157901	0.929428	Inverse variance weighted	32.3728	0.726702	0.4395
AD	g_Oscillibacter	0.0121791	0.0107244	0.263217	Inverse variance weighted	48.7485	0.136233	0.0525
AD	g_Holdemania	0.0133131	0.0148691	0.376237	Inverse variance weighted	37.6221	0.532711	0.477
AD	g_Oxalobacter	-0.00144501	0.0157928	0.927591	Inverse variance weighted	32.4288	0.724324	0.4395
AD	o_Selenomonadales	-0.00846953	0.0113451	0.459939	Inverse variance weighted	45.6288	0.215823	0.187
AD	s_Alistipes_finegoldii	-0.0213144	0.0114932	0.0714375	Inverse variance weighted	53.5671	0.0601906	0.184
AD	s_Oxalobacter_formigenes	-0.00129084	0.0158123	0.935377	Inverse variance weighted	32.4393	0.723876	0.434
AD	s_Dorea_longicatena	0.022593	0.0114308	0.0555878	Inverse variance weighted	44.1983	0.226258	0.312
AD	s_Bacteroides_A plebeius_A	0.00731577	0.00578841	0.212025	Inverse variance weighted	62.7631	0.14579	0.237
AD	s_Clostridium_M sp001304855	-0.000683244	0.00212811	0.74948	Inverse variance weighted	49.4597	0.574396	0.2665
AD	s_Desulfovibrio piger	0.0029106	0.00561062	0.606167	Inverse variance weighted	64.2231	0.119002	0.102
AD	s_Faecalicatena lactaris	-0.0031503	0.00421647	0.458408	Inverse variance weighted	46.3752	0.69384	0.873
AD	g_Methanobacterium_B	-2.17704e-05	0.00181723	0.990488	Inverse variance weighted	48.9514	0.594539	0.5355
AD	c_SAR324	-0.000435663	0.000974014	0.656562	Inverse variance weighted	39.2742	0.903263	0.96
AD	f_Treponemataceae	0.00109327	0.00105642	0.305609	Inverse variance weighted	47.8361	0.63828	0.6755
AD	g_UBA644	-0.000509345	0.00316952	0.872964	Inverse variance weighted	32.5832	0.983971	0.8645
AD	c_Alphaproteobacteria	0.00297679	0.0153396	0.847163	Inverse variance weighted	37.3887	0.543471	0.5765
AD	g_Alphaproteobacteria	0.00705614	0.0162635	0.66684	Inverse variance weighted	40.1044	0.421017	0.435
AD	g_Roseburia	-0.00619603	0.0102249	0.548136	Inverse variance weighted	46.4175	0.193163	0.5125
AD	f_Bacteroidaceae	-0.0020111	0.00604292	0.7409	Inverse variance weighted	31.2248	0.926295	0.96
AD	f_Lachnospiraceae	-0.00436877	0.00606182	0.474993	Inverse variance weighted	43.8874	0.476417	0.51
AD	g_Eubacteriumeligensgroup	0.0117749	0.00718874	0.108727	Inverse variance weighted	52.128	0.187188	0.1345
AD	g_Eubacteriumnodatumgroup	-0.00681277	0.0144843	0.640938	Inverse variance weighted	29.7757	0.794676	0.707
AD	g_Eubacteriumventriosumgroup	0.000542478	0.00662645	0.935142	Inverse variance weighted	31.3192	0.906961	0.973
AD	g_Bacteroides	-0.0020111	0.00604292	0.7409	Inverse variance weighted	31.2248	0.926295	0.96
AD	g_Coprococcus1	0.0025598	0.00660704	0.700345	Inverse variance weighted	47.1686	0.344315	0.4155
AD	g_DefluviitaleaceaeUCG011	0.0169412	0.00909424	0.0698393	Inverse variance weighted	35.8296	0.699306	0.816
AD	g_Holdemania	-0.005117	0.0086051	0.555428	Inverse variance weighted	26.2949	0.963793	0.966
AD	g_Olsenella	-0.00329358	0.0134662	0.808133	Inverse variance weighted	30.9902	0.782841	0.59
AD	telomere length	-0.000292062	0.00114363	0.800914	Inverse variance weighted	38.1054	0.0178292	0.0675

[truncated: 7 more sheets: PD, OP, T2D, VaD, facial ageing, frailty index, telomere length]
