# Supplementary material for: Causal Analysis Between Gut Microbes, Aging Indicator, and Age‐Related Disease, Involving the Discovery and Validation of Biomarkers
Source: Aging Cell. 2025 Apr 9;24(7):e70057. doi: 10.1111/acel.70057 (PMC12266770; doi:10.1111/acel.70057)
Supplement: Supplementary file 1 — Appendix S1 [file ACEL-24-e70057-s001.zip › acel70057-sup-0011-TableS10.xlsx]

## Sheet: Sheet1
SupplementaryTable10 Results of Mediation analysis
Abbreviation: standard error (SE); lower confidence intervals (LCI);upper confidence intervals (UCI).
Notations: The total effect refers to the total effect of gut microbiota on disease. Direct effect A refers to the influence of gut microbiota on the medium. Direct effect B refers to the direct effect of the mediator on disease. The mediating effect refers to the effect of gut microbiota on disease through mediators.
Exposure-Mediator					Mediator-Outcome					Total effect					Indirect effect						Proportion of indirect effect
Exposure	Mediator	Beta	SE	P	Mediator	Outcome	Beta	SE	P	Exposure	Outcome	Beta	SE	P	Beta	SE	LCI	UCI	Z	P	Proportion	SE	LCI	UCI
s_Bifidobacterium breve	telomere length	0.0262314303341305	0.0084156844364762	0.0018272057626573	telomere length	CKD	-0.1332	0.0353409022086318	0.0001639024339698	s_Bifidobacterium breve	CKD	0.117205069548252	0.0466938087464266	0.0120704734615957	-0.00349402	0.00148473389336822	-0.00678198	-0.0010126	-2.3533	0.0186076408272475	0.0298111977010751	0.0173645521838372	-0.00422332	0.0638457199813961
f_Sutterellaceae	frailty index	-0.0358204	0.0121106326587853	0.0030988247774805	frailty index	HF	0.352814485031043	0.102823633599037	0.0006007874083216	f_Sutterellaceae	HF	-0.0594486	0.0284169960812098	0.036437689119703	-0.0126379	0.00577696761083225	-0.0255362	-0.00312393	-2.18764	0.0286956520593804	0.212585932599587	0.140603588972364	-0.0629971	0.48816896698542
s_CHKCI006 sp900018345	frailty index	0.0447361708898533	0.0155856923608876	0.0041003608362335	frailty index	HF	0.352814485031043	0.102823633599037	0.0006007874083216	s_CHKCI006 sp900018345	HF	0.0796790564865994	0.038043876749365	0.0362244539650707	0.0157835690947643	0.00734609435077721	0.00370302277501552	0.032199035420521	2.14856607349379	0.0316688134682994	0.19808930716215	0.132081729351988	-0.0607909	0.456969496692046
f_Erysipelotrichaceae	telomere length	0.0222713195996484	0.0093472134970906	0.017187621947421	telomere length	Cirrhosis	-0.565205	0.123775157166423	4.96200779927967e-06	f_Erysipelotrichaceae	Cirrhosis	-0.29016	0.130336902021387	0.0259989818302926	-0.0125879	0.00607031101736024	-0.0257786	-0.00204211	-2.07368	0.0381092477028997	0.0433825802211359	0.028590492859469	-0.0126548	0.0994199462256952
c_Erysipelotrichia	telomere length	0.0222713195996484	0.0093472134970906	0.017187621947421	telomere length	Cirrhosis	-0.565205	0.123775157166423	4.96200779927967e-06	c_Erysipelotrichia	Cirrhosis	-0.290129	0.130348205551815	0.0260275985220046	-0.0125879	0.00607031101736024	-0.0257786	-0.00204211	-2.07368	0.0381092477028997	0.0433871447199907	0.0285960509224123	-0.0126611	0.0994354045279189
o_Erysipelotrichales	telomere length	0.0222713195996484	0.0093472134970906	0.017187621947421	telomere length	Cirrhosis	-0.565205	0.123775157166423	4.96200779927967e-06	o_Erysipelotrichales	Cirrhosis	-0.290105	0.130338067656085	0.0260285156808746	-0.0125879	0.00607031101736024	-0.0257786	-0.00204211	-2.07368	0.0381092477028997	0.0433907862457102	0.0285985327285574	-0.0126623	0.0994439103936827
o_Burkholderiales	frailty index	-0.030192	0.0116069354155299	0.0092897116662608	frailty index	HF	0.352814485031043	0.102823633599037	0.0006007874083216	o_Burkholderiales	HF	0.0800046690954913	0.0306860879206231	0.0091286886567192	-0.0106522	0.00527558433810781	-0.0224637	-0.00200373	-2.01915	0.0434719780592965	0.133144460602668	0.0834035706573683	-0.0303265	0.29661545909111
g_Flavonifractor	frailty index	-0.0435228	0.016998676824874	0.0104563468430916	frailty index	HF	0.352814485031043	0.102823633599037	0.0006007874083216	g_Flavonifractor	HF	0.134519013420987	0.0532445647038685	0.0115226206081044	-0.0153555	0.00768444641671788	-0.0325635	-0.00276125	-1.99825	0.0456893999203956	0.114150827048774	0.0728338409382431	-0.0286035	0.25690515528773
f_Erysipelatoclostridiaceae	telomere length	-0.0232035	0.0103776048804312	0.0253571683517422	telomere length	Cirrhosis	-0.565205	0.123775157166423	4.96200779927967e-06	f_Erysipelatoclostridiaceae	Cirrhosis	0.356581188083414	0.177345142236749	0.0443611407775832	0.0131147251047946	0.00665598998163346	0.00149703624415742	0.0275551637487399	1.97036430958931	0.0487966329008935	0.0367790717600243	0.0261346946685397	-0.0144449	0.0880030733103621
