# Supplementary material for: Causal Analysis Between Gut Microbes, Aging Indicator, and Age‐Related Disease, Involving the Discovery and Validation of Biomarkers
Source: Aging Cell. 2025 Apr 9;24(7):e70057. doi: 10.1111/acel.70057 (PMC12266770; doi:10.1111/acel.70057)
Supplement: Supplementary file 1 — Appendix S1 [file ACEL-24-e70057-s001.zip › acel70057-sup-0012-TableS11.xlsx]

## Sheet: co-causal result from MR & LDSC
SupplementaryTable11 co-causal result from MR and LDSC
	CKD	COPD	CHD	HF	Hypertension	stroke	Cirrhosis	LF	NAFLD	AD	PD	OP	T2D	VaD	facial ageing	frailty index	telomere length	common_bac
f_FamilyXIII	0	0	0	1	0	0	0	0	0	0	0	0	0	0	0	0	0	1
f_Jiangellaceae	1	0	0	0	0	0	0	0	0	0	0	0	0	0	0	0	0	1
f_Sutterellaceae	0	0	0	0	0	0	0	0	0	0	0	0	1	0	0	0	0	1
g_Blautia	0	0	0	0	0	0	0	0	0	0	0	0	0	0	1	0	0	1
g_CAG-877	0	0	0	0	0	0	0	0	0	1	0	0	0	0	0	0	0	1
g_CAG-884	0	0	0	0	0	0	0	0	0	1	0	0	0	0	0	0	0	1
g_Coprococcus1	0	0	0	0	0	0	0	1	0	0	0	0	0	0	0	0	0	1
g_F0428	0	0	0	1	0	0	0	0	0	0	0	0	0	0	0	0	0	1
g_Faecalibacterium	0	0	0	0	0	0	1	0	0	0	0	0	0	0	0	0	0	1
g_Faecalicoccus	0	0	0	0	0	0	0	0	0	0	1	0	0	0	0	0	0	1
g_Fusobacterium_A	0	0	0	0	0	0	0	0	0	0	0	0	0	0	1	0	0	1
g_GCA-900066495	0	0	0	0	0	0	0	0	0	0	0	0	0	0	0	1	0	1
g_Herbidospora	0	0	0	0	0	0	0	0	0	0	0	0	1	0	0	0	0	1
g_LachnospiraceaeNK4A136group	0	0	0	0	0	1	0	0	0	0	0	0	0	0	0	0	0	1
g_LachnospiraceaeUCG010	1	0	0	0	0	0	0	0	0	0	0	0	0	0	0	0	0	1
g_Phocea	0	0	0	0	0	0	0	0	0	0	0	0	0	1	0	0	0	1
g_Streptococcus	0	0	0	0	0	1	0	0	0	0	0	0	0	0	0	0	0	1
o_Francisellales	0	0	0	0	0	0	0	0	0	0	0	0	0	0	0	0	1	1
p_Firmicutes	0	0	0	0	0	0	1	0	0	0	0	0	1	0	0	0	0	2
s_Alistipes_putredinis	0	0	0	1	0	0	0	0	0	0	0	0	0	0	0	0	0	1
s_Bacteroides_massiliensis	0	0	0	0	0	0	0	0	0	0	0	0	0	0	0	1	0	1
s_Bacteroides_salyersiae	0	0	0	0	0	1	0	0	0	0	0	0	0	0	0	0	0	1
s_Coprococcus_sp_ART55_1	0	1	0	0	0	0	0	0	0	0	0	0	0	0	0	0	0	1
s_Eubacterium_eligens	0	0	0	0	0	0	0	0	0	0	0	0	1	0	0	0	0	1

## Sheet: Significant Bacterial taxa
SupplementaryTable11 Bacterial taxa significantly associated with aging identified from MR results
	CKD	COPD	CHD	HF	Hypertension	stroke	Cirrhosis	LF	NAFLD	AD	PD	OP	T2D	VaD	facial ageing	frailty index	telomere length	common_bac
p_Firmicutes	1	0	1	0	0	0	1	1	0	0	1	0	1	0	0	0	0	6
o_Selenomonadales	0	0	1	1	1	0	1	0	1	0	1	0	0	0	0	0	0	6
c_Negativicutes	0	0	1	1	1	0	1	0	1	0	1	0	0	0	0	0	0	6
g_Parasutterella	0	1	0	0	1	0	0	0	0	0	1	0	0	0	1	0	1	5
g_Lactobacillus	0	0	0	0	0	0	0	0	0	0	1	1	1	1	1	0	0	5
p_Cyanobacteria	0	1	0	0	1	0	0	0	0	1	0	1	1	0	0	0	0	5
f_Enterobacteriaceae	0	1	0	0	0	0	1	0	0	1	1	0	0	1	0	0	0	5
c_Gammaproteobacteria	1	0	0	0	0	1	0	0	0	0	1	0	0	0	1	1	0	5
c_Alphaproteobacteria	0	0	1	0	0	0	0	0	0	1	1	1	0	0	0	1	0	5
s_Alistipes_putredinis	1	0	0	1	0	0	0	0	0	1	0	0	0	1	0	0	0	4
g_Paraprevotella	0	0	1	0	0	1	0	1	0	0	0	0	1	0	0	0	0	4
g_Prevotella	0	0	0	1	1	0	0	0	0	0	0	1	0	0	1	0	0	4
f_Sutterellaceae	0	0	0	1	0	1	0	0	0	0	0	0	1	0	0	1	0	4
f_Lactobacillaceae	0	0	0	0	1	0	0	0	0	0	1	1	0	0	1	0	0	4
s_Butyricimonas sp900258545	0	0	0	0	0	1	0	0	1	0	1	0	0	1	0	0	0	4
s_Kandleria vitulina	0	1	0	0	1	0	0	0	1	0	0	0	0	1	0	0	0	4
g_Phocea	1	0	1	0	0	0	0	0	0	0	1	0	0	1	0	0	0	4
g_Veillonella	1	0	0	0	0	1	1	0	0	0	1	0	0	0	0	0	0	4
g_Firmicutes	1	0	1	0	0	0	0	1	0	0	1	0	0	0	0	0	0	4
g_Haemophilus	0	1	0	0	1	0	0	0	1	0	0	0	0	0	0	0	1	4
g_Sutterella	0	0	0	0	0	0	1	0	0	0	0	0	1	0	0	1	1	4
g_Bifidobacterium	0	0	0	0	0	0	0	0	0	0	1	1	0	1	0	0	1	4
